# Supplementary material for: Resolving haplotype variation and complex genetic architecture in the human immunoglobulin kappa chain locus in individuals of diverse ancestry
Source: Genes Immun. 2024 Jun 6;25(4):297–306. doi: 10.1038/s41435-024-00279-2 (PMC11327106; doi:10.1038/s41435-024-00279-2)
Supplement: Supplementary file 2 — Supplementary tables [file 41435_2024_279_MOESM2_ESM.xlsx]

## Sheet: Table of contents
Table S1	Samples with population information, gene conversion genotype, and SV genotype
Table S2	Assembly accuracy metrics
Table S3	Novel IGKV alleles with read support metrics
Table S4	Count of samples, grouped by population, with at least one allele for each identified IGK allele
Table S5	Comparison of SNV positions identified in this study (long-read assemblies) versus 1KGP
Table S6	Fisher's exact test of IGKV1-NL1 SV and gene conversion haplotype distributions in AFR and non-AFR groups
Table S7	IGKV allele frequencies (related to Figure 4)
Table S8	Chi-square test results (related to Figure 4)
Table S9	Annotated genotype table for 35 samples (AFR: n=8, EAS: n=7, EUR: n=10, SAS: n=10)
Table S10	SNV densities in 10 kb windows of the IGK distal region for 35 samples (AFR: n=8, EAS: n=7, EUR: n=10, SAS: n=10)
Table S11	SNV densities in 10 kb windows of the IGK distal proximal region for 35 samples (AFR: n=8, EAS: n=7, EUR: n=10, SAS: n=10)

## Sheet: Table S1
sample	population	subpopulation	sex	gene_conversion_genotype	SV_genotype	inversion_genotype
HG00117	EUR	GBR	MALE	0/1	0/1	0/0
HG00136	EUR	GBR	MALE	0/0	1/1	0/0
HG00178	EUR	FIN	FEMALE	1/1	1/1	0/0
HG01616	EUR	IBS	FEMALE	1/1	0/1	0/0
HG01700	EUR	IBS	MALE	1/1	1/1	0/0
HG01756	EUR	IBS	MALE	1/1	0/1	0/0
HG01887	AFR	ACB	MALE	0/0	1/1	0/0
HG02107	AFR	ACB	MALE	0/0	1/1	0/0
HG02284	AFR	ACB	MALE	0/0	0/1	0/0
HG02391	EAS	CDX	MALE	1/1	1/1	0/0
HG02433	AFR	ACB	MALE	1/1	0/0	0/1
HG02513	EAS	KHV	FEMALE	0/1	0/1	0/0
HG02597	SAS	PJL	MALE	1/1	0/1	0/0
HG02700	SAS	PJL	FEMALE	0/1	1/1	0/0
HG03018	SAS	PJL	MALE	1/1	0/1	0/0
HG03196	AFR	ESN	MALE	0/1	0/1	0/0
HG03604	SAS	BEB	FEMALE	1/1	1/1	0/0
HG03718	SAS	ITU	MALE	0/1	1/1	0/0
HG03786	SAS	ITU	MALE	1/1	1/1	0/0
HG04153	SAS	BEB	FEMALE	1/1	1/1	0/0
NA12778	EUR	CEU	FEMALE	0/1	1/1	0/0
NA18533	EAS	CHB	FEMALE	1/1	1/1	0/0
NA18543	EAS	CHB	MALE	0/1	1/1	0/0
NA18572	EAS	CHB	MALE	1/1	1/1	0/0
NA18979	EAS	JPT	FEMALE	1/1	0/0	0/0
NA19055	EAS	JPT	MALE	0/1	1/1	0/0
NA19108	AFR	YRI	FEMALE	0/1	0/1	0/0
NA19735	AMR	MXL	MALE	1/1	1/1	0/0
NA19916	AFR	ASW	MALE	0/1	0/1	0/0
NA20351	AFR	ASW	MALE	0/1	0/0	0/0
NA20543	EUR	TSI	MALE	1/1	1/1	0/0
NA20774	EUR	TSI	FEMALE	0/1	1/1	0/0
NA20813	EUR	TSI	FEMALE	0/1	1/1	0/0
NA20903	SAS	GIH	MALE	0/1	1/1	0/0
NA21103	SAS	GIH	FEMALE	1/1	1/1	0/0
NA21110	SAS	GIH	FEMALE	1/1	1/1	0/0

## Sheet: Table S2
Sample	Total_Diploid_Bases	Fraction_Bases_Mismatch	Percent_Accuracy
HG00117	1794317	629	99.9649
HG00136	1827821	942	99.9485
HG00178	1793693	603	99.9664
HG01616	1797730	835	99.9536
HG01700	1794754	623	99.9653
HG01756	1833629	864	99.9529
HG01887	1863913	504	99.973
HG02107	1802013	638	99.9646
HG02284	1809355	701	99.9613
HG02391	1858899	638	99.9657
HG02433	1904972	659	99.9654
HG02513	1888905	666	99.9647
HG02597	1872997	532	99.9716
HG02700	1863695	821	99.9559
HG03018	1825438	897	99.9509
HG03196	1842204	807	99.9562
HG03604	1775437	699	99.9606
HG03718	1822679	1495	99.918
HG03786	1874657	770	99.9589
HG04153	1793017	788	99.9561
NA12778	1778538	1309	99.9264
NA18533	1811994	684	99.9623
NA18543	1874897	574	99.9694
NA18572	1792839	927	99.9483
NA18979	1866474	642	99.9656
NA19055	1814945	623	99.9657
NA19108	1846434	543	99.9706
NA19735	1762968	766	99.9566
NA19916	1897332	816	99.957
NA20351	1887975	968	99.9487
NA20543	1834124	2540	99.8615
NA20774	1871212	732	99.9609
NA20813	1815155	572	99.9685
NA20903	1811579	538	99.9703
NA21103	1811304	2876	99.8412
NA21110	1880752	621	99.967

## Sheet: Table S3
sample_name	haplotype	contig	gene	vdjbase_allele	novel_id	closest_imgt_allele	sense	imgt_allele_match	closest_imgt_seq	mismatches_vs_imgt	substitution_type	VDJbase_AIRR_seq	notes	V-REGION_start	V-REGION_end	Total_Positions	Average_Coverage	Fully_Spanning_Reads	Fully_Spanning_Reads_100%_Match	Mismatched_Positions	Matched_Positions	Position_Mismatches	Position_Matches	Percent_Accuracy	Positions_With_At_Least_10x_Coverage	gene_sequence	gene_sequence_CIGAR	L.PART1	L.PART1_CIGAR	V.INTRON	V.INTRON_CIGAR	L.PART2	L.PART2_CIGAR	V.REGION	V.REGION_CIGAR	V.REGION.GAPPED	V.HEPTAMER	V.HEPTAMER_CIGAR	V.SPACER	V.SPACER_CIGAR	V.NONAMER	V.NONAMER_CIGAR
HG02433	hap1	hap1_proximal_0/0/0_8_0_a_0	IGKV1-12	IGKV1-12*01_c270t	IGKV1-12_N1	IGKV1-12*01	-	99.65	GACATCCAGATGACCCAGTCTCCATCTTCCGTGTCTGCATCTGTAGGAGACAGAGTCACCATCACTTGTCGGGCGAGTCAGGGTATTAGCAGCTGGTTAGCCTGGTATCAGCAGAAACCAGGGAAAGCCCCTAAGCTCCTGATCTATGCTGCATCCAGTTTGCAAAGTGGGGTCCCATCAAGGTTCAGCGGCAGTGGATCTGGGACAGATTTCACTCTCACCATCAGCAGCCTGCAGCCTGAAGATTTTGCAACTTACTATTGTCAACAGGCTAACAGTTTCCCTCC	1	S			240445	240731	287	46.9895	45	38	0	287	0:0:0:0:0:0:0:0:0:0:0:0:0:0:0:0:0:0:0:0:0:3:0:0:0:0:0:0:0:0:0:0:0:0:0:0:0:0:0:0:0:0:0:0:0:0:0:0:0:0:0:0:0:0:0:0:0:0:0:0:0:0:0:0:0:0:0:0:0:0:0:0:3:0:0:0:0:0:0:0:1:0:6:1:0:0:0:0:0:0:0:3:1:0:0:0:0:0:0:0:0:0:0:0:0:0:0:0:0:0:0:0:0:0:0:0:3:0:0:0:0:0:0:0:0:3:1:0:0:0:1:0:0:0:0:0:0:0:0:0:0:0:0:0:0:0:0:0:0:0:0:0:0:0:0:0:0:0:1:0:0:0:0:3:1:0:0:0:1:0:0:0:0:0:0:0:0:0:0:0:0:0:0:0:0:0:0:0:0:0:0:0:0:0:0:0:0:0:0:0…	49:49:49:49:49:49:49:49:49:49:49:49:49:49:49:49:49:49:49:49:49:49:49:49:49:49:49:49:49:49:49:49:49:49:49:49:49:49:49:49:49:49:49:49:49:49:49:49:49:49:49:49:49:49:49:49:49:49:49:49:49:49:49:49:49:49:49:49:49:49:49:49:49:49:49:49:49:49:49:49:49:48:48:47:48:48:48:48:48:48:48:48:47:48:48:48:48:48:48:48:48:48:48:48:48:48:48:48:48:48:48:48:48:48:48:48:48:48:48:48:48:48:48:48:48:48:47:48:48:48:48:47:47:…	100	287	ATGGACATGAGGGTCCCCGCTCAGCTCCTGGGGCTCCTGCTGCTCTGGTTCCCAGGTAAGAAAGGAGAACACTAGGATTATACTCGGTCAGTGTGCTGAGTACTGCTTTACTATTCAGGGAACTTCTCTTACAGCATGATTAATTGTGTGGACATTTGTTTTTATGTTTCCAATCTCAGGTTCCAGATGCGACATCCAGATGACCCAGTCTCCATCTTCCGTGTCTGCATCTGTAGGAGACAGAGTCACCATCACTTGTCGGGCGAGTCAGGGTATTAGCAGCTGGTTAGCCTGGTATCAGCAGAAACCAGGGAAAGCCCCTAAGCTCCTGATCTATGCTGCATCCAGTTTGCAAAGTGGGGTCCCATCAAGGTTCAGCGGCAGTGGATCTGGGACAGA…	505M	ATGGACATGAGGGTCCCCGCTCAGCTCCTGGGGCTCCTGCTGCTCTGGTTCCCAG	55M	GTAAGAAAGGAGAACACTAGGATTATACTCGGTCAGTGTGCTGAGTACTGCTTTACTATTCAGGGAACTTCTCTTACAGCATGATTAATTGTGTGGACATTTGTTTTTATGTTTCCAATCTCAG	124M	GTTCCAGATGC	11M	GACATCCAGATGACCCAGTCTCCATCTTCCGTGTCTGCATCTGTAGGAGACAGAGTCACCATCACTTGTCGGGCGAGTCAGGGTATTAGCAGCTGGTTAGCCTGGTATCAGCAGAAACCAGGGAAAGCCCCTAAGCTCCTGATCTATGCTGCATCCAGTTTGCAAAGTGGGGTCCCATCAAGGTTCAGCGGCAGTGGATCTGGGACAGATTTCACTCTCACTATCAGCAGCCTGCAGCCTGAAGATTTTGCAACTTACTATTGTCAACAGGCTAACAGTTTCCCTCC	287M	GACATCCAGATGACCCAGTCTCCATCTTCCGTGTCTGCATCTGTAGGAGACAGAGTCACCATCACTTGTCGGGCGAGTCAGGGTATT..................AGCAGCTGGTTAGCCTGGTATCAGCAGAAACCAGGGAAAGCCCCTAAGCTCCTGATCTATGCTGCA.....................TCCAGTTTGCAAAGTGGGGTCCCA...TCAAGGTTCAGCGGCAGTGGA......TCTGGGACAGATTTCACTCTCACTATCAGCAGCCTGCAGCCTGAAGATTTTGCAACTTACTATTGTCAACAGGCTAACAGTTTCCCTCC	CACAGTG	7M	TTACCAACCCGA	12M	ACATAAACC	9M
NA19916	hap2	hap2_proximal_1/0/0_8_4_4	IGKV1-12	IGKV1-12*01_c59t	IGKV1-12_N2	IGKV1-12*01	-	99.65	GACATCCAGATGACCCAGTCTCCATCTTCCGTGTCTGCATCTGTAGGAGACAGAGTCACCATCACTTGTCGGGCGAGTCAGGGTATTAGCAGCTGGTTAGCCTGGTATCAGCAGAAACCAGGGAAAGCCCCTAAGCTCCTGATCTATGCTGCATCCAGTTTGCAAAGTGGGGTCCCATCAAGGTTCAGCGGCAGTGGATCTGGGACAGATTTCACTCTCACCATCAGCAGCCTGCAGCCTGAAGATTTTGCAACTTACTATTGTCAACAGGCTAACAGTTTCCCTCC	1	NS	IGKV1E-12*01_c59t		38793	39079	287	32.5401	32	26	0	287	0:0:0:0:0:0:0:0:0:0:0:0:0:0:0:3:1:0:0:0:0:0:0:0:0:0:0:0:0:0:0:0:0:0:0:0:0:3:1:0:0:0:3:0:0:0:0:0:0:0:0:0:0:0:0:4:1:1:1:0:0:0:0:0:0:0:0:0:0:0:0:0:0:0:0:0:0:0:0:0:0:0:0:0:0:3:0:0:0:0:0:0:0:0:0:0:0:0:0:0:0:0:0:3:1:0:0:0:0:0:0:0:0:0:6:0:0:0:0:0:0:0:0:0:0:0:0:0:0:0:0:1:0:0:0:0:0:0:0:0:0:0:0:0:0:0:0:0:0:0:0:0:0:0:0:0:0:0:0:0:0:0:0:0:0:0:0:0:0:3:1:0:0:0:0:0:0:0:0:0:0:0:0:0:0:0:0:0:0:0:0:0:0:0:0:2:0:0:0:0…	32:32:32:32:32:32:32:32:32:32:32:32:32:32:32:32:31:32:32:32:32:32:32:32:32:32:32:32:32:32:32:32:32:32:32:32:32:32:31:32:32:32:32:32:32:32:32:32:32:32:32:32:32:32:32:32:31:31:31:32:32:32:32:32:32:32:32:32:32:32:32:32:32:32:32:32:32:32:32:32:32:32:32:32:32:32:32:32:32:32:32:32:32:32:32:32:32:32:32:32:32:32:32:32:31:32:32:32:32:32:32:32:32:32:32:32:32:32:32:32:32:32:32:32:32:32:32:32:32:32:32:31:32:…	100	287	ATGGACATGAGGGTCCCCGCTCAGCTCCTGGGGCTCCTGCTGCTCTGGTTCCCAGGTAAGAAAGGAGAACACTAGGATTATACTCGGTCAGTGTGCTGAGTACTGCTTTACTATTCAGGGAACTTCTCTTACAGCATGATTAATTGTGTGGACATTTGTTTTTATGTTTCCAATCTCAGGTTCCAGATGCGACATCCAGATGACCCAGTCTCCATCTTCCGTGTCTGCATCTGTAGGAGACAGAGTCATCATCACTTGTCGGGCGAGTCAGGGTATTAGCAGCTGGTTAGCCTGGTATCAGCAGAAACCAGGGAAAGCCCCTAAGCTCCTGATCTATGCTGCATCCAGTTTGCAAAGTGGGGTCCCATCAAGGTTCAGCGGCAGTGGATCTGGGACAGA…	505M	ATGGACATGAGGGTCCCCGCTCAGCTCCTGGGGCTCCTGCTGCTCTGGTTCCCAG	55M	GTAAGAAAGGAGAACACTAGGATTATACTCGGTCAGTGTGCTGAGTACTGCTTTACTATTCAGGGAACTTCTCTTACAGCATGATTAATTGTGTGGACATTTGTTTTTATGTTTCCAATCTCAG	124M	GTTCCAGATGC	11M	GACATCCAGATGACCCAGTCTCCATCTTCCGTGTCTGCATCTGTAGGAGACAGAGTCATCATCACTTGTCGGGCGAGTCAGGGTATTAGCAGCTGGTTAGCCTGGTATCAGCAGAAACCAGGGAAAGCCCCTAAGCTCCTGATCTATGCTGCATCCAGTTTGCAAAGTGGGGTCCCATCAAGGTTCAGCGGCAGTGGATCTGGGACAGATTTCACTCTCACCATCAGCAGCCTGCAGCCTGAAGATTTTGCAACTTACTATTGTCAACAGGCTAACAGTTTCCCTCC	287M	GACATCCAGATGACCCAGTCTCCATCTTCCGTGTCTGCATCTGTAGGAGACAGAGTCATCATCACTTGTCGGGCGAGTCAGGGTATT..................AGCAGCTGGTTAGCCTGGTATCAGCAGAAACCAGGGAAAGCCCCTAAGCTCCTGATCTATGCTGCA.....................TCCAGTTTGCAAAGTGGGGTCCCA...TCAAGGTTCAGCGGCAGTGGA......TCTGGGACAGATTTCACTCTCACCATCAGCAGCCTGCAGCCTGAAGATTTTGCAACTTACTATTGTCAACAGGCTAACAGTTTCCCTCC	CACAGTG	7M	TTACCAACCCGA	12M	ACATAAACC	9M
HG00117	hap2	hap2_proximal_0/0/0_8_2_2	IGKV1-13	IGKV1-13*01_a123g	IGKV1-13_N1	IGKV1-13*01	-	99.65	GCCATCCAGTTGACCCAGTCTCCATCCTCCCTGTCTGCATCTGTAGGAGACAGAGTCACCATCACTTGCCGGGCAAGTCAGGGCATTAGCAGTGCTTTAGCCTGATATCAGCAGAAACCAGGGAAAGCTCCTAAGCTCCTGATCTATGATGCCTCCAGTTTGGAAAGTGGGGTCCCATCAAGGTTCAGCGGCAGTGGATCTGGGACAGATTTCACTCTCACCATCAGCAGCCTGCAGCCTGAAGATTTTGCAACTTATTACTGTCAACAGTTTAATAATTACCCTCA	1	NS			184056	184342	287	70.4739	67	53	0	287	0:0:0:4:0:0:0:0:0:0:0:0:0:0:0:0:0:0:0:0:0:0:0:0:0:0:0:3:0:0:0:0:0:0:0:0:0:12:3:0:0:0:0:0:0:0:0:0:0:0:0:0:3:0:0:0:0:0:0:2:0:0:0:0:0:0:0:3:0:0:0:0:0:0:0:1:0:0:0:0:0:0:0:0:0:0:0:0:0:0:0:0:0:0:0:0:0:0:0:0:0:0:0:6:1:0:0:0:0:1:3:1:0:7:10:1:0:0:0:0:3:1:0:0:0:3:1:0:0:0:0:0:0:0:0:0:0:0:0:0:0:0:0:0:0:0:0:0:0:0:0:0:2:0:0:0:0:0:0:0:0:0:0:6:2:0:0:0:0:0:0:0:0:3:0:0:0:0:0:0:3:0:0:0:0:0:0:0:0:0:0:0:0:0:0:0:0:0:2…	69:69:69:71:71:71:71:71:71:71:71:71:71:71:71:71:71:71:71:71:71:71:71:71:71:71:71:71:71:71:71:71:71:71:71:71:71:71:68:71:71:71:71:71:71:71:71:71:71:71:71:71:71:71:71:71:71:71:71:69:71:71:71:71:71:71:71:71:71:71:71:71:71:71:71:71:70:70:70:70:70:70:70:70:70:70:70:70:70:70:70:70:70:70:70:70:70:70:70:70:70:70:70:70:69:70:70:70:70:69:70:69:70:70:69:69:70:70:70:70:70:69:70:70:70:70:69:70:70:70:70:70:70:…	100	287	CATGAGGGTCCCCGCTCAGCTCCTGGGGCTTCTGCTGCTCTGGCTCCCAGGTAAGGAAGGAGAACACTAACAGTTTACTCAGCCCAGGGGGCTCAGTACAGCCTGGCTATTCAGGGAAATTCTCTTACTACATGATTAATTGTGTGGACCATTTGTGTTTATGCTTCCAATCTCAGGTGCCAGATGTGCCATCCAGTTGACCCAGTCTCCATCCTCCCTGTCTGCATCTGTAGGAGACAGAGTCACCATCACTTGCCGGGCAAGTCAGGGCATTAGCAGTGCTTTAGCCTGGTATCAGCAGAAACCAGGGAAAGCTCCTAAGCTCCTGATCTATGATGCCTCCAGTTTGGAAAGTGGGGTCCCATCAAGGTTCAGCGGCAGTGGATCTGGGACAGATTT…	502M	CATGAGGGTCCCCGCTCAGCTCCTGGGGCTTCTGCTGCTCTGGCTCCCAG	50M	GTAAGGAAGGAGAACACTAACAGTTTACTCAGCCCAGGGGGCTCAGTACAGCCTGGCTATTCAGGGAAATTCTCTTACTACATGATTAATTGTGTGGACCATTTGTGTTTATGCTTCCAATCTCAG	126M	GTGCCAGATGT	11M	GCCATCCAGTTGACCCAGTCTCCATCCTCCCTGTCTGCATCTGTAGGAGACAGAGTCACCATCACTTGCCGGGCAAGTCAGGGCATTAGCAGTGCTTTAGCCTGGTATCAGCAGAAACCAGGGAAAGCTCCTAAGCTCCTGATCTATGATGCCTCCAGTTTGGAAAGTGGGGTCCCATCAAGGTTCAGCGGCAGTGGATCTGGGACAGATTTCACTCTCACCATCAGCAGCCTGCAGCCTGAAGATTTTGCAACTTATTACTGTCAACAGTTTAATAATTACCCTCA	287M	GCCATCCAGTTGACCCAGTCTCCATCCTCCCTGTCTGCATCTGTAGGAGACAGAGTCACCATCACTTGCCGGGCAAGTCAGGGCATT..................AGCAGTGCTTTAGCCTGGTATCAGCAGAAACCAGGGAAAGCTCCTAAGCTCCTGATCTATGATGCC.....................TCCAGTTTGGAAAGTGGGGTCCCA...TCAAGGTTCAGCGGCAGTGGA......TCTGGGACAGATTTCACTCTCACCATCAGCAGCCTGCAGCCTGAAGATTTTGCAACTTATTACTGTCAACAGTTTAATAATTACCCTCA	CATAGTG	7M	TTACAAACCCGA	12M	ACATAAACC	9M
HG04153	hap1	hap1_proximal_0/0/0_8_0_0	IGKV1-13	IGKV1-13*01_a123g	IGKV1-13_N1	IGKV1-13*01	-	99.65	GCCATCCAGTTGACCCAGTCTCCATCCTCCCTGTCTGCATCTGTAGGAGACAGAGTCACCATCACTTGCCGGGCAAGTCAGGGCATTAGCAGTGCTTTAGCCTGATATCAGCAGAAACCAGGGAAAGCTCCTAAGCTCCTGATCTATGATGCCTCCAGTTTGGAAAGTGGGGTCCCATCAAGGTTCAGCGGCAGTGGATCTGGGACAGATTTCACTCTCACCATCAGCAGCCTGCAGCCTGAAGATTTTGCAACTTATTACTGTCAACAGTTTAATAATTACCCTCA	1	NS			213378	213664	287	66.6969	64	47	0	287	0:0:0:0:0:0:0:0:0:0:0:0:0:3:0:0:0:0:0:2:0:0:0:0:0:0:0:0:0:0:0:0:0:2:0:0:0:0:0:0:0:0:0:0:0:0:0:0:0:0:0:0:0:0:0:0:0:0:0:0:0:0:0:0:3:0:0:3:0:0:0:0:0:3:3:1:0:0:3:0:0:0:12:3:0:0:0:0:0:0:0:0:0:0:0:3:0:0:0:0:0:0:0:3:1:0:0:0:0:0:3:1:0:4:13:4:0:0:0:0:3:1:0:0:0:3:1:3:0:0:0:0:0:0:0:0:0:0:0:0:0:0:0:0:0:0:0:0:0:0:0:0:0:0:0:0:0:0:0:3:0:0:0:3:1:0:0:0:0:0:0:0:0:0:0:0:0:0:0:0:0:3:0:0:0:0:0:0:3:1:0:0:0:0:0:1:0:0:0…	65:65:65:65:65:65:65:65:65:65:65:65:65:65:65:65:65:65:65:66:66:66:66:66:66:66:66:66:66:66:66:66:66:67:67:67:67:67:67:67:67:67:67:67:67:67:67:67:67:67:67:67:67:67:67:67:67:67:67:67:67:67:67:67:67:67:67:67:67:67:67:67:67:67:67:66:67:67:67:67:67:67:67:64:67:67:67:67:67:67:67:67:67:67:67:67:67:67:67:67:67:67:67:67:66:67:67:67:67:67:67:66:67:67:66:67:67:67:67:67:67:66:67:67:67:67:67:66:66:66:66:66:66:…	100	287	CATGAGGGTCCCCGCTCAGCTCCTGGGGCTTCTGCTGCTCTGGCTCCCAGGTAAGGAAGGAGAACACTAACAGTTTACTCAGCCCAGGGGGCTCAGTACAGCCTGGCTATTCAGGGAAATTCTCTTACTACATGATTAATTGTGTGGACCATTTGTGTTTATGCTTCCAATCTCAGGTGCCAGATGTGCCATCCAGTTGACCCAGTCTCCATCCTCCCTGTCTGCATCTGTAGGAGACAGAGTCACCATCACTTGCCGGGCAAGTCAGGGCATTAGCAGTGCTTTAGCCTGGTATCAGCAGAAACCAGGGAAAGCTCCTAAGCTCCTGATCTATGATGCCTCCAGTTTGGAAAGTGGGGTCCCATCAAGGTTCAGCGGCAGTGGATCTGGGACAGATTT…	502M	CATGAGGGTCCCCGCTCAGCTCCTGGGGCTTCTGCTGCTCTGGCTCCCAG	50M	GTAAGGAAGGAGAACACTAACAGTTTACTCAGCCCAGGGGGCTCAGTACAGCCTGGCTATTCAGGGAAATTCTCTTACTACATGATTAATTGTGTGGACCATTTGTGTTTATGCTTCCAATCTCAG	126M	GTGCCAGATGT	11M	GCCATCCAGTTGACCCAGTCTCCATCCTCCCTGTCTGCATCTGTAGGAGACAGAGTCACCATCACTTGCCGGGCAAGTCAGGGCATTAGCAGTGCTTTAGCCTGGTATCAGCAGAAACCAGGGAAAGCTCCTAAGCTCCTGATCTATGATGCCTCCAGTTTGGAAAGTGGGGTCCCATCAAGGTTCAGCGGCAGTGGATCTGGGACAGATTTCACTCTCACCATCAGCAGCCTGCAGCCTGAAGATTTTGCAACTTATTACTGTCAACAGTTTAATAATTACCCTCA	287M	GCCATCCAGTTGACCCAGTCTCCATCCTCCCTGTCTGCATCTGTAGGAGACAGAGTCACCATCACTTGCCGGGCAAGTCAGGGCATT..................AGCAGTGCTTTAGCCTGGTATCAGCAGAAACCAGGGAAAGCTCCTAAGCTCCTGATCTATGATGCC.....................TCCAGTTTGGAAAGTGGGGTCCCA...TCAAGGTTCAGCGGCAGTGGA......TCTGGGACAGATTTCACTCTCACCATCAGCAGCCTGCAGCCTGAAGATTTTGCAACTTATTACTGTCAACAGTTTAATAATTACCCTCA	CATAGTG	7M	TTACAAACCCGA	12M	ACATAAACC	9M
HG03018	hap1	hap1_proximal_1/0/0_8_2_2	IGKV1-13	IGKV1-13*01_a123g	IGKV1-13_N1	IGKV1-13*01	-	99.65	GCCATCCAGTTGACCCAGTCTCCATCCTCCCTGTCTGCATCTGTAGGAGACAGAGTCACCATCACTTGCCGGGCAAGTCAGGGCATTAGCAGTGCTTTAGCCTGATATCAGCAGAAACCAGGGAAAGCTCCTAAGCTCCTGATCTATGATGCCTCCAGTTTGGAAAGTGGGGTCCCATCAAGGTTCAGCGGCAGTGGATCTGGGACAGATTTCACTCTCACCATCAGCAGCCTGCAGCCTGAAGATTTTGCAACTTATTACTGTCAACAGTTTAATAATTACCCTCA	1	NS			184058	184344	287	45.7875	45	38	0	287	0:0:0:0:0:0:0:0:0:0:0:0:0:0:0:0:0:0:0:0:0:0:0:0:0:0:0:0:0:0:0:0:0:0:0:0:0:0:0:0:0:0:0:0:0:0:0:0:0:0:0:0:0:0:3:0:0:0:0:0:0:0:0:0:0:0:0:0:0:0:0:0:0:0:0:0:0:0:0:0:0:0:1:0:0:0:0:0:0:0:0:0:0:0:0:0:0:0:0:0:0:0:0:3:1:0:0:0:0:0:6:0:0:0:3:0:0:0:0:0:0:0:0:3:1:0:0:0:0:0:0:0:0:0:0:0:0:0:0:0:0:0:0:0:0:0:0:0:0:1:1:0:0:0:0:0:0:0:0:0:3:1:0:3:1:0:0:0:0:0:0:3:0:0:0:0:0:0:0:0:0:0:0:0:3:1:0:0:0:0:0:0:2:0:0:0:0:0:0:0…	46:46:46:46:46:46:46:46:46:46:46:46:46:46:46:46:46:46:46:46:46:46:46:46:46:46:46:46:46:46:46:46:46:46:46:46:46:46:46:46:46:46:46:46:46:46:46:46:46:46:46:46:46:46:46:46:46:46:46:46:46:46:46:46:46:46:46:46:46:46:46:46:46:46:46:46:46:46:46:46:46:46:46:45:45:45:45:45:45:45:45:45:45:45:45:45:45:45:45:45:45:45:45:45:44:45:45:45:45:45:45:45:45:45:45:45:45:45:45:45:45:45:45:45:44:45:45:45:45:45:45:45:45:…	100	287	CATGAGGGTCCCCGCTCAGCTCCTGGGGCTTCTGCTGCTCTGGCTCCCAGGTAAGGAAGGAGAACACTAACAGTTTACTCAGCCCAGGGGGCTCAGTACAGCCTGGCTATTCAGGGAAATTCTCTTACTACATGATTAATTGTGTGGACCATTTGTGTTTATGCTTCCAATCTCAGGTGCCAGATGTGCCATCCAGTTGACCCAGTCTCCATCCTCCCTGTCTGCATCTGTAGGAGACAGAGTCACCATCACTTGCCGGGCAAGTCAGGGCATTAGCAGTGCTTTAGCCTGGTATCAGCAGAAACCAGGGAAAGCTCCTAAGCTCCTGATCTATGATGCCTCCAGTTTGGAAAGTGGGGTCCCATCAAGGTTCAGCGGCAGTGGATCTGGGACAGATTT…	502M	CATGAGGGTCCCCGCTCAGCTCCTGGGGCTTCTGCTGCTCTGGCTCCCAG	50M	GTAAGGAAGGAGAACACTAACAGTTTACTCAGCCCAGGGGGCTCAGTACAGCCTGGCTATTCAGGGAAATTCTCTTACTACATGATTAATTGTGTGGACCATTTGTGTTTATGCTTCCAATCTCAG	126M	GTGCCAGATGT	11M	GCCATCCAGTTGACCCAGTCTCCATCCTCCCTGTCTGCATCTGTAGGAGACAGAGTCACCATCACTTGCCGGGCAAGTCAGGGCATTAGCAGTGCTTTAGCCTGGTATCAGCAGAAACCAGGGAAAGCTCCTAAGCTCCTGATCTATGATGCCTCCAGTTTGGAAAGTGGGGTCCCATCAAGGTTCAGCGGCAGTGGATCTGGGACAGATTTCACTCTCACCATCAGCAGCCTGCAGCCTGAAGATTTTGCAACTTATTACTGTCAACAGTTTAATAATTACCCTCA	287M	GCCATCCAGTTGACCCAGTCTCCATCCTCCCTGTCTGCATCTGTAGGAGACAGAGTCACCATCACTTGCCGGGCAAGTCAGGGCATT..................AGCAGTGCTTTAGCCTGGTATCAGCAGAAACCAGGGAAAGCTCCTAAGCTCCTGATCTATGATGCC.....................TCCAGTTTGGAAAGTGGGGTCCCA...TCAAGGTTCAGCGGCAGTGGA......TCTGGGACAGATTTCACTCTCACCATCAGCAGCCTGCAGCCTGAAGATTTTGCAACTTATTACTGTCAACAGTTTAATAATTACCCTCA	CATAGTG	7M	TTACAAACCCGA	12M	ACATAAACC	9M
HG01887	hap1	hap1_proximal_0/0/0_8_0_0	IGKV1-13	IGKV1-13*01_a123g	IGKV1-13_N1	IGKV1-13*01	-	99.65	GCCATCCAGTTGACCCAGTCTCCATCCTCCCTGTCTGCATCTGTAGGAGACAGAGTCACCATCACTTGCCGGGCAAGTCAGGGCATTAGCAGTGCTTTAGCCTGATATCAGCAGAAACCAGGGAAAGCTCCTAAGCTCCTGATCTATGATGCCTCCAGTTTGGAAAGTGGGGTCCCATCAAGGTTCAGCGGCAGTGGATCTGGGACAGATTTCACTCTCACCATCAGCAGCCTGCAGCCTGAAGATTTTGCAACTTATTACTGTCAACAGTTTAATAATTACCCTCA	1	NS			248199	248485	287	51.0627	48	37	0	287	0:0:0:0:2:0:0:0:0:0:0:0:0:0:0:0:0:0:0:3:1:0:0:0:0:0:1:0:0:0:0:0:0:0:0:0:0:0:0:0:0:0:0:3:1:0:0:0:0:0:0:0:0:0:0:0:0:0:0:0:0:0:0:0:0:0:0:0:0:0:0:0:0:0:0:0:0:0:0:0:0:0:3:1:0:0:0:0:0:0:0:0:0:0:0:0:0:0:0:1:0:0:0:0:0:0:0:0:0:0:0:0:0:0:7:0:0:0:0:0:0:0:0:0:0:3:0:0:0:0:0:0:0:0:0:0:0:0:0:0:0:0:0:0:0:0:0:0:0:0:0:0:0:0:0:0:0:0:0:0:2:0:0:4:0:0:0:0:0:0:0:0:0:0:0:0:0:0:0:0:0:0:0:0:3:1:0:0:0:0:0:0:0:0:0:0:2:0:0:0…	51:51:51:51:52:52:52:52:52:52:52:52:52:52:52:52:52:52:52:52:51:52:52:52:52:52:52:51:51:51:51:51:51:51:51:51:51:51:51:51:51:51:51:51:50:51:51:51:51:51:51:51:51:51:51:51:51:51:51:51:51:51:51:51:51:51:51:51:51:51:51:51:51:51:51:51:51:51:51:51:51:51:51:50:51:51:51:51:51:51:51:51:51:51:51:51:51:51:51:50:51:51:51:51:51:51:51:51:51:51:51:51:51:51:51:51:51:51:51:51:51:51:51:51:51:51:51:51:51:51:51:51:51:…	100	287	CATGAGGGTCCCCGCTCAGCTCCTGGGGCTTCTGCTGCTCTGGCTCCCAGGTAAGGAAGGAGAACACTAACAGTTTACTCAGCCCAGGGGGCTCAGTACAGCCTGGCTATTCAGGGAAATTCTCTTACTACATGATTAATTGTGTGGACCATTTGTGTTTATGCTTCCAATCTCAGGTGCCAGATGTGCCATCCAGTTGACCCAGTCTCCATCCTCCCTGTCTGCATCTGTAGGAGACAGAGTCACCATCACTTGCCGGGCAAGTCAGGGCATTAGCAGTGCTTTAGCCTGGTATCAGCAGAAACCAGGGAAAGCTCCTAAGCTCCTGATCTATGATGCCTCCAGTTTGGAAAGTGGGGTCCCATCAAGGTTCAGCGGCAGTGGATCTGGGACAGATTT…	502M	CATGAGGGTCCCCGCTCAGCTCCTGGGGCTTCTGCTGCTCTGGCTCCCAG	50M	GTAAGGAAGGAGAACACTAACAGTTTACTCAGCCCAGGGGGCTCAGTACAGCCTGGCTATTCAGGGAAATTCTCTTACTACATGATTAATTGTGTGGACCATTTGTGTTTATGCTTCCAATCTCAG	126M	GTGCCAGATGT	11M	GCCATCCAGTTGACCCAGTCTCCATCCTCCCTGTCTGCATCTGTAGGAGACAGAGTCACCATCACTTGCCGGGCAAGTCAGGGCATTAGCAGTGCTTTAGCCTGGTATCAGCAGAAACCAGGGAAAGCTCCTAAGCTCCTGATCTATGATGCCTCCAGTTTGGAAAGTGGGGTCCCATCAAGGTTCAGCGGCAGTGGATCTGGGACAGATTTCACTCTCACCATCAGCAGCCTGCAGCCTGAAGATTTTGCAACTTATTACTGTCAACAGTTTAATAATTACCCTCA	287M	GCCATCCAGTTGACCCAGTCTCCATCCTCCCTGTCTGCATCTGTAGGAGACAGAGTCACCATCACTTGCCGGGCAAGTCAGGGCATT..................AGCAGTGCTTTAGCCTGGTATCAGCAGAAACCAGGGAAAGCTCCTAAGCTCCTGATCTATGATGCC.....................TCCAGTTTGGAAAGTGGGGTCCCA...TCAAGGTTCAGCGGCAGTGGA......TCTGGGACAGATTTCACTCTCACCATCAGCAGCCTGCAGCCTGAAGATTTTGCAACTTATTACTGTCAACAGTTTAATAATTACCCTCA	CATAGTG	7M	TTACAAACCCGA	12M	ACATAAACC	9M
HG00136	hap1	hap1_proximal_1/0/0_8_0_0	IGKV1-13	IGKV1-13*01_a123g	IGKV1-13_N1	IGKV1-13*01	-	99.65	GCCATCCAGTTGACCCAGTCTCCATCCTCCCTGTCTGCATCTGTAGGAGACAGAGTCACCATCACTTGCCGGGCAAGTCAGGGCATTAGCAGTGCTTTAGCCTGATATCAGCAGAAACCAGGGAAAGCTCCTAAGCTCCTGATCTATGATGCCTCCAGTTTGGAAAGTGGGGTCCCATCAAGGTTCAGCGGCAGTGGATCTGGGACAGATTTCACTCTCACCATCAGCAGCCTGCAGCCTGAAGATTTTGCAACTTATTACTGTCAACAGTTTAATAATTACCCTCA	1	NS			251081	251367	287	52.0906	48	36	0	287	0:0:5:2:0:0:0:0:0:0:0:0:0:0:0:0:0:0:0:0:0:0:0:0:0:0:0:0:0:1:0:0:0:0:0:0:0:0:0:0:0:0:0:0:0:1:0:0:0:0:0:3:0:0:0:0:0:0:0:0:0:0:0:0:0:0:0:4:0:0:0:0:0:0:0:0:0:0:0:0:0:0:3:4:0:0:0:0:0:0:0:0:0:0:0:0:0:0:3:3:0:0:0:0:0:0:0:0:0:0:0:0:0:0:6:0:0:0:0:0:0:0:0:0:0:0:0:0:0:0:0:0:0:0:0:4:1:0:0:0:0:0:0:0:0:0:0:3:1:0:0:0:0:0:0:0:0:0:0:0:0:0:0:0:0:0:0:0:0:3:0:0:0:0:0:0:0:0:0:0:0:0:0:0:0:0:6:0:0:0:0:0:0:0:0:0:0:0:0:0…	51:51:52:53:53:53:53:53:53:53:53:53:53:53:53:53:53:53:53:53:53:53:53:53:53:53:53:53:53:52:53:53:53:53:53:53:53:53:53:53:53:53:53:53:53:53:52:52:52:52:52:52:52:52:52:52:52:52:52:52:52:52:52:52:52:52:52:52:52:52:52:52:52:52:52:52:52:52:52:52:52:52:52:51:52:52:52:52:52:52:52:52:52:52:52:52:52:52:52:52:52:52:52:52:52:52:52:52:52:52:52:52:52:52:52:52:52:52:52:52:52:52:52:52:52:52:52:52:52:52:52:52:52:…	100	287	CATGAGGGTCCCCGCTCAGCTCCTGGGGCTTCTGCTGCTCTGGCTCCCAGGTAAGGAAGGAGAACACTAACAGTTTACTCAGCCCAGGGGGCTCAGTACAGCCTGGCTATTCAGGGAAATTCTCTTACTACATGATTAATTGTGTGGACCATTTGTGTTTATGCTTCCAATCTCAGGTGCCAGATGTGCCATCCAGTTGACCCAGTCTCCATCCTCCCTGTCTGCATCTGTAGGAGACAGAGTCACCATCACTTGCCGGGCAAGTCAGGGCATTAGCAGTGCTTTAGCCTGGTATCAGCAGAAACCAGGGAAAGCTCCTAAGCTCCTGATCTATGATGCCTCCAGTTTGGAAAGTGGGGTCCCATCAAGGTTCAGCGGCAGTGGATCTGGGACAGATTT…	502M	CATGAGGGTCCCCGCTCAGCTCCTGGGGCTTCTGCTGCTCTGGCTCCCAG	50M	GTAAGGAAGGAGAACACTAACAGTTTACTCAGCCCAGGGGGCTCAGTACAGCCTGGCTATTCAGGGAAATTCTCTTACTACATGATTAATTGTGTGGACCATTTGTGTTTATGCTTCCAATCTCAG	126M	GTGCCAGATGT	11M	GCCATCCAGTTGACCCAGTCTCCATCCTCCCTGTCTGCATCTGTAGGAGACAGAGTCACCATCACTTGCCGGGCAAGTCAGGGCATTAGCAGTGCTTTAGCCTGGTATCAGCAGAAACCAGGGAAAGCTCCTAAGCTCCTGATCTATGATGCCTCCAGTTTGGAAAGTGGGGTCCCATCAAGGTTCAGCGGCAGTGGATCTGGGACAGATTTCACTCTCACCATCAGCAGCCTGCAGCCTGAAGATTTTGCAACTTATTACTGTCAACAGTTTAATAATTACCCTCA	287M	GCCATCCAGTTGACCCAGTCTCCATCCTCCCTGTCTGCATCTGTAGGAGACAGAGTCACCATCACTTGCCGGGCAAGTCAGGGCATT..................AGCAGTGCTTTAGCCTGGTATCAGCAGAAACCAGGGAAAGCTCCTAAGCTCCTGATCTATGATGCC.....................TCCAGTTTGGAAAGTGGGGTCCCA...TCAAGGTTCAGCGGCAGTGGA......TCTGGGACAGATTTCACTCTCACCATCAGCAGCCTGCAGCCTGAAGATTTTGCAACTTATTACTGTCAACAGTTTAATAATTACCCTCA	CATAGTG	7M	TTACAAACCCGA	12M	ACATAAACC	9M
NA20351	hap2	hap2_proximal_1/0/0_8_1_1	IGKV1-13	IGKV1-13*01_a123g	IGKV1-13_N1	IGKV1-13*01	-	99.65	GCCATCCAGTTGACCCAGTCTCCATCCTCCCTGTCTGCATCTGTAGGAGACAGAGTCACCATCACTTGCCGGGCAAGTCAGGGCATTAGCAGTGCTTTAGCCTGATATCAGCAGAAACCAGGGAAAGCTCCTAAGCTCCTGATCTATGATGCCTCCAGTTTGGAAAGTGGGGTCCCATCAAGGTTCAGCGGCAGTGGATCTGGGACAGATTTCACTCTCACCATCAGCAGCCTGCAGCCTGAAGATTTTGCAACTTATTACTGTCAACAGTTTAATAATTACCCTCA	1	NS			198889	199175	287	49.4286	48	34	0	287	0:0:0:0:0:0:0:0:0:0:0:0:0:3:0:0:0:0:0:2:3:0:0:0:0:0:0:0:0:0:0:0:0:0:0:0:0:0:0:0:0:0:0:0:0:0:0:0:0:0:0:0:0:0:0:0:0:0:0:0:0:0:1:0:3:0:0:0:0:0:0:0:0:0:0:0:0:0:0:0:0:0:0:0:0:0:0:0:0:0:0:0:0:0:0:0:0:0:0:0:0:3:1:0:0:3:1:0:0:0:3:0:0:0:3:1:0:0:0:0:0:0:0:0:0:0:0:0:0:0:3:1:4:1:0:0:0:0:0:0:0:0:0:0:0:0:0:0:0:0:0:0:0:0:0:3:0:0:0:0:0:0:0:3:1:0:0:0:0:0:0:0:3:0:0:0:3:0:0:0:0:0:0:3:0:0:0:0:6:2:0:0:0:0:0:0:0:0:0:0…	48:48:48:48:48:48:48:48:48:48:48:48:48:48:48:48:48:48:48:49:49:49:49:49:49:49:49:49:49:49:49:49:49:49:49:49:49:49:49:49:49:49:49:49:49:49:49:49:49:49:49:49:49:49:49:49:49:49:49:49:49:49:48:49:49:49:49:49:49:49:49:49:49:49:49:49:49:49:49:49:49:49:49:49:49:49:49:49:49:49:49:49:49:49:49:49:49:49:49:49:49:49:48:49:49:49:48:49:49:49:49:49:49:49:49:48:49:49:49:49:49:49:49:49:49:49:49:49:49:49:49:48:49:…	100	287	CATGAGGGTCCCCGCTCAGCTCCTGGGGCTTCTGCTGCTCTGGCTCCCAGGTAAGGAAGGAGAACACTAACAGTTTACTCAGCCCAGGGGGCTCAGTACAGCCTGGCTATTCAGGGAAATTCTCTTACTACATGATTAATTGTGTGGACCATTTGTGTTTATGCTTCCAATCTCAGGTGCCAGATGTGCCATCCAGTTGACCCAGTCTCCATCCTCCCTGTCTGCATCTGTAGGAGACAGAGTCACCATCACTTGCCGGGCAAGTCAGGGCATTAGCAGTGCTTTAGCCTGGTATCAGCAGAAACCAGGGAAAGCTCCTAAGCTCCTGATCTATGATGCCTCCAGTTTGGAAAGTGGGGTCCCATCAAGGTTCAGCGGCAGTGGATCTGGGACAGATTT…	502M	CATGAGGGTCCCCGCTCAGCTCCTGGGGCTTCTGCTGCTCTGGCTCCCAG	50M	GTAAGGAAGGAGAACACTAACAGTTTACTCAGCCCAGGGGGCTCAGTACAGCCTGGCTATTCAGGGAAATTCTCTTACTACATGATTAATTGTGTGGACCATTTGTGTTTATGCTTCCAATCTCAG	126M	GTGCCAGATGT	11M	GCCATCCAGTTGACCCAGTCTCCATCCTCCCTGTCTGCATCTGTAGGAGACAGAGTCACCATCACTTGCCGGGCAAGTCAGGGCATTAGCAGTGCTTTAGCCTGGTATCAGCAGAAACCAGGGAAAGCTCCTAAGCTCCTGATCTATGATGCCTCCAGTTTGGAAAGTGGGGTCCCATCAAGGTTCAGCGGCAGTGGATCTGGGACAGATTTCACTCTCACCATCAGCAGCCTGCAGCCTGAAGATTTTGCAACTTATTACTGTCAACAGTTTAATAATTACCCTCA	287M	GCCATCCAGTTGACCCAGTCTCCATCCTCCCTGTCTGCATCTGTAGGAGACAGAGTCACCATCACTTGCCGGGCAAGTCAGGGCATT..................AGCAGTGCTTTAGCCTGGTATCAGCAGAAACCAGGGAAAGCTCCTAAGCTCCTGATCTATGATGCC.....................TCCAGTTTGGAAAGTGGGGTCCCA...TCAAGGTTCAGCGGCAGTGGA......TCTGGGACAGATTTCACTCTCACCATCAGCAGCCTGCAGCCTGAAGATTTTGCAACTTATTACTGTCAACAGTTTAATAATTACCCTCA	CATAGTG	7M	TTACAAACCCGA	12M	ACATAAACC	9M
HG02284	hap2	hap2_proximal_1/0/0_8_0_0	IGKV1-13	IGKV1-13*01_a123g	IGKV1-13_N1	IGKV1-13*01	-	99.65	GCCATCCAGTTGACCCAGTCTCCATCCTCCCTGTCTGCATCTGTAGGAGACAGAGTCACCATCACTTGCCGGGCAAGTCAGGGCATTAGCAGTGCTTTAGCCTGATATCAGCAGAAACCAGGGAAAGCTCCTAAGCTCCTGATCTATGATGCCTCCAGTTTGGAAAGTGGGGTCCCATCAAGGTTCAGCGGCAGTGGATCTGGGACAGATTTCACTCTCACCATCAGCAGCCTGCAGCCTGAAGATTTTGCAACTTATTACTGTCAACAGTTTAATAATTACCCTCA	1	NS			214383	214669	287	44.3902	43	33	0	287	0:0:3:0:0:0:0:0:3:1:0:0:0:6:2:0:0:0:0:0:0:0:0:0:2:0:0:0:0:0:0:0:0:0:0:0:0:0:0:0:0:0:0:0:0:0:0:0:0:0:0:0:0:0:0:0:0:0:0:0:0:0:0:0:0:0:0:0:0:0:0:0:0:3:0:0:0:0:0:0:0:0:0:1:0:0:0:3:0:0:0:0:0:0:0:0:0:0:0:0:0:0:0:0:0:0:0:0:0:0:3:1:0:0:3:0:0:0:0:0:0:0:0:0:0:0:0:0:0:0:0:0:0:0:0:0:0:0:0:0:0:0:0:0:0:0:0:0:0:0:0:0:0:0:0:0:0:0:0:0:3:1:0:3:1:0:0:0:0:0:0:0:0:0:0:1:0:0:0:3:0:0:0:0:0:0:0:0:0:0:0:0:0:0:0:1:0:3:0:0…	44:44:44:44:44:44:44:44:44:43:44:44:44:44:42:44:44:44:44:44:44:44:44:44:45:45:45:45:45:45:45:45:45:45:45:45:45:45:45:45:45:45:45:45:45:45:45:45:45:45:45:45:45:45:45:45:45:45:45:45:45:45:45:45:45:45:45:45:45:45:45:45:45:45:45:45:45:45:45:45:45:45:45:45:44:44:44:44:44:44:44:44:44:44:44:44:44:44:44:44:44:44:44:44:44:44:44:44:44:44:44:43:44:44:44:44:44:44:44:44:44:44:44:44:44:44:44:44:44:44:44:44:44:…	100	287	CATGAGGGTCCCCGCTCAGCTCCTGGGGCTTCTGCTGCTCTGGCTCCCAGGTAAGGAAGGAGAACACTAACAGTTTACTCAGCCCAGGGGGCTCAGTACAGCCTGGCTATTCAGGGAAATTCTCTTACTACATGATTAATTGTGTGGACCATTTGTGTTTATGCTTCCAATCTCAGGTGCCAGATGTGCCATCCAGTTGACCCAGTCTCCATCCTCCCTGTCTGCATCTGTAGGAGACAGAGTCACCATCACTTGCCGGGCAAGTCAGGGCATTAGCAGTGCTTTAGCCTGGTATCAGCAGAAACCAGGGAAAGCTCCTAAGCTCCTGATCTATGATGCCTCCAGTTTGGAAAGTGGGGTCCCATCAAGGTTCAGCGGCAGTGGATCTGGGACAGATTT…	502M	CATGAGGGTCCCCGCTCAGCTCCTGGGGCTTCTGCTGCTCTGGCTCCCAG	50M	GTAAGGAAGGAGAACACTAACAGTTTACTCAGCCCAGGGGGCTCAGTACAGCCTGGCTATTCAGGGAAATTCTCTTACTACATGATTAATTGTGTGGACCATTTGTGTTTATGCTTCCAATCTCAG	126M	GTGCCAGATGT	11M	GCCATCCAGTTGACCCAGTCTCCATCCTCCCTGTCTGCATCTGTAGGAGACAGAGTCACCATCACTTGCCGGGCAAGTCAGGGCATTAGCAGTGCTTTAGCCTGGTATCAGCAGAAACCAGGGAAAGCTCCTAAGCTCCTGATCTATGATGCCTCCAGTTTGGAAAGTGGGGTCCCATCAAGGTTCAGCGGCAGTGGATCTGGGACAGATTTCACTCTCACCATCAGCAGCCTGCAGCCTGAAGATTTTGCAACTTATTACTGTCAACAGTTTAATAATTACCCTCA	287M	GCCATCCAGTTGACCCAGTCTCCATCCTCCCTGTCTGCATCTGTAGGAGACAGAGTCACCATCACTTGCCGGGCAAGTCAGGGCATT..................AGCAGTGCTTTAGCCTGGTATCAGCAGAAACCAGGGAAAGCTCCTAAGCTCCTGATCTATGATGCC.....................TCCAGTTTGGAAAGTGGGGTCCCA...TCAAGGTTCAGCGGCAGTGGA......TCTGGGACAGATTTCACTCTCACCATCAGCAGCCTGCAGCCTGAAGATTTTGCAACTTATTACTGTCAACAGTTTAATAATTACCCTCA	CATAGTG	7M	TTACAAACCCGA	12M	ACATAAACC	9M
HG03718	hap1	hap1_proximal_2/0/0_8_0_0	IGKV1-13	IGKV1-13*01_a123g	IGKV1-13_N1	IGKV1-13*01	-	99.65	GCCATCCAGTTGACCCAGTCTCCATCCTCCCTGTCTGCATCTGTAGGAGACAGAGTCACCATCACTTGCCGGGCAAGTCAGGGCATTAGCAGTGCTTTAGCCTGATATCAGCAGAAACCAGGGAAAGCTCCTAAGCTCCTGATCTATGATGCCTCCAGTTTGGAAAGTGGGGTCCCATCAAGGTTCAGCGGCAGTGGATCTGGGACAGATTTCACTCTCACCATCAGCAGCCTGCAGCCTGAAGATTTTGCAACTTATTACTGTCAACAGTTTAATAATTACCCTCA	1	NS			245034	245320	287	48.4774	47	33	0	287	0:0:0:0:0:0:0:0:0:0:0:3:0:0:0:0:0:0:0:0:1:0:0:0:0:0:0:0:0:0:0:0:0:0:0:0:0:0:0:0:2:0:0:0:1:0:0:0:0:0:0:0:0:0:3:1:0:0:0:0:0:0:0:0:0:0:0:3:0:0:0:0:3:0:0:0:0:0:0:0:0:1:9:2:0:0:0:0:0:0:0:0:0:0:0:0:0:0:0:0:0:0:0:0:0:0:0:0:0:0:0:0:0:0:9:0:0:0:0:0:3:1:0:3:0:0:0:0:0:0:0:0:0:0:0:0:0:0:0:0:0:0:0:0:0:0:0:0:0:0:0:0:0:0:0:0:0:0:0:0:0:0:0:0:0:0:0:0:0:0:0:0:1:1:4:1:1:1:0:1:0:0:1:0:0:0:0:0:0:0:0:0:0:0:0:1:0:0:0:0…	48:48:48:48:48:48:48:48:48:48:48:48:48:48:48:48:48:48:48:48:47:48:48:48:48:48:48:48:48:48:48:48:48:48:48:48:48:48:48:48:49:49:49:49:49:48:48:48:48:48:48:48:48:48:48:47:48:48:48:48:48:48:48:48:48:48:48:48:48:48:48:48:48:48:48:48:48:48:48:48:48:47:48:46:48:48:48:48:48:48:48:48:48:48:48:48:48:48:48:48:48:48:48:48:48:48:48:48:48:48:48:48:48:48:48:48:48:48:48:48:48:47:48:48:48:48:48:48:48:48:48:48:48:…	100	287	CATGAGGGTCCCCGCTCAGCTCCTGGGGCTTCTGCTGCTCTGGCTCCCAGGTAAGGAAGGAGAACACTAGCAGTTTACTCAGCCCAGGGGGCTCAGTACAGCCTGGCTATTCAGGGAAATTCTCTTACTACATGATTAATTGTGTGGACCATTTGTGTTTATGCTTCCAATCTCAGGTGCCAGATGTGCCATCCAGTTGACCCAGTCTCCATCCTCCCTGTCTGCATCTGTAGGAGACAGAGTCACCATCACTTGCCGGGCAAGTCAGGGCATTAGCAGTGCTTTAGCCTGGTATCAGCAGAAACCAGGGAAAGCTCCTAAGCTCCTGATCTATGATGCCTCCAGTTTGGAAAGTGGGGTCCCATCAAGGTTCAGCGGCAGTGGATCTGGGACAGATTT…	502M	CATGAGGGTCCCCGCTCAGCTCCTGGGGCTTCTGCTGCTCTGGCTCCCAG	50M	GTAAGGAAGGAGAACACTAGCAGTTTACTCAGCCCAGGGGGCTCAGTACAGCCTGGCTATTCAGGGAAATTCTCTTACTACATGATTAATTGTGTGGACCATTTGTGTTTATGCTTCCAATCTCAG	126M	GTGCCAGATGT	11M	GCCATCCAGTTGACCCAGTCTCCATCCTCCCTGTCTGCATCTGTAGGAGACAGAGTCACCATCACTTGCCGGGCAAGTCAGGGCATTAGCAGTGCTTTAGCCTGGTATCAGCAGAAACCAGGGAAAGCTCCTAAGCTCCTGATCTATGATGCCTCCAGTTTGGAAAGTGGGGTCCCATCAAGGTTCAGCGGCAGTGGATCTGGGACAGATTTCACTCTCACCATCAGCAGCCTGCAGCCTGAAGATTTTGCAACTTATTACTGTCAACAGTTTAATAATTACCCTCA	287M	GCCATCCAGTTGACCCAGTCTCCATCCTCCCTGTCTGCATCTGTAGGAGACAGAGTCACCATCACTTGCCGGGCAAGTCAGGGCATT..................AGCAGTGCTTTAGCCTGGTATCAGCAGAAACCAGGGAAAGCTCCTAAGCTCCTGATCTATGATGCC.....................TCCAGTTTGGAAAGTGGGGTCCCA...TCAAGGTTCAGCGGCAGTGGA......TCTGGGACAGATTTCACTCTCACCATCAGCAGCCTGCAGCCTGAAGATTTTGCAACTTATTACTGTCAACAGTTTAATAATTACCCTCA	CATAGTG	7M	TTACAAACCCGA	12M	ACATAAACC	9M
NA18572	hap2	hap2_proximal_0/0/0_8_2_2	IGKV1-13	IGKV1-13*01_a123g	IGKV1-13_N1	IGKV1-13*01	-	99.65	GCCATCCAGTTGACCCAGTCTCCATCCTCCCTGTCTGCATCTGTAGGAGACAGAGTCACCATCACTTGCCGGGCAAGTCAGGGCATTAGCAGTGCTTTAGCCTGATATCAGCAGAAACCAGGGAAAGCTCCTAAGCTCCTGATCTATGATGCCTCCAGTTTGGAAAGTGGGGTCCCATCAAGGTTCAGCGGCAGTGGATCTGGGACAGATTTCACTCTCACCATCAGCAGCCTGCAGCCTGAAGATTTTGCAACTTATTACTGTCAACAGTTTAATAATTACCCTCA	1	NS			159844	160130	287	34.7282	34	30	0	287	0:0:0:0:0:0:0:0:0:0:0:0:0:0:0:0:0:0:0:0:0:0:0:0:0:0:0:0:0:0:0:0:0:0:0:0:0:0:0:0:0:0:0:0:0:0:0:0:1:0:0:0:0:0:0:0:0:0:0:0:0:0:0:0:0:0:0:0:0:0:0:3:1:0:0:0:0:0:0:0:0:0:0:0:0:0:0:0:0:0:0:0:0:0:0:3:1:0:0:0:0:0:0:3:1:0:0:0:0:0:0:0:0:0:3:1:0:0:0:1:0:0:0:0:0:3:0:0:0:5:1:0:0:3:1:0:0:0:0:0:0:0:0:0:0:0:0:3:1:0:0:0:0:0:0:0:0:0:0:0:0:0:0:3:0:0:0:0:0:0:0:0:0:0:0:0:0:0:0:0:0:0:0:0:0:0:0:0:0:0:0:0:0:0:0:0:0:0:0:0…	36:36:36:36:36:36:36:36:36:36:36:36:36:36:36:36:36:36:36:36:36:36:36:36:36:36:36:36:36:36:36:36:36:36:36:36:36:36:36:36:36:36:36:36:36:36:36:36:36:35:35:35:35:35:35:35:35:35:35:35:35:35:35:35:35:35:35:35:35:35:35:35:34:35:35:35:35:35:35:35:35:35:35:35:35:35:35:35:35:35:35:35:35:35:35:35:34:35:35:35:35:35:35:35:34:35:35:35:35:35:35:35:35:35:35:34:35:35:35:35:34:34:34:34:34:34:34:34:34:34:33:34:34:…	100	287	CATGAGGGTCCCCGCTCAGCTCCTGGGGCTTCTGCTGCTCTGGCTCCCAGGTAAGGAAGGAGAACACTAACAGTTTACTCAGCCCAGGGGGCTCAGTACAGCCTGGCTATTCAGGGAAATTCTCTTACTACATGATTAATTGTGTGGACCATTTGTGTTTATGCTTCCAATCTCAGGTGCCAGATGTGCCATCCAGTTGACCCAGTCTCCATCCTCCCTGTCTGCATCTGTAGGAGACAGAGTCACCATCACTTGCCGGGCAAGTCAGGGCATTAGCAGTGCTTTAGCCTGGTATCAGCAGAAACCAGGGAAAGCTCCTAAGCTCCTGATCTATGATGCCTCCAGTTTGGAAAGTGGGGTCCCATCAAGGTTCAGCGGCAGTGGATCTGGGACAGATTT…	502M	CATGAGGGTCCCCGCTCAGCTCCTGGGGCTTCTGCTGCTCTGGCTCCCAG	50M	GTAAGGAAGGAGAACACTAACAGTTTACTCAGCCCAGGGGGCTCAGTACAGCCTGGCTATTCAGGGAAATTCTCTTACTACATGATTAATTGTGTGGACCATTTGTGTTTATGCTTCCAATCTCAG	126M	GTGCCAGATGT	11M	GCCATCCAGTTGACCCAGTCTCCATCCTCCCTGTCTGCATCTGTAGGAGACAGAGTCACCATCACTTGCCGGGCAAGTCAGGGCATTAGCAGTGCTTTAGCCTGGTATCAGCAGAAACCAGGGAAAGCTCCTAAGCTCCTGATCTATGATGCCTCCAGTTTGGAAAGTGGGGTCCCATCAAGGTTCAGCGGCAGTGGATCTGGGACAGATTTCACTCTCACCATCAGCAGCCTGCAGCCTGAAGATTTTGCAACTTATTACTGTCAACAGTTTAATAATTACCCTCA	287M	GCCATCCAGTTGACCCAGTCTCCATCCTCCCTGTCTGCATCTGTAGGAGACAGAGTCACCATCACTTGCCGGGCAAGTCAGGGCATT..................AGCAGTGCTTTAGCCTGGTATCAGCAGAAACCAGGGAAAGCTCCTAAGCTCCTGATCTATGATGCC.....................TCCAGTTTGGAAAGTGGGGTCCCA...TCAAGGTTCAGCGGCAGTGGA......TCTGGGACAGATTTCACTCTCACCATCAGCAGCCTGCAGCCTGAAGATTTTGCAACTTATTACTGTCAACAGTTTAATAATTACCCTCA	CATAGTG	7M	TTACAAACCCGA	12M	ACATAAACC	9M
HG02107	hap1	hap1_proximal_0/0/0_8_0_0	IGKV1-13	IGKV1-13*01_a123g	IGKV1-13_N1	IGKV1-13*01	-	99.65	GCCATCCAGTTGACCCAGTCTCCATCCTCCCTGTCTGCATCTGTAGGAGACAGAGTCACCATCACTTGCCGGGCAAGTCAGGGCATTAGCAGTGCTTTAGCCTGATATCAGCAGAAACCAGGGAAAGCTCCTAAGCTCCTGATCTATGATGCCTCCAGTTTGGAAAGTGGGGTCCCATCAAGGTTCAGCGGCAGTGGATCTGGGACAGATTTCACTCTCACCATCAGCAGCCTGCAGCCTGAAGATTTTGCAACTTATTACTGTCAACAGTTTAATAATTACCCTCA	1	NS			248322	248608	287	33.7038	32	27	0	287	0:0:0:0:0:0:0:0:0:0:0:0:0:0:0:0:0:0:0:0:0:0:0:0:0:0:0:0:0:0:0:0:0:3:0:0:0:6:0:0:0:0:0:0:0:0:0:0:0:0:0:0:0:0:0:0:0:0:0:0:0:0:0:0:0:0:0:0:0:0:0:0:0:0:0:0:0:0:0:0:0:0:0:0:0:0:0:0:0:0:0:0:0:3:1:0:0:0:0:0:0:0:0:0:0:0:0:0:0:0:0:0:0:0:3:0:0:0:0:0:0:0:0:0:0:0:0:0:0:0:0:0:0:0:0:0:0:0:0:0:0:0:0:0:0:0:0:3:1:0:0:0:0:0:0:0:0:3:0:0:0:0:1:0:0:0:0:0:0:0:0:0:0:0:0:0:0:0:0:0:0:0:1:0:0:0:0:0:0:0:0:0:0:0:0:0:0:0:0:0…	34:34:34:34:34:34:34:34:34:34:34:34:34:34:34:34:34:34:34:34:34:34:34:34:34:34:34:34:34:34:34:34:34:34:34:34:34:34:34:34:34:34:34:34:34:34:34:34:34:34:34:34:34:34:34:34:34:34:34:34:34:34:34:34:34:34:34:34:34:34:34:34:34:34:34:34:34:34:34:34:34:34:34:34:34:34:34:34:34:34:34:34:34:34:33:34:34:34:34:34:34:34:34:34:34:34:34:34:34:34:34:34:34:34:34:34:34:34:34:34:34:34:34:34:34:34:34:34:34:34:34:34:34:…	100	287	CATGAGGGTCCCCGCTCAGCTCCTGGGGCTTCTGCTGCTCTGGCTCCCAGGTAAGGAAGGAGAACACTAACAGTTTACTCAGCCCAGGGGGCTCAGTACAGCCTGGCTATTCAGGGAAATTCTCTTACTACATGATTAATTGTGTGGACCATTTGTGTTTATGCTTCCAATCTCAGGTGCCAGATGTGCCATCCAGTTGACCCAGTCTCCATCCTCCCTGTCTGCATCTGTAGGAGACAGAGTCACCATCACTTGCCGGGCAAGTCAGGGCATTAGCAGTGCTTTAGCCTGGTATCAGCAGAAACCAGGGAAAGCTCCTAAGCTCCTGATCTATGATGCCTCCAGTTTGGAAAGTGGGGTCCCATCAAGGTTCAGCGGCAGTGGATCTGGGACAGATTT…	502M	CATGAGGGTCCCCGCTCAGCTCCTGGGGCTTCTGCTGCTCTGGCTCCCAG	50M	GTAAGGAAGGAGAACACTAACAGTTTACTCAGCCCAGGGGGCTCAGTACAGCCTGGCTATTCAGGGAAATTCTCTTACTACATGATTAATTGTGTGGACCATTTGTGTTTATGCTTCCAATCTCAG	126M	GTGCCAGATGT	11M	GCCATCCAGTTGACCCAGTCTCCATCCTCCCTGTCTGCATCTGTAGGAGACAGAGTCACCATCACTTGCCGGGCAAGTCAGGGCATTAGCAGTGCTTTAGCCTGGTATCAGCAGAAACCAGGGAAAGCTCCTAAGCTCCTGATCTATGATGCCTCCAGTTTGGAAAGTGGGGTCCCATCAAGGTTCAGCGGCAGTGGATCTGGGACAGATTTCACTCTCACCATCAGCAGCCTGCAGCCTGAAGATTTTGCAACTTATTACTGTCAACAGTTTAATAATTACCCTCA	287M	GCCATCCAGTTGACCCAGTCTCCATCCTCCCTGTCTGCATCTGTAGGAGACAGAGTCACCATCACTTGCCGGGCAAGTCAGGGCATT..................AGCAGTGCTTTAGCCTGGTATCAGCAGAAACCAGGGAAAGCTCCTAAGCTCCTGATCTATGATGCC.....................TCCAGTTTGGAAAGTGGGGTCCCA...TCAAGGTTCAGCGGCAGTGGA......TCTGGGACAGATTTCACTCTCACCATCAGCAGCCTGCAGCCTGAAGATTTTGCAACTTATTACTGTCAACAGTTTAATAATTACCCTCA	CATAGTG	7M	TTACAAACCCGA	12M	ACATAAACC	9M
NA19735	hap1	hap1_proximal_1/0/0_8_0_0	IGKV1-13	IGKV1-13*01_a123g	IGKV1-13_N1	IGKV1-13*01	-	99.65	GCCATCCAGTTGACCCAGTCTCCATCCTCCCTGTCTGCATCTGTAGGAGACAGAGTCACCATCACTTGCCGGGCAAGTCAGGGCATTAGCAGTGCTTTAGCCTGATATCAGCAGAAACCAGGGAAAGCTCCTAAGCTCCTGATCTATGATGCCTCCAGTTTGGAAAGTGGGGTCCCATCAAGGTTCAGCGGCAGTGGATCTGGGACAGATTTCACTCTCACCATCAGCAGCCTGCAGCCTGAAGATTTTGCAACTTATTACTGTCAACAGTTTAATAATTACCCTCA	1	NS			189658	189944	287	33.9686	33	26	0	287	0:0:0:0:0:0:0:0:0:0:0:0:0:0:0:0:0:0:0:0:0:0:0:0:0:0:0:0:0:0:0:0:1:0:0:0:0:0:0:0:0:0:0:0:0:0:0:0:0:0:0:0:0:0:0:0:0:0:0:0:0:0:0:0:0:0:0:0:0:0:3:0:0:0:3:0:0:0:0:0:0:0:0:0:0:0:3:3:0:0:0:0:0:0:0:0:3:0:0:0:0:0:0:0:0:0:0:0:0:0:0:0:0:0:3:0:0:0:0:0:0:0:0:0:0:0:0:0:0:0:0:0:0:3:0:0:0:0:0:0:0:0:0:0:0:0:0:0:0:0:0:0:0:0:0:0:0:0:0:0:0:0:0:3:1:0:0:3:1:3:1:0:0:0:0:0:0:0:0:0:0:0:0:0:0:0:6:0:0:0:0:0:0:0:0:0:0:0:0:0…	34:34:34:34:34:34:34:34:34:34:34:34:34:34:34:34:34:34:34:34:34:34:34:34:34:34:34:34:34:34:34:34:34:33:33:33:33:33:33:33:33:33:33:33:33:33:33:33:33:33:33:33:33:33:33:33:33:33:33:33:33:33:33:33:33:33:33:33:33:33:33:33:33:33:33:33:33:33:33:33:33:33:33:33:33:33:33:33:34:34:34:34:34:34:34:34:34:34:34:34:34:34:34:34:34:34:34:34:34:34:34:34:34:34:34:34:34:34:34:34:34:34:34:34:34:34:34:34:34:34:34:34:34:…	100	287	CATGAGGGTCCCCGCTCAGCTCCTGGGGCTTCTGCTGCTCTGGCTCCCAGGTAAGGAAGGAGAACACTAACAGTTTACTCAGCCCAGGGGGCTCAGTACAGCCTGGCTATTCAGGGAAATTCTCTTACTACATGATTAATTGTGTGGACCATTTGTGTTTATGCTTCCAATCTCAGGTGCCAGATGTGCCATCCAGTTGACCCAGTCTCCATCCTCCCTGTCTGCATCTGTAGGAGACAGAGTCACCATCACTTGCCGGGCAAGTCAGGGCATTAGCAGTGCTTTAGCCTGGTATCAGCAGAAACCAGGGAAAGCTCCTAAGCTCCTGATCTATGATGCCTCCAGTTTGGAAAGTGGGGTCCCATCAAGGTTCAGCGGCAGTGGATCTGGGACAGATTT…	502M	CATGAGGGTCCCCGCTCAGCTCCTGGGGCTTCTGCTGCTCTGGCTCCCAG	50M	GTAAGGAAGGAGAACACTAACAGTTTACTCAGCCCAGGGGGCTCAGTACAGCCTGGCTATTCAGGGAAATTCTCTTACTACATGATTAATTGTGTGGACCATTTGTGTTTATGCTTCCAATCTCAG	126M	GTGCCAGATGT	11M	GCCATCCAGTTGACCCAGTCTCCATCCTCCCTGTCTGCATCTGTAGGAGACAGAGTCACCATCACTTGCCGGGCAAGTCAGGGCATTAGCAGTGCTTTAGCCTGGTATCAGCAGAAACCAGGGAAAGCTCCTAAGCTCCTGATCTATGATGCCTCCAGTTTGGAAAGTGGGGTCCCATCAAGGTTCAGCGGCAGTGGATCTGGGACAGATTTCACTCTCACCATCAGCAGCCTGCAGCCTGAAGATTTTGCAACTTATTACTGTCAACAGTTTAATAATTACCCTCA	287M	GCCATCCAGTTGACCCAGTCTCCATCCTCCCTGTCTGCATCTGTAGGAGACAGAGTCACCATCACTTGCCGGGCAAGTCAGGGCATT..................AGCAGTGCTTTAGCCTGGTATCAGCAGAAACCAGGGAAAGCTCCTAAGCTCCTGATCTATGATGCC.....................TCCAGTTTGGAAAGTGGGGTCCCA...TCAAGGTTCAGCGGCAGTGGA......TCTGGGACAGATTTCACTCTCACCATCAGCAGCCTGCAGCCTGAAGATTTTGCAACTTATTACTGTCAACAGTTTAATAATTACCCTCA	CATAGTG	7M	TTACAAACCCGA	12M	ACATAAACC	9M
HG03786	hap2	hap2_proximal_0/0/0_8_0_0	IGKV1-13	IGKV1-13*01_a123g	IGKV1-13_N1	IGKV1-13*01	-	99.65	GCCATCCAGTTGACCCAGTCTCCATCCTCCCTGTCTGCATCTGTAGGAGACAGAGTCACCATCACTTGCCGGGCAAGTCAGGGCATTAGCAGTGCTTTAGCCTGATATCAGCAGAAACCAGGGAAAGCTCCTAAGCTCCTGATCTATGATGCCTCCAGTTTGGAAAGTGGGGTCCCATCAAGGTTCAGCGGCAGTGGATCTGGGACAGATTTCACTCTCACCATCAGCAGCCTGCAGCCTGAAGATTTTGCAACTTATTACTGTCAACAGTTTAATAATTACCCTCA	1	NS			246126	246412	287	36.6725	34	25	0	287	0:0:0:0:0:0:3:1:0:0:0:0:0:0:0:0:0:0:0:0:0:0:0:0:3:0:0:0:0:0:0:0:0:0:0:2:0:0:0:0:0:0:0:0:0:0:0:0:0:0:0:0:0:0:0:0:0:0:3:0:0:0:0:0:0:0:0:0:0:0:0:0:2:0:0:0:0:0:0:0:0:0:3:1:0:0:0:0:0:0:0:0:0:0:0:0:0:0:0:0:0:0:0:0:0:0:0:0:0:0:3:1:0:0:0:0:0:0:0:0:3:1:0:3:1:3:1:0:0:0:0:0:0:0:0:0:0:0:0:0:0:0:0:0:0:0:0:0:0:0:0:0:0:0:0:0:0:0:0:0:0:0:0:0:0:0:0:0:0:0:0:0:0:0:0:0:0:0:0:0:0:0:0:0:3:1:0:0:0:0:0:0:0:0:0:0:0:0:0:0…	35:35:35:35:35:35:35:34:35:35:35:35:35:35:35:35:35:35:35:35:35:35:35:35:35:35:35:35:35:35:35:35:35:35:35:36:36:36:36:36:36:36:36:36:36:36:36:36:36:36:36:36:36:36:36:36:36:36:36:36:36:36:36:36:36:36:36:36:36:36:36:36:37:37:37:37:37:37:37:37:37:37:37:36:37:37:37:37:37:37:37:37:37:37:37:37:37:37:37:37:37:37:37:37:37:37:37:37:37:37:37:36:37:37:37:37:37:37:37:37:37:36:37:37:36:37:36:37:37:37:37:37:37:…	100	287	CATGAGGGTCCCCGCTCAGCTCCTGGGGCTTCTGCTGCTCTGGCTCCCAGGTAAGGAAGGAGAACACTAACAGTTTACTCAGCCCAGGGGGCTCAGTACAGCCTGGCTATTCAGGGAAATTCTCTTACTACATGATTAATTGTGTGGACCATTTGTGTTTATGCTTCCAATCTCAGGTGCCAGATGTGCCATCCAGTTGACCCAGTCTCCATCCTCCCTGTCTGCATCTGTAGGAGACAGAGTCACCATCACTTGCCGGGCAAGTCAGGGCATTAGCAGTGCTTTAGCCTGGTATCAGCAGAAACCAGGGAAAGCTCCTAAGCTCCTGATCTATGATGCCTCCAGTTTGGAAAGTGGGGTCCCATCAAGGTTCAGCGGCAGTGGATCTGGGACAGATTT…	502M	CATGAGGGTCCCCGCTCAGCTCCTGGGGCTTCTGCTGCTCTGGCTCCCAG	50M	GTAAGGAAGGAGAACACTAACAGTTTACTCAGCCCAGGGGGCTCAGTACAGCCTGGCTATTCAGGGAAATTCTCTTACTACATGATTAATTGTGTGGACCATTTGTGTTTATGCTTCCAATCTCAG	126M	GTGCCAGATGT	11M	GCCATCCAGTTGACCCAGTCTCCATCCTCCCTGTCTGCATCTGTAGGAGACAGAGTCACCATCACTTGCCGGGCAAGTCAGGGCATTAGCAGTGCTTTAGCCTGGTATCAGCAGAAACCAGGGAAAGCTCCTAAGCTCCTGATCTATGATGCCTCCAGTTTGGAAAGTGGGGTCCCATCAAGGTTCAGCGGCAGTGGATCTGGGACAGATTTCACTCTCACCATCAGCAGCCTGCAGCCTGAAGATTTTGCAACTTATTACTGTCAACAGTTTAATAATTACCCTCA	287M	GCCATCCAGTTGACCCAGTCTCCATCCTCCCTGTCTGCATCTGTAGGAGACAGAGTCACCATCACTTGCCGGGCAAGTCAGGGCATT..................AGCAGTGCTTTAGCCTGGTATCAGCAGAAACCAGGGAAAGCTCCTAAGCTCCTGATCTATGATGCC.....................TCCAGTTTGGAAAGTGGGGTCCCA...TCAAGGTTCAGCGGCAGTGGA......TCTGGGACAGATTTCACTCTCACCATCAGCAGCCTGCAGCCTGAAGATTTTGCAACTTATTACTGTCAACAGTTTAATAATTACCCTCA	CATAGTG	7M	TTACAAACCCGA	12M	ACATAAACC	9M
HG02391	hap2	hap2_proximal_1/0/0_8_1_1	IGKV1-13	IGKV1-13*01_a123g	IGKV1-13_N1	IGKV1-13*01	-	99.65	GCCATCCAGTTGACCCAGTCTCCATCCTCCCTGTCTGCATCTGTAGGAGACAGAGTCACCATCACTTGCCGGGCAAGTCAGGGCATTAGCAGTGCTTTAGCCTGATATCAGCAGAAACCAGGGAAAGCTCCTAAGCTCCTGATCTATGATGCCTCCAGTTTGGAAAGTGGGGTCCCATCAAGGTTCAGCGGCAGTGGATCTGGGACAGATTTCACTCTCACCATCAGCAGCCTGCAGCCTGAAGATTTTGCAACTTATTACTGTCAACAGTTTAATAATTACCCTCA	1	NS			224425	224711	287	33.0209	31	23	0	287	0:0:0:0:0:0:0:0:0:0:0:0:0:0:0:2:0:0:0:0:0:0:0:0:0:0:0:0:0:0:0:0:1:1:0:1:0:2:0:0:0:0:0:0:0:0:0:3:1:0:0:0:0:0:3:0:0:0:0:0:0:0:0:0:0:0:0:0:0:0:0:0:0:0:0:0:0:0:0:0:0:0:0:0:0:0:0:0:0:3:1:1:0:0:0:0:0:0:0:0:0:0:0:0:0:0:4:0:0:0:0:0:0:0:0:0:0:0:0:0:0:0:0:3:0:0:0:0:0:0:3:1:0:1:0:0:0:0:0:0:0:1:0:0:0:0:0:0:0:0:0:0:0:0:0:0:0:0:0:3:0:0:0:0:0:0:0:0:0:0:0:0:0:0:0:0:0:0:0:3:0:0:0:0:0:0:0:0:0:0:0:0:0:0:0:0:0:0:0:0…	31:31:31:31:31:31:31:31:31:31:31:31:31:31:31:32:32:32:32:32:32:32:32:32:32:32:32:32:32:32:32:32:31:31:32:31:32:33:33:33:33:33:33:33:33:33:33:33:32:33:33:33:33:33:33:33:33:33:33:33:33:33:33:33:33:33:33:33:33:33:33:33:33:33:33:33:33:33:33:33:33:33:33:33:33:33:33:33:33:33:32:32:33:33:33:33:33:33:33:33:33:33:33:33:33:33:33:33:33:33:33:33:33:33:33:33:33:33:33:33:33:33:33:33:33:33:33:33:33:33:33:32:33:…	100	287	CATGAGGGTCCCCGCTCAGCTCCTGGGGCTTCTGCTGCTCTGGCTCCCAGGTAAGGAAGGAGAACACTAACAGTTTACTCAGCCCAGGGGGCTCAGTACAGCCTGGCTATTCAGGGAAATTCTCTTACTACATGATTAATTGTGTGGACCATTTGTGTTTATGCTTCCAATCTCAGGTGCCAGATGTGCCATCCAGTTGACCCAGTCTCCATCCTCCCTGTCTGCATCTGTAGGAGACAGAGTCACCATCACTTGCCGGGCAAGTCAGGGCATTAGCAGTGCTTTAGCCTGGTATCAGCAGAAACCAGGGAAAGCTCCTAAGCTCCTGATCTATGATGCCTCCAGTTTGGAAAGTGGGGTCCCATCAAGGTTCAGCGGCAGTGGATCTGGGACAGATTT…	502M	CATGAGGGTCCCCGCTCAGCTCCTGGGGCTTCTGCTGCTCTGGCTCCCAG	50M	GTAAGGAAGGAGAACACTAACAGTTTACTCAGCCCAGGGGGCTCAGTACAGCCTGGCTATTCAGGGAAATTCTCTTACTACATGATTAATTGTGTGGACCATTTGTGTTTATGCTTCCAATCTCAG	126M	GTGCCAGATGT	11M	GCCATCCAGTTGACCCAGTCTCCATCCTCCCTGTCTGCATCTGTAGGAGACAGAGTCACCATCACTTGCCGGGCAAGTCAGGGCATTAGCAGTGCTTTAGCCTGGTATCAGCAGAAACCAGGGAAAGCTCCTAAGCTCCTGATCTATGATGCCTCCAGTTTGGAAAGTGGGGTCCCATCAAGGTTCAGCGGCAGTGGATCTGGGACAGATTTCACTCTCACCATCAGCAGCCTGCAGCCTGAAGATTTTGCAACTTATTACTGTCAACAGTTTAATAATTACCCTCA	287M	GCCATCCAGTTGACCCAGTCTCCATCCTCCCTGTCTGCATCTGTAGGAGACAGAGTCACCATCACTTGCCGGGCAAGTCAGGGCATT..................AGCAGTGCTTTAGCCTGGTATCAGCAGAAACCAGGGAAAGCTCCTAAGCTCCTGATCTATGATGCC.....................TCCAGTTTGGAAAGTGGGGTCCCA...TCAAGGTTCAGCGGCAGTGGA......TCTGGGACAGATTTCACTCTCACCATCAGCAGCCTGCAGCCTGAAGATTTTGCAACTTATTACTGTCAACAGTTTAATAATTACCCTCA	CATAGTG	7M	TTACAAACCCGA	12M	ACATAAACC	9M
NA12778	hap1	hap1_proximal_1/0/0_8_2_2	IGKV1-13	IGKV1-13*01_a123g	IGKV1-13_N1	IGKV1-13*01	-	99.65	GCCATCCAGTTGACCCAGTCTCCATCCTCCCTGTCTGCATCTGTAGGAGACAGAGTCACCATCACTTGCCGGGCAAGTCAGGGCATTAGCAGTGCTTTAGCCTGATATCAGCAGAAACCAGGGAAAGCTCCTAAGCTCCTGATCTATGATGCCTCCAGTTTGGAAAGTGGGGTCCCATCAAGGTTCAGCGGCAGTGGATCTGGGACAGATTTCACTCTCACCATCAGCAGCCTGCAGCCTGAAGATTTTGCAACTTATTACTGTCAACAGTTTAATAATTACCCTCA	1	NS			187634	187920	287	29.1498	27	23	0	287	0:0:0:0:0:0:0:0:0:0:0:0:0:0:0:0:0:0:0:0:0:0:0:1:0:0:0:0:0:0:0:0:0:0:0:0:0:6:2:0:0:0:0:0:0:0:0:3:0:0:0:0:0:0:0:0:0:0:0:0:0:0:0:0:0:0:0:0:0:0:0:0:0:0:0:0:0:0:0:0:0:0:0:0:0:2:0:0:0:0:0:0:0:0:0:0:0:0:0:0:0:0:0:0:0:0:0:0:0:0:0:0:0:0:0:0:0:0:0:0:0:0:0:0:0:0:0:0:0:0:0:0:0:0:0:0:0:1:0:0:0:0:0:0:0:0:0:0:0:0:0:0:0:1:0:0:0:0:0:0:0:0:0:0:0:0:0:0:0:0:0:0:0:0:0:0:0:0:0:0:0:3:1:0:0:0:0:0:0:0:0:0:0:0:0:0:0:0:0:0…	30:30:30:30:30:30:30:30:30:30:30:30:30:30:30:30:30:30:30:30:30:30:30:30:29:29:29:29:29:29:29:29:29:29:29:29:29:29:27:29:29:29:29:29:29:29:29:29:29:29:29:29:29:29:29:29:29:29:29:29:29:29:29:29:29:29:29:29:29:29:29:29:29:29:29:29:29:29:29:29:29:29:29:29:29:30:30:30:30:30:30:30:30:30:30:30:30:30:30:30:30:30:30:30:30:30:30:30:30:30:30:30:30:30:30:30:30:30:30:30:30:30:30:30:30:30:30:30:30:30:30:30:30:…	100	287	CATGAGGGTCCCCGCTCAGCTCCTGGGGCTTCTGCTGCTCTGGCTCCCAGGTAAGGAAGGAGAACACTAACAGTTTACTCAGCCCAGGGGGCTCAGTACAGCCTGGCTATTCAGGGAAATTCTCTTACTACATGATTAATTGTGTGGACCATTTGTGTTTATGCTTCCAATCTCAGGTGCCAGATGTGCCATCCAGTTGACCCAGTCTCCATCCTCCCTGTCTGCATCTGTAGGAGACAGAGTCACCATCACTTGCCGGGCAAGTCAGGGCATTAGCAGTGCTTTAGCCTGGTATCAGCAGAAACCAGGGAAAGCTCCTAAGCTCCTGATCTATGATGCCTCCAGTTTGGAAAGTGGGGTCCCATCAAGGTTCAGCGGCAGTGGATCTGGGACAGATTT…	502M	CATGAGGGTCCCCGCTCAGCTCCTGGGGCTTCTGCTGCTCTGGCTCCCAG	50M	GTAAGGAAGGAGAACACTAACAGTTTACTCAGCCCAGGGGGCTCAGTACAGCCTGGCTATTCAGGGAAATTCTCTTACTACATGATTAATTGTGTGGACCATTTGTGTTTATGCTTCCAATCTCAG	126M	GTGCCAGATGT	11M	GCCATCCAGTTGACCCAGTCTCCATCCTCCCTGTCTGCATCTGTAGGAGACAGAGTCACCATCACTTGCCGGGCAAGTCAGGGCATTAGCAGTGCTTTAGCCTGGTATCAGCAGAAACCAGGGAAAGCTCCTAAGCTCCTGATCTATGATGCCTCCAGTTTGGAAAGTGGGGTCCCATCAAGGTTCAGCGGCAGTGGATCTGGGACAGATTTCACTCTCACCATCAGCAGCCTGCAGCCTGAAGATTTTGCAACTTATTACTGTCAACAGTTTAATAATTACCCTCA	287M	GCCATCCAGTTGACCCAGTCTCCATCCTCCCTGTCTGCATCTGTAGGAGACAGAGTCACCATCACTTGCCGGGCAAGTCAGGGCATT..................AGCAGTGCTTTAGCCTGGTATCAGCAGAAACCAGGGAAAGCTCCTAAGCTCCTGATCTATGATGCC.....................TCCAGTTTGGAAAGTGGGGTCCCA...TCAAGGTTCAGCGGCAGTGGA......TCTGGGACAGATTTCACTCTCACCATCAGCAGCCTGCAGCCTGAAGATTTTGCAACTTATTACTGTCAACAGTTTAATAATTACCCTCA	CATAGTG	7M	TTACAAACCCGA	12M	ACATAAACC	9M
NA19055	hap2	hap2_proximal_1/0/0_8_3_3	IGKV1-13	IGKV1-13*01_a123g	IGKV1-13_N1	IGKV1-13*01	-	99.65	GCCATCCAGTTGACCCAGTCTCCATCCTCCCTGTCTGCATCTGTAGGAGACAGAGTCACCATCACTTGCCGGGCAAGTCAGGGCATTAGCAGTGCTTTAGCCTGATATCAGCAGAAACCAGGGAAAGCTCCTAAGCTCCTGATCTATGATGCCTCCAGTTTGGAAAGTGGGGTCCCATCAAGGTTCAGCGGCAGTGGATCTGGGACAGATTTCACTCTCACCATCAGCAGCCTGCAGCCTGAAGATTTTGCAACTTATTACTGTCAACAGTTTAATAATTACCCTCA	1	NS			184085	184371	287	32.1115	31	23	0	287	0:0:0:0:0:0:0:0:0:0:0:0:0:0:0:0:0:0:0:0:0:0:0:0:0:0:0:0:0:0:0:0:0:3:1:0:0:3:1:0:0:0:0:0:0:0:0:0:0:0:0:0:0:0:0:0:0:0:0:0:0:0:0:0:0:0:0:0:0:0:0:0:0:0:0:0:0:0:0:0:0:0:0:0:0:0:0:0:0:3:1:0:0:0:0:0:0:0:0:0:0:0:0:0:0:0:0:0:0:0:3:1:0:0:3:0:0:0:0:0:0:0:0:0:0:0:0:0:0:0:0:0:0:0:0:0:0:0:0:0:0:0:0:0:0:0:0:3:1:0:0:0:0:0:0:0:0:0:0:0:0:0:0:0:0:0:0:0:0:3:1:0:0:0:0:0:0:0:0:0:0:0:0:0:0:0:0:0:0:0:0:0:0:0:0:0:0:0:0:0…	32:32:32:32:32:32:32:32:32:32:32:32:32:32:32:32:32:32:32:32:32:32:32:32:32:32:32:32:32:32:32:32:32:32:31:32:32:32:31:32:32:32:32:32:32:32:32:32:32:32:32:32:32:32:32:32:32:32:32:32:32:32:32:32:32:32:32:32:32:32:32:32:32:32:32:32:32:32:32:32:32:32:32:32:32:32:32:32:32:32:31:32:32:32:32:32:32:32:32:32:32:32:32:32:32:32:32:32:32:32:32:31:32:32:32:32:32:32:32:32:32:32:32:32:32:32:32:32:32:32:32:32:32:…	100	287	CATGAGGGTCCCCGCTCAGCTCCTGGGGCTTCTGCTGCTCTGGCTCCCAGGTAAGGAAGGAGAACACTAACAGTTTACTCAGCCCAGGGGGCTCAGTACAGCCTGGCTATTCAGGGAAATTCTCTTACTACATGATTAATTGTGTGGACCATTTGTGTTTATGCTTCCAATCTCAGGTGCCAGATGTGCCATCCAGTTGACCCAGTCTCCATCCTCCCTGTCTGCATCTGTAGGAGACAGAGTCACCATCACTTGCCGGGCAAGTCAGGGCATTAGCAGTGCTTTAGCCTGGTATCAGCAGAAACCAGGGAAAGCTCCTAAGCTCCTGATCTATGATGCCTCCAGTTTGGAAAGTGGGGTCCCATCAAGGTTCAGCGGCAGTGGATCTGGGACAGATTT…	502M	CATGAGGGTCCCCGCTCAGCTCCTGGGGCTTCTGCTGCTCTGGCTCCCAG	50M	GTAAGGAAGGAGAACACTAACAGTTTACTCAGCCCAGGGGGCTCAGTACAGCCTGGCTATTCAGGGAAATTCTCTTACTACATGATTAATTGTGTGGACCATTTGTGTTTATGCTTCCAATCTCAG	126M	GTGCCAGATGT	11M	GCCATCCAGTTGACCCAGTCTCCATCCTCCCTGTCTGCATCTGTAGGAGACAGAGTCACCATCACTTGCCGGGCAAGTCAGGGCATTAGCAGTGCTTTAGCCTGGTATCAGCAGAAACCAGGGAAAGCTCCTAAGCTCCTGATCTATGATGCCTCCAGTTTGGAAAGTGGGGTCCCATCAAGGTTCAGCGGCAGTGGATCTGGGACAGATTTCACTCTCACCATCAGCAGCCTGCAGCCTGAAGATTTTGCAACTTATTACTGTCAACAGTTTAATAATTACCCTCA	287M	GCCATCCAGTTGACCCAGTCTCCATCCTCCCTGTCTGCATCTGTAGGAGACAGAGTCACCATCACTTGCCGGGCAAGTCAGGGCATT..................AGCAGTGCTTTAGCCTGGTATCAGCAGAAACCAGGGAAAGCTCCTAAGCTCCTGATCTATGATGCC.....................TCCAGTTTGGAAAGTGGGGTCCCA...TCAAGGTTCAGCGGCAGTGGA......TCTGGGACAGATTTCACTCTCACCATCAGCAGCCTGCAGCCTGAAGATTTTGCAACTTATTACTGTCAACAGTTTAATAATTACCCTCA	CATAGTG	7M	TTACAAACCCGA	12M	ACATAAACC	9M
HG02433	hap1	hap1_proximal_0/0/0_8_0_a_0	IGKV1-13	IGKV1-13*01_a123g	IGKV1-13_N1	IGKV1-13*01	-	99.65	GCCATCCAGTTGACCCAGTCTCCATCCTCCCTGTCTGCATCTGTAGGAGACAGAGTCACCATCACTTGCCGGGCAAGTCAGGGCATTAGCAGTGCTTTAGCCTGATATCAGCAGAAACCAGGGAAAGCTCCTAAGCTCCTGATCTATGATGCCTCCAGTTTGGAAAGTGGGGTCCCATCAAGGTTCAGCGGCAGTGGATCTGGGACAGATTTCACTCTCACCATCAGCAGCCTGCAGCCTGAAGATTTTGCAACTTATTACTGTCAACAGTTTAATAATTACCCTCA	1	NS			246213	246499	287	26.108	26	22	0	287	0:0:3:1:0:0:0:0:0:0:0:0:0:0:0:0:0:0:0:0:0:0:0:0:0:0:0:0:0:0:0:0:0:0:0:0:0:0:0:0:0:0:0:0:0:0:0:0:0:0:0:0:0:0:0:0:0:0:0:0:0:0:0:0:0:0:0:0:0:0:0:0:0:0:0:0:0:0:0:0:0:0:3:0:0:0:0:0:0:0:0:0:0:0:0:0:0:0:0:0:0:0:0:0:0:0:0:0:0:0:0:0:0:0:0:0:0:0:0:0:0:0:0:0:0:0:0:0:0:0:0:0:0:0:0:0:0:0:0:0:0:0:0:0:0:0:0:0:0:0:0:0:0:0:0:0:0:0:0:0:0:0:0:0:0:0:0:0:0:0:0:0:0:0:0:0:0:0:0:0:0:6:2:0:0:0:0:0:0:0:0:0:0:0:0:0:0:0:0:0…	26:26:26:25:26:26:26:26:26:26:26:26:26:26:26:26:26:26:26:26:26:26:26:26:26:26:26:26:26:26:26:26:26:26:26:26:26:26:26:26:26:26:26:26:26:26:26:26:26:26:26:26:26:26:26:26:26:26:26:26:26:26:26:26:26:26:26:26:26:26:26:26:26:26:26:26:26:26:26:26:26:26:26:26:26:26:26:26:26:26:26:26:26:26:26:26:26:26:26:26:26:26:26:26:26:26:26:26:26:26:26:26:26:26:26:26:26:26:26:26:26:26:26:26:26:26:26:26:26:26:26:26:26:…	100	287	CATGAGGGTCCCCGCTCAGCTCCTGGGGCTTCTGCTGCTCTGGCTCCCAGGTAAGGAAGGAGAACACTAACAGTTTACTCAGCCCAGGGGGCTCAGTACAGCCTGGCTATTCAGGGAAATTCTCTTACTACATGATTAATTGTGTGGACCATTTGTGTTTATGCTTCCAATCTCAGGTGCCAGATGTGCCATCCAGTTGACCCAGTCTCCATCCTCCCTGTCTGCATCTGTAGGAGACAGAGTCACCATCACTTGCCGGGCAAGTCAGGGCATTAGCAGTGCTTTAGCCTGGTATCAGCAGAAACCAGGGAAAGCTCCTAAGCTCCTGATCTATGATGCCTCCAGTTTGGAAAGTGGGGTCCCATCAAGGTTCAGCGGCAGTGGATCTGGGACAGATTT…	502M	CATGAGGGTCCCCGCTCAGCTCCTGGGGCTTCTGCTGCTCTGGCTCCCAG	50M	GTAAGGAAGGAGAACACTAACAGTTTACTCAGCCCAGGGGGCTCAGTACAGCCTGGCTATTCAGGGAAATTCTCTTACTACATGATTAATTGTGTGGACCATTTGTGTTTATGCTTCCAATCTCAG	126M	GTGCCAGATGT	11M	GCCATCCAGTTGACCCAGTCTCCATCCTCCCTGTCTGCATCTGTAGGAGACAGAGTCACCATCACTTGCCGGGCAAGTCAGGGCATTAGCAGTGCTTTAGCCTGGTATCAGCAGAAACCAGGGAAAGCTCCTAAGCTCCTGATCTATGATGCCTCCAGTTTGGAAAGTGGGGTCCCATCAAGGTTCAGCGGCAGTGGATCTGGGACAGATTTCACTCTCACCATCAGCAGCCTGCAGCCTGAAGATTTTGCAACTTATTACTGTCAACAGTTTAATAATTACCCTCA	287M	GCCATCCAGTTGACCCAGTCTCCATCCTCCCTGTCTGCATCTGTAGGAGACAGAGTCACCATCACTTGCCGGGCAAGTCAGGGCATT..................AGCAGTGCTTTAGCCTGGTATCAGCAGAAACCAGGGAAAGCTCCTAAGCTCCTGATCTATGATGCC.....................TCCAGTTTGGAAAGTGGGGTCCCA...TCAAGGTTCAGCGGCAGTGGA......TCTGGGACAGATTTCACTCTCACCATCAGCAGCCTGCAGCCTGAAGATTTTGCAACTTATTACTGTCAACAGTTTAATAATTACCCTCA	CATAGTG	7M	TTACAAACCCGA	12M	ACATAAACC	9M
NA19108	hap2	hap2_proximal_2/0/0_8_3_3	IGKV1-13	IGKV1-13*01_a123g	IGKV1-13_N1	IGKV1-13*01	-	99.65	GCCATCCAGTTGACCCAGTCTCCATCCTCCCTGTCTGCATCTGTAGGAGACAGAGTCACCATCACTTGCCGGGCAAGTCAGGGCATTAGCAGTGCTTTAGCCTGATATCAGCAGAAACCAGGGAAAGCTCCTAAGCTCCTGATCTATGATGCCTCCAGTTTGGAAAGTGGGGTCCCATCAAGGTTCAGCGGCAGTGGATCTGGGACAGATTTCACTCTCACCATCAGCAGCCTGCAGCCTGAAGATTTTGCAACTTATTACTGTCAACAGTTTAATAATTACCCTCA	1	NS			184079	184365	287	28.4495	28	21	0	286	1:0:0:0:0:0:0:0:3:1:0:3:1:0:0:0:0:0:0:0:0:0:0:0:0:0:0:0:0:0:0:0:0:3:1:0:0:3:0:0:0:1:0:0:0:1:0:0:0:0:0:3:0:0:0:0:0:0:0:0:0:0:0:0:3:0:3:0:0:1:0:0:0:0:0:0:0:0:0:0:0:0:0:0:0:0:0:0:0:0:0:0:0:0:0:0:0:0:0:0:0:0:0:0:0:0:0:0:0:0:3:1:0:0:7:2:1:0:0:0:0:0:0:0:0:3:0:0:0:0:0:0:0:3:0:0:0:0:0:0:0:0:0:0:0:0:0:0:0:0:0:0:0:0:0:3:0:0:0:0:0:0:0:3:1:0:0:0:0:0:0:0:0:0:0:0:0:0:0:0:0:0:0:0:0:0:0:0:3:1:0:0:0:0:0:0:0:0:0:0…	28:29:29:29:29:29:29:29:29:28:29:29:28:29:29:29:29:29:29:29:29:29:29:29:29:29:29:29:29:29:29:29:29:29:28:29:29:29:29:29:29:28:29:29:29:28:29:29:29:29:29:29:29:29:29:29:29:29:29:29:29:29:29:29:29:29:29:29:29:29:28:28:28:28:28:28:28:28:28:28:28:28:28:28:28:28:28:28:28:28:28:28:28:28:28:28:28:28:28:28:28:28:28:28:28:28:28:28:28:28:28:27:28:28:28:26:27:28:28:28:28:28:28:28:28:28:28:28:28:28:28:28:28:…	99.6516	287	CATGAGGGTCCCCGCTCAGCTCCTGGGGCTTCTGCTGCTCTGGCTCCCAGGTAAGGAAGGAGAACACTAACAGTTTACTCAGCCCAGGGGGCTCAGTACAGCCTGGCTATTCAGGGAAATTCTCTTACTACATGATTAATTGTGTGGACCATTTGTGTTTATGCTTCCAATCTCAGGTGCCAGATGTGCCATCCAGTTGACCCAGTCTCCATCCTCCCTGTCTGCATCTGTAGGAGACAGAGTCACCATCACTTGCCGGGCAAGTCAGGGCATTAGCAGTGCTTTAGCCTGGTATCAGCAGAAACCAGGGAAAGCTCCTAAGCTCCTGATCTATGATGCCTCCAGTTTGGAAAGTGGGGTCCCATCAAGGTTCAGCGGCAGTGGATCTGGGACAGATTT…	502M	CATGAGGGTCCCCGCTCAGCTCCTGGGGCTTCTGCTGCTCTGGCTCCCAG	50M	GTAAGGAAGGAGAACACTAACAGTTTACTCAGCCCAGGGGGCTCAGTACAGCCTGGCTATTCAGGGAAATTCTCTTACTACATGATTAATTGTGTGGACCATTTGTGTTTATGCTTCCAATCTCAG	126M	GTGCCAGATGT	11M	GCCATCCAGTTGACCCAGTCTCCATCCTCCCTGTCTGCATCTGTAGGAGACAGAGTCACCATCACTTGCCGGGCAAGTCAGGGCATTAGCAGTGCTTTAGCCTGGTATCAGCAGAAACCAGGGAAAGCTCCTAAGCTCCTGATCTATGATGCCTCCAGTTTGGAAAGTGGGGTCCCATCAAGGTTCAGCGGCAGTGGATCTGGGACAGATTTCACTCTCACCATCAGCAGCCTGCAGCCTGAAGATTTTGCAACTTATTACTGTCAACAGTTTAATAATTACCCTCA	287M	GCCATCCAGTTGACCCAGTCTCCATCCTCCCTGTCTGCATCTGTAGGAGACAGAGTCACCATCACTTGCCGGGCAAGTCAGGGCATT..................AGCAGTGCTTTAGCCTGGTATCAGCAGAAACCAGGGAAAGCTCCTAAGCTCCTGATCTATGATGCC.....................TCCAGTTTGGAAAGTGGGGTCCCA...TCAAGGTTCAGCGGCAGTGGA......TCTGGGACAGATTTCACTCTCACCATCAGCAGCCTGCAGCCTGAAGATTTTGCAACTTATTACTGTCAACAGTTTAATAATTACCCTCA	CATAGTG	7M	TTACAAACCCGA	12M	ACATAAACC	9M
NA20774	hap1	hap1_proximal_0/0/0_8_1_1	IGKV1-13	IGKV1-13*01_a123g	IGKV1-13_N1	IGKV1-13*01	-	99.65	GCCATCCAGTTGACCCAGTCTCCATCCTCCCTGTCTGCATCTGTAGGAGACAGAGTCACCATCACTTGCCGGGCAAGTCAGGGCATTAGCAGTGCTTTAGCCTGATATCAGCAGAAACCAGGGAAAGCTCCTAAGCTCCTGATCTATGATGCCTCCAGTTTGGAAAGTGGGGTCCCATCAAGGTTCAGCGGCAGTGGATCTGGGACAGATTTCACTCTCACCATCAGCAGCCTGCAGCCTGAAGATTTTGCAACTTATTACTGTCAACAGTTTAATAATTACCCTCA	1	NS			245511	245797	287	29.8885	28	21	0	287	0:0:5:2:0:0:0:0:0:0:0:0:0:0:0:0:0:0:0:0:0:0:0:0:0:0:0:3:1:0:0:0:0:0:0:0:0:0:0:0:0:0:0:0:0:0:0:0:0:0:0:0:0:0:6:1:0:0:0:0:0:0:0:0:0:0:0:0:0:0:0:0:0:0:0:0:0:0:0:0:0:0:0:0:0:0:0:0:0:0:0:0:0:0:0:0:0:0:0:0:0:0:0:0:0:0:0:0:0:0:0:0:0:0:0:0:0:0:0:0:0:0:0:0:0:0:0:0:0:0:3:1:0:0:0:0:0:0:0:0:0:0:0:0:0:0:0:0:0:0:0:0:0:0:0:3:1:0:0:0:0:0:0:3:0:0:0:0:0:0:5:0:0:3:1:0:0:0:0:3:0:3:0:0:0:0:0:0:0:0:0:0:0:0:0:0:0:0:0:0…	29:29:29:30:30:30:30:30:30:30:30:30:30:30:30:30:30:30:30:30:30:30:30:30:30:30:30:30:29:30:30:30:30:30:30:30:30:30:30:30:30:30:30:30:30:30:30:30:30:30:30:30:30:30:30:29:30:30:30:30:30:30:30:30:30:30:30:30:30:30:30:30:30:30:30:30:30:30:30:30:30:30:30:30:30:30:30:30:30:30:30:30:30:30:30:30:30:30:30:30:30:30:30:30:30:30:30:30:30:30:30:30:30:30:30:30:30:30:30:30:30:30:30:30:30:30:30:30:30:30:30:29:30:…	100	287	CATGAGGGTCCCCGCTCAGCTCCTGGGGCTTCTGCTGCTCTGGCTCCCAGGTAAGGAAGGAGAACACTAACAGTTTACTCAGCCCAGGGGGCTCAGTACAGCCTGGCTATTCAGGGAAATTCTCTTACTACATGATTAATTGTGTGGACCATTTGTGTTTATGCTTCCAATCTCAGGTGCCAGATGTGCCATCCAGTTGACCCAGTCTCCATCCTCCCTGTCTGCATCTGTAGGAGACAGAGTCACCATCACTTGCCGGGCAAGTCAGGGCATTAGCAGTGCTTTAGCCTGGTATCAGCAGAAACCAGGGAAAGCTCCTAAGCTCCTGATCTATGATGCCTCCAGTTTGGAAAGTGGGGTCCCATCAAGGTTCAGCGGCAGTGGATCTGGGACAGATTT…	502M	CATGAGGGTCCCCGCTCAGCTCCTGGGGCTTCTGCTGCTCTGGCTCCCAG	50M	GTAAGGAAGGAGAACACTAACAGTTTACTCAGCCCAGGGGGCTCAGTACAGCCTGGCTATTCAGGGAAATTCTCTTACTACATGATTAATTGTGTGGACCATTTGTGTTTATGCTTCCAATCTCAG	126M	GTGCCAGATGT	11M	GCCATCCAGTTGACCCAGTCTCCATCCTCCCTGTCTGCATCTGTAGGAGACAGAGTCACCATCACTTGCCGGGCAAGTCAGGGCATTAGCAGTGCTTTAGCCTGGTATCAGCAGAAACCAGGGAAAGCTCCTAAGCTCCTGATCTATGATGCCTCCAGTTTGGAAAGTGGGGTCCCATCAAGGTTCAGCGGCAGTGGATCTGGGACAGATTTCACTCTCACCATCAGCAGCCTGCAGCCTGAAGATTTTGCAACTTATTACTGTCAACAGTTTAATAATTACCCTCA	287M	GCCATCCAGTTGACCCAGTCTCCATCCTCCCTGTCTGCATCTGTAGGAGACAGAGTCACCATCACTTGCCGGGCAAGTCAGGGCATT..................AGCAGTGCTTTAGCCTGGTATCAGCAGAAACCAGGGAAAGCTCCTAAGCTCCTGATCTATGATGCC.....................TCCAGTTTGGAAAGTGGGGTCCCA...TCAAGGTTCAGCGGCAGTGGA......TCTGGGACAGATTTCACTCTCACCATCAGCAGCCTGCAGCCTGAAGATTTTGCAACTTATTACTGTCAACAGTTTAATAATTACCCTCA	CATAGTG	7M	TTACAAACCCGA	12M	ACATAAACC	9M
NA18533	hap1	hap1_proximal_1/0/0_8_0	IGKV1-13	IGKV1-13*01_a123g	IGKV1-13_N1	IGKV1-13*01	-	99.65	GCCATCCAGTTGACCCAGTCTCCATCCTCCCTGTCTGCATCTGTAGGAGACAGAGTCACCATCACTTGCCGGGCAAGTCAGGGCATTAGCAGTGCTTTAGCCTGATATCAGCAGAAACCAGGGAAAGCTCCTAAGCTCCTGATCTATGATGCCTCCAGTTTGGAAAGTGGGGTCCCATCAAGGTTCAGCGGCAGTGGATCTGGGACAGATTTCACTCTCACCATCAGCAGCCTGCAGCCTGAAGATTTTGCAACTTATTACTGTCAACAGTTTAATAATTACCCTCA	1	NS			200004	200290	287	25.676	24	20	0	287	0:0:0:0:0:0:0:0:0:0:0:0:0:0:0:0:0:0:0:0:0:0:0:0:0:0:0:0:0:0:0:0:0:0:0:0:0:0:0:0:0:2:0:0:0:0:0:0:0:0:0:0:0:0:0:0:0:0:0:0:0:0:0:0:0:0:0:0:0:0:0:2:0:0:0:0:0:0:0:0:0:0:0:0:0:0:0:0:0:0:0:0:0:0:0:0:0:0:0:0:0:0:0:0:0:0:0:0:0:0:0:0:0:0:3:0:0:0:0:0:0:0:0:0:0:0:0:0:0:0:0:0:0:0:0:0:0:0:0:1:0:0:0:0:0:0:0:0:0:0:0:0:0:0:0:0:0:0:0:0:0:0:0:0:0:0:0:0:0:3:1:0:0:0:0:0:0:0:0:0:0:0:0:0:0:0:0:0:3:1:0:0:0:0:0:0:0:0:0:3…	24:24:24:24:24:24:24:24:24:24:24:24:24:24:24:24:24:24:24:24:24:24:24:24:24:24:24:24:24:24:24:24:24:24:24:24:24:24:24:24:24:25:25:25:25:25:25:25:25:25:25:25:25:25:25:25:25:25:25:25:25:25:25:25:25:25:25:25:25:25:25:26:26:26:26:26:26:26:26:26:26:26:26:26:26:26:26:26:26:26:26:26:26:26:26:26:26:26:26:26:26:26:26:26:26:26:26:26:26:26:26:26:26:26:26:26:26:26:26:26:26:26:26:26:26:26:26:26:26:26:26:26:26:…	100	287	CATGAGGGTCCCCGCTCAGCTCCTGGGGCTTCTGCTGCTCTGGCTCCCAGGTAAGGAAGGAGAACACTAACAGTTTACTCAGCCCAGGGGGCTCAGTACAGCCTGGCTATTCAGGGAAATTCTCTTACTACATGATTAATTGTGTGGACCATTTGTGTTTATGCTTCCAATCTCAGGTGCCAGATGTGCCATCCAGTTGACCCAGTCTCCATCCTCCCTGTCTGCATCTGTAGGAGACAGAGTCACCATCACTTGCCGGGCAAGTCAGGGCATTAGCAGTGCTTTAGCCTGGTATCAGCAGAAACCAGGGAAAGCTCCTAAGCTCCTGATCTATGATGCCTCCAGTTTGGAAAGTGGGGTCCCATCAAGGTTCAGCGGCAGTGGATCTGGGACAGATTT…	502M	CATGAGGGTCCCCGCTCAGCTCCTGGGGCTTCTGCTGCTCTGGCTCCCAG	50M	GTAAGGAAGGAGAACACTAACAGTTTACTCAGCCCAGGGGGCTCAGTACAGCCTGGCTATTCAGGGAAATTCTCTTACTACATGATTAATTGTGTGGACCATTTGTGTTTATGCTTCCAATCTCAG	126M	GTGCCAGATGT	11M	GCCATCCAGTTGACCCAGTCTCCATCCTCCCTGTCTGCATCTGTAGGAGACAGAGTCACCATCACTTGCCGGGCAAGTCAGGGCATTAGCAGTGCTTTAGCCTGGTATCAGCAGAAACCAGGGAAAGCTCCTAAGCTCCTGATCTATGATGCCTCCAGTTTGGAAAGTGGGGTCCCATCAAGGTTCAGCGGCAGTGGATCTGGGACAGATTTCACTCTCACCATCAGCAGCCTGCAGCCTGAAGATTTTGCAACTTATTACTGTCAACAGTTTAATAATTACCCTCA	287M	GCCATCCAGTTGACCCAGTCTCCATCCTCCCTGTCTGCATCTGTAGGAGACAGAGTCACCATCACTTGCCGGGCAAGTCAGGGCATT..................AGCAGTGCTTTAGCCTGGTATCAGCAGAAACCAGGGAAAGCTCCTAAGCTCCTGATCTATGATGCC.....................TCCAGTTTGGAAAGTGGGGTCCCA...TCAAGGTTCAGCGGCAGTGGA......TCTGGGACAGATTTCACTCTCACCATCAGCAGCCTGCAGCCTGAAGATTTTGCAACTTATTACTGTCAACAGTTTAATAATTACCCTCA	CATAGTG	7M	TTACAAACCCGA	12M	ACATAAACC	9M
HG02513	hap2	hap2_proximal_0/0/0_8_0_0	IGKV1-13	IGKV1-13*01_a123g	IGKV1-13_N1	IGKV1-13*01	-	99.65	GCCATCCAGTTGACCCAGTCTCCATCCTCCCTGTCTGCATCTGTAGGAGACAGAGTCACCATCACTTGCCGGGCAAGTCAGGGCATTAGCAGTGCTTTAGCCTGATATCAGCAGAAACCAGGGAAAGCTCCTAAGCTCCTGATCTATGATGCCTCCAGTTTGGAAAGTGGGGTCCCATCAAGGTTCAGCGGCAGTGGATCTGGGACAGATTTCACTCTCACCATCAGCAGCCTGCAGCCTGAAGATTTTGCAACTTATTACTGTCAACAGTTTAATAATTACCCTCA	1	NS			248095	248381	287	17.0941	17	17	0	287	0:0:0:0:0:0:0:0:0:0:0:0:0:0:0:0:0:0:0:0:0:0:0:0:0:0:0:0:0:0:0:0:0:0:0:0:0:0:0:0:0:0:0:0:0:0:0:0:0:0:0:0:0:0:0:0:0:0:0:0:0:0:0:0:0:0:0:0:0:0:0:0:0:0:0:0:0:0:0:0:0:0:0:0:0:0:0:0:0:0:0:0:0:0:0:0:0:0:0:0:0:0:0:0:0:0:0:0:0:0:0:0:0:0:0:0:0:0:0:0:0:0:0:0:0:0:0:0:0:0:0:0:0:0:0:0:0:0:0:0:0:0:0:0:0:0:0:0:0:0:0:0:0:0:0:0:0:0:0:0:0:0:0:0:0:0:0:0:0:0:0:0:0:0:0:0:0:0:0:0:0:0:0:0:0:0:0:0:0:0:0:0:0:0:0:0:0:0:0:0…	17:17:17:17:17:17:17:17:17:17:17:17:17:17:17:17:17:17:17:17:17:17:17:17:17:17:17:17:17:17:17:17:17:17:17:17:17:17:17:17:17:17:17:17:17:17:17:17:17:17:17:17:17:17:17:17:17:17:17:17:17:17:17:17:17:17:17:17:17:17:17:17:17:17:17:17:17:17:17:17:17:17:17:17:17:17:17:17:17:17:17:17:17:17:17:17:17:17:17:17:17:17:17:17:17:17:17:17:17:17:17:17:17:17:17:17:17:17:17:17:17:17:17:17:17:17:17:17:17:17:17:17:17:…	100	287	CATGAGGGTCCCCGCTCAGCTCCTGGGGCTTCTGCTGCTCTGGCTCCCAGGTAAGGAAGGAGAACACTAACAGTTTACTCAGCCCAGGGGGCTCAGTACAGCCTGGCTATTCAGGGAAATTCTCTTACTACATGATTAATTGTGTGGACCATTTGTGTTTATGCTTCCAATCTCAGGTGCCAGATGTGCCATCCAGTTGACCCAGTCTCCATCCTCCCTGTCTGCATCTGTAGGAGACAGAGTCACCATCACTTGCCGGGCAAGTCAGGGCATTAGCAGTGCTTTAGCCTGGTATCAGCAGAAACCAGGGAAAGCTCCTAAGCTCCTGATCTATGATGCCTCCAGTTTGGAAAGTGGGGTCCCATCAAGGTTCAGCGGCAGTGGATCTGGGACAGATTT…	502M	CATGAGGGTCCCCGCTCAGCTCCTGGGGCTTCTGCTGCTCTGGCTCCCAG	50M	GTAAGGAAGGAGAACACTAACAGTTTACTCAGCCCAGGGGGCTCAGTACAGCCTGGCTATTCAGGGAAATTCTCTTACTACATGATTAATTGTGTGGACCATTTGTGTTTATGCTTCCAATCTCAG	126M	GTGCCAGATGT	11M	GCCATCCAGTTGACCCAGTCTCCATCCTCCCTGTCTGCATCTGTAGGAGACAGAGTCACCATCACTTGCCGGGCAAGTCAGGGCATTAGCAGTGCTTTAGCCTGGTATCAGCAGAAACCAGGGAAAGCTCCTAAGCTCCTGATCTATGATGCCTCCAGTTTGGAAAGTGGGGTCCCATCAAGGTTCAGCGGCAGTGGATCTGGGACAGATTTCACTCTCACCATCAGCAGCCTGCAGCCTGAAGATTTTGCAACTTATTACTGTCAACAGTTTAATAATTACCCTCA	287M	GCCATCCAGTTGACCCAGTCTCCATCCTCCCTGTCTGCATCTGTAGGAGACAGAGTCACCATCACTTGCCGGGCAAGTCAGGGCATT..................AGCAGTGCTTTAGCCTGGTATCAGCAGAAACCAGGGAAAGCTCCTAAGCTCCTGATCTATGATGCC.....................TCCAGTTTGGAAAGTGGGGTCCCA...TCAAGGTTCAGCGGCAGTGGA......TCTGGGACAGATTTCACTCTCACCATCAGCAGCCTGCAGCCTGAAGATTTTGCAACTTATTACTGTCAACAGTTTAATAATTACCCTCA	CATAGTG	7M	TTACAAACCCGA	12M	ACATAAACC	9M
NA18979	hap2	hap2_proximal_0/0/0_8_0_0	IGKV1-13	IGKV1-13*01_a123g	IGKV1-13_N1	IGKV1-13*01	-	99.65	GCCATCCAGTTGACCCAGTCTCCATCCTCCCTGTCTGCATCTGTAGGAGACAGAGTCACCATCACTTGCCGGGCAAGTCAGGGCATTAGCAGTGCTTTAGCCTGATATCAGCAGAAACCAGGGAAAGCTCCTAAGCTCCTGATCTATGATGCCTCCAGTTTGGAAAGTGGGGTCCCATCAAGGTTCAGCGGCAGTGGATCTGGGACAGATTTCACTCTCACCATCAGCAGCCTGCAGCCTGAAGATTTTGCAACTTATTACTGTCAACAGTTTAATAATTACCCTCA	1	NS			246721	247007	287	27.453	26	17	0	287	1:6:0:0:0:0:1:0:0:1:0:1:0:0:0:1:1:0:0:1:0:0:0:0:0:0:1:0:0:1:0:0:0:0:0:0:0:3:2:0:0:0:0:0:0:0:0:0:0:0:0:0:0:0:0:0:0:0:0:0:0:0:0:0:3:0:0:0:0:0:0:0:0:0:0:0:0:0:0:0:0:0:3:1:0:0:0:0:0:0:3:0:0:0:1:0:0:0:0:0:0:0:0:0:0:3:1:0:0:0:0:0:0:0:3:0:4:0:0:0:0:0:0:0:1:0:0:0:0:0:0:0:0:0:1:0:0:0:1:0:0:0:0:0:0:0:0:0:0:0:0:0:3:0:0:0:0:0:1:0:0:0:0:6:2:0:0:0:0:0:0:0:0:0:0:0:0:0:0:0:0:0:0:0:0:0:0:0:0:0:0:1:1:1:1:0:0:0:0:0…	24:28:28:28:28:28:27:28:28:27:28:27:28:28:28:27:27:28:28:28:27:27:27:27:27:27:26:27:27:26:27:27:27:27:27:27:27:27:28:28:28:28:28:28:28:28:28:28:28:28:28:28:28:28:28:28:28:28:28:28:28:28:28:28:28:28:28:28:28:28:28:28:28:28:28:28:28:28:28:28:28:28:28:27:28:28:28:28:28:28:28:28:28:28:28:27:27:27:27:27:27:27:27:27:27:27:26:27:27:27:27:27:27:27:27:27:27:27:27:27:27:27:27:27:26:27:27:27:27:27:27:27:27:…	100	287	CATGAGGGTCCCCGCTCAGCTCCTGGGGCTTCTGCTGCTCTGGCTCCCAGGTAAGGAAGGAGAACACTAACAGTTTACTCAGCCCAGGGGGCTCAGTACAGCCTGGCTATTCAGGGAAATTCTCTTACTACATGATTAATTGTGTGGACCATTTGTGTTTATGCTTCCAATCTCAGGTGCCAGATGTGCCATCCAGTTGACCCAGTCTCCATCCTCCCTGTCTGCATCTGTAGGAGACAGAGTCACCATCACTTGCCGGGCAAGTCAGGGCATTAGCAGTGCTTTAGCCTGGTATCAGCAGAAACCAGGGAAAGCTCCTAAGCTCCTGATCTATGATGCCTCCAGTTTGGAAAGTGGGGTCCCATCAAGGTTCAGCGGCAGTGGATCTGGGACAGATTT…	502M	CATGAGGGTCCCCGCTCAGCTCCTGGGGCTTCTGCTGCTCTGGCTCCCAG	50M	GTAAGGAAGGAGAACACTAACAGTTTACTCAGCCCAGGGGGCTCAGTACAGCCTGGCTATTCAGGGAAATTCTCTTACTACATGATTAATTGTGTGGACCATTTGTGTTTATGCTTCCAATCTCAG	126M	GTGCCAGATGT	11M	GCCATCCAGTTGACCCAGTCTCCATCCTCCCTGTCTGCATCTGTAGGAGACAGAGTCACCATCACTTGCCGGGCAAGTCAGGGCATTAGCAGTGCTTTAGCCTGGTATCAGCAGAAACCAGGGAAAGCTCCTAAGCTCCTGATCTATGATGCCTCCAGTTTGGAAAGTGGGGTCCCATCAAGGTTCAGCGGCAGTGGATCTGGGACAGATTTCACTCTCACCATCAGCAGCCTGCAGCCTGAAGATTTTGCAACTTATTACTGTCAACAGTTTAATAATTACCCTCA	287M	GCCATCCAGTTGACCCAGTCTCCATCCTCCCTGTCTGCATCTGTAGGAGACAGAGTCACCATCACTTGCCGGGCAAGTCAGGGCATT..................AGCAGTGCTTTAGCCTGGTATCAGCAGAAACCAGGGAAAGCTCCTAAGCTCCTGATCTATGATGCC.....................TCCAGTTTGGAAAGTGGGGTCCCA...TCAAGGTTCAGCGGCAGTGGA......TCTGGGACAGATTTCACTCTCACCATCAGCAGCCTGCAGCCTGAAGATTTTGCAACTTATTACTGTCAACAGTTTAATAATTACCCTCA	CATAGTG	7M	TTACAAACCCGA	12M	ACATAAACC	9M
NA19916	hap1	hap1_proximal_2/0/0_8_3_3	IGKV1-13	IGKV1-13*01_a123g	IGKV1-13_N1	IGKV1-13*01	-	99.65	GCCATCCAGTTGACCCAGTCTCCATCCTCCCTGTCTGCATCTGTAGGAGACAGAGTCACCATCACTTGCCGGGCAAGTCAGGGCATTAGCAGTGCTTTAGCCTGATATCAGCAGAAACCAGGGAAAGCTCCTAAGCTCCTGATCTATGATGCCTCCAGTTTGGAAAGTGGGGTCCCATCAAGGTTCAGCGGCAGTGGATCTGGGACAGATTTCACTCTCACCATCAGCAGCCTGCAGCCTGAAGATTTTGCAACTTATTACTGTCAACAGTTTAATAATTACCCTCA	1	NS			44752	45038	287	24.8293	24	17	2	285	1:1:1:1:1:1:1:1:1:1:1:1:1:1:1:1:1:1:1:1:1:1:1:1:1:1:1:1:1:1:1:1:1:1:1:1:2:4:2:1:1:1:1:1:1:1:1:1:1:1:1:1:1:1:1:1:1:1:1:1:1:1:1:1:1:1:1:1:1:1:1:1:1:1:1:1:1:1:1:1:1:1:1:1:1:1:1:1:1:1:1:1:1:3:1:4:1:1:1:1:1:4:2:1:1:1:1:1:1:1:1:1:1:1:10:2:1:1:1:1:4:2:1:1:1:1:1:1:1:1:4:1:1:1:1:1:1:1:1:1:1:1:1:1:1:1:1:1:1:1:4:1:1:1:1:1:1:1:1:1:1:1:1:7:3:1:1:1:1:1:1:1:1:1:1:1:1:1:1:1:1:1:1:1:1:1:1:1:1:1:1:1:1:1:1:1:1:1:1:…	23:23:23:23:23:23:23:23:23:23:23:23:23:23:23:23:23:23:23:23:23:23:23:23:23:23:23:23:23:23:23:23:23:23:23:23:22:23:22:23:23:23:23:23:23:23:23:23:23:23:23:23:23:23:23:23:23:23:23:23:23:23:23:23:23:23:23:23:23:23:23:23:23:23:23:23:23:23:23:23:23:23:23:23:23:23:23:23:23:23:23:23:23:24:24:24:24:24:24:24:24:24:23:24:24:24:24:24:24:24:24:24:24:24:24:23:24:24:24:24:24:23:24:24:24:24:24:24:24:24:24:24:24:…	99.3031	287	CATGAGGGTCCCCGCTCAGCTCCTGGGGCTTCTGCTGCTCTGGCTCCCAGGTAAGGAAGGAGAACACTAACAGTTTACTCAGCCCAGGGGGCTCAGTACAGCCTGGCTATTCAGGGAAATTCTCTTACTACATGATTAATTGTGTGGACCATTTGTGTTTATGCTTCCAATCTCAGGTGCCAGATGTGCCATCCAGTTGACCCAGTCTCCATCCTCCCTGTCTGCATCTGTAGGAGACAGAGTCACCATCACTTGCCGGGCAAGTCAGGGCATTAGCAGTGCTTTAGCCTGGTATCAGCAGAAACCAGGGAAAGCTCCTAAGCTCCTGATCTATGATGCCTCCAGTTTGGAAAGTGGGGTCCCATCAAGGTTCAGCGGCAGTGGATCTGGGACAGATTT…	502M	CATGAGGGTCCCCGCTCAGCTCCTGGGGCTTCTGCTGCTCTGGCTCCCAG	50M	GTAAGGAAGGAGAACACTAACAGTTTACTCAGCCCAGGGGGCTCAGTACAGCCTGGCTATTCAGGGAAATTCTCTTACTACATGATTAATTGTGTGGACCATTTGTGTTTATGCTTCCAATCTCAG	126M	GTGCCAGATGT	11M	GCCATCCAGTTGACCCAGTCTCCATCCTCCCTGTCTGCATCTGTAGGAGACAGAGTCACCATCACTTGCCGGGCAAGTCAGGGCATTAGCAGTGCTTTAGCCTGGTATCAGCAGAAACCAGGGAAAGCTCCTAAGCTCCTGATCTATGATGCCTCCAGTTTGGAAAGTGGGGTCCCATCAAGGTTCAGCGGCAGTGGATCTGGGACAGATTTCACTCTCACCATCAGCAGCCTGCAGCCTGAAGATTTTGCAACTTATTACTGTCAACAGTTTAATAATTACCCTCA	287M	GCCATCCAGTTGACCCAGTCTCCATCCTCCCTGTCTGCATCTGTAGGAGACAGAGTCACCATCACTTGCCGGGCAAGTCAGGGCATT..................AGCAGTGCTTTAGCCTGGTATCAGCAGAAACCAGGGAAAGCTCCTAAGCTCCTGATCTATGATGCC.....................TCCAGTTTGGAAAGTGGGGTCCCA...TCAAGGTTCAGCGGCAGTGGA......TCTGGGACAGATTTCACTCTCACCATCAGCAGCCTGCAGCCTGAAGATTTTGCAACTTATTACTGTCAACAGTTTAATAATTACCCTCA	CATAGTG	7M	TTACAAACCCGA	12M	ACATAAACC	9M
HG03196	hap2	hap2_proximal_3/0/0_8_0_0	IGKV1-13	IGKV1-13*01_a123g_g311c	IGKV1-13_N3	IGKV1-13*01	-	99.3	GCCATCCAGTTGACCCAGTCTCCATCCTCCCTGTCTGCATCTGTAGGAGACAGAGTCACCATCACTTGCCGGGCAAGTCAGGGCATTAGCAGTGCTTTAGCCTGATATCAGCAGAAACCAGGGAAAGCTCCTAAGCTCCTGATCTATGATGCCTCCAGTTTGGAAAGTGGGGTCCCATCAAGGTTCAGCGGCAGTGGATCTGGGACAGATTTCACTCTCACCATCAGCAGCCTGCAGCCTGAAGATTTTGCAACTTATTACTGTCAACAGTTTAATAATTACCCTCA	1	NS		Second cysteine not found	243500	243786	287	66.9199	63	55	0	287	0:0:0:0:0:0:3:1:0:0:0:0:0:0:0:0:0:0:0:3:0:0:0:0:0:0:0:0:0:0:0:0:0:0:0:0:0:3:0:0:0:0:0:0:0:0:0:3:1:0:0:0:0:0:1:0:0:0:0:0:0:0:0:0:0:0:0:0:0:0:0:0:0:0:0:0:0:0:0:0:3:0:3:1:4:0:0:0:0:0:0:0:0:0:0:0:0:0:0:0:0:0:0:2:0:0:0:0:0:0:0:0:0:0:3:1:0:0:0:0:0:0:0:0:0:0:0:0:0:0:0:0:0:0:0:0:0:0:0:0:0:0:0:0:0:0:0:0:0:0:0:0:0:0:0:0:0:0:0:0:0:0:0:9:2:0:0:0:0:0:0:0:0:0:0:0:0:0:0:1:0:0:0:0:0:0:0:0:0:0:0:0:0:0:0:0:0:0:0:0…	68:68:68:68:68:68:68:67:68:68:68:68:68:68:68:68:68:68:68:68:68:68:68:68:68:68:68:68:68:68:68:68:68:68:68:68:68:68:68:68:68:68:68:68:68:68:68:68:67:68:68:68:68:68:68:67:67:67:67:67:67:67:67:67:67:67:67:67:67:67:67:67:67:67:67:67:67:67:67:67:67:67:67:66:67:66:66:66:66:66:66:66:66:66:66:66:66:66:66:66:66:66:66:67:67:67:67:67:67:67:67:67:67:67:67:66:67:67:67:67:67:67:67:67:67:67:67:67:67:67:67:67:67:…	100	287	CATGAGGGTCCCCGCTCAGCTCCTGGGGCTTCTGCTGCTCTGGCTCCCAGGTAAGGAAGGAGAACACTAACAGTTTACTCAGCCCAGGGGGCTCAGTACAGCCTGGCTATTCAGGAAAATTCTCTTACTACATGATTAATTGTGTGGACCATTTGTGTTTATGCTTCCAATCTCAGGTGCCAGATGTGCCATCCAGTTGACCCAGTCTCCATCCTCCCTGTCTGCATCTGTAGGAGACAGAGTCACCATCACTTGCCGGGCAAGTCAGGGCATTAGCAGTGCTTTAGCCTGGTATCAGCAGAAACCAGGGAAAGCTCCTAAGCTCCTGATCTATGATGCCTCCAGTTTGGAAAGTGGGGTCCCATCAAGGTTCAGCGGCAGTGGATCTGGGACAGATTT…	502M	CATGAGGGTCCCCGCTCAGCTCCTGGGGCTTCTGCTGCTCTGGCTCCCAG	50M	GTAAGGAAGGAGAACACTAACAGTTTACTCAGCCCAGGGGGCTCAGTACAGCCTGGCTATTCAGGAAAATTCTCTTACTACATGATTAATTGTGTGGACCATTTGTGTTTATGCTTCCAATCTCAG	126M	GTGCCAGATGT	11M	GCCATCCAGTTGACCCAGTCTCCATCCTCCCTGTCTGCATCTGTAGGAGACAGAGTCACCATCACTTGCCGGGCAAGTCAGGGCATTAGCAGTGCTTTAGCCTGGTATCAGCAGAAACCAGGGAAAGCTCCTAAGCTCCTGATCTATGATGCCTCCAGTTTGGAAAGTGGGGTCCCATCAAGGTTCAGCGGCAGTGGATCTGGGACAGATTTCACTCTCACCATCAGCAGCCTGCAGCCTGAAGATTTTGCAACTTATTACTCTCAACAGTTTAATAATTACCCTCA	287M	GCCATCCAGTTGACCCAGTCTCCATCCTCCCTGTCTGCATCTGTAGGAGACAGAGTCACCATCACTTGCCGGGCAAGTCAGGGCATT..................AGCAGTGCTTTAGCCTGGTATCAGCAGAAACCAGGGAAAGCTCCTAAGCTCCTGATCTATGATGCC.....................TCCAGTTTGGAAAGTGGGGTCCCA...TCAAGGTTCAGCGGCAGTGGA......TCTGGGACAGATTTCACTCTCACCATCAGCAGCCTGCAGCCTGAAGATTTTGCAACTTATTACTCTCAACAGTTTAATAATTACCCTCA	CATAGTG	7M	TTACAAACCCGA	12M	ACATAAACC	9M
NA18543	hap1	hap1_proximal_1/0/0_8_1_1	IGKV1-13	IGKV1-13*01_g71a	IGKV1-13_N2	IGKV1-13*01	-	99.65	GCCATCCAGTTGACCCAGTCTCCATCCTCCCTGTCTGCATCTGTAGGAGACAGAGTCACCATCACTTGCCGGGCAAGTCAGGGCATTAGCAGTGCTTTAGCCTGATATCAGCAGAAACCAGGGAAAGCTCCTAAGCTCCTGATCTATGATGCCTCCAGTTTGGAAAGTGGGGTCCCATCAAGGTTCAGCGGCAGTGGATCTGGGACAGATTTCACTCTCACCATCAGCAGCCTGCAGCCTGAAGATTTTGCAACTTATTACTGTCAACAGTTTAATAATTACCCTCA	2	NS		Stop codon in V-REGION before 2nd cysteine; Conserved Trp not found	247325	247611	287	17.4111	17	14	0	287	0:0:0:0:0:0:0:0:0:0:0:3:1:0:0:0:0:0:0:0:0:0:0:0:0:0:0:0:0:0:0:0:0:0:0:0:0:0:0:0:0:0:0:0:1:0:0:0:0:0:0:0:0:0:0:0:0:0:1:0:0:0:0:0:0:0:0:0:0:0:0:0:0:0:0:0:0:0:0:0:0:0:0:0:0:0:0:0:0:0:0:0:0:0:0:0:0:0:0:0:0:0:0:0:0:0:0:0:0:0:0:0:0:0:0:0:0:3:0:0:0:0:0:0:0:0:0:0:0:0:0:0:0:0:0:0:0:0:0:0:0:0:0:0:0:0:0:0:0:0:0:0:0:0:0:0:0:0:0:0:0:0:0:0:0:0:0:0:0:0:0:0:0:0:0:0:0:0:0:0:0:0:0:0:0:0:0:0:0:0:0:0:0:0:0:0:0:0:0:0…	19:19:19:19:19:19:19:19:19:19:19:19:18:19:19:19:19:19:19:19:19:19:19:19:19:19:19:19:19:19:19:19:19:19:19:19:19:19:19:19:19:19:19:19:19:18:18:18:18:18:18:18:18:18:18:18:18:18:18:17:17:17:17:17:17:17:17:17:17:17:17:17:17:17:17:17:17:17:17:17:17:17:17:17:17:17:17:17:17:17:17:17:17:17:17:17:17:17:17:17:17:17:17:17:17:17:17:17:17:17:17:17:17:17:17:17:17:17:17:17:17:17:17:17:17:17:17:17:17:17:17:17:17:…	100	287	CATGAGGGTCCCCGCTCAGCTCCTGGGGCTTCTGCTGCTCTGGCTCCCAGGTAAGGAAGGAGAACACTAGCAGTTTACTCAGCCCAGGGGGCTCAGTACAGCCTGGCTATTCAGGGAAATTCTCTTACTACATGATTAATTGTGTGGACCATTTGTGTTTATGCTTCCAATCTCAGGTGCCAGATGTGCCATCCAGTTGACCCAGTCTCCATCCTCCCTGTCTGCATCTGTAGGAGACAGAGTCACCATCACTTGCCAGGCAAGTCAGGGCATTAGCAGTGCTTTAGCCTGATATCAGCAGAAACCAGGGAAAGCTCCTAAGCTCCTGATCTATGATGCCTCCAGTTTGGAAAGTGGGGTCCCATCAAGGTTCAGCGGCAGTGGATCTGGGACAGATTT…	502M	CATGAGGGTCCCCGCTCAGCTCCTGGGGCTTCTGCTGCTCTGGCTCCCAG	50M	GTAAGGAAGGAGAACACTAGCAGTTTACTCAGCCCAGGGGGCTCAGTACAGCCTGGCTATTCAGGGAAATTCTCTTACTACATGATTAATTGTGTGGACCATTTGTGTTTATGCTTCCAATCTCAG	126M	GTGCCAGATGT	11M	GCCATCCAGTTGACCCAGTCTCCATCCTCCCTGTCTGCATCTGTAGGAGACAGAGTCACCATCACTTGCCAGGCAAGTCAGGGCATTAGCAGTGCTTTAGCCTGATATCAGCAGAAACCAGGGAAAGCTCCTAAGCTCCTGATCTATGATGCCTCCAGTTTGGAAAGTGGGGTCCCATCAAGGTTCAGCGGCAGTGGATCTGGGACAGATTTCACTCTCACCATCAGCAGCCTGCAGCCTGAAGATTTTGCAACTTATTACTGTCAACAGTTTAATAATTACCCTCA	287M	GCCATCCAGTTGACCCAGTCTCCATCCTCCCTGTCTGCATCTGTAGGAGACAGAGTCACCATCACTTGCCAGGCAAGTCAGGGCATT..................AGCAGTGCTTTAGCCTGATATCAGCAGAAACCAGGGAAAGCTCCTAAGCTCCTGATCTATGATGCC.....................TCCAGTTTGGAAAGTGGGGTCCCA...TCAAGGTTCAGCGGCAGTGGA......TCTGGGACAGATTTCACTCTCACCATCAGCAGCCTGCAGCCTGAAGATTTTGCAACTTATTACTGTCAACAGTTTAATAATTACCCTCA	CATAGTG	7M	TTACAAACCCGA	12M	ACATAAACC	9M
HG02284	hap1	hap1_proximal_0/0/0_8_2_2	IGKV1-16	IGKV1-16*02_a30c	IGKV1-16_N1	IGKV1-16*02	-	99.65	GACATCCAGATGACCCAGTCTCCATCCTCACTGTCTGCATCTGTAGGAGACAGAGTCACCATCACTTGTCGGGCGAGTCAGGGCATTAGCAATTATTTAGCCTGGTTTCAGCAGAAACCAGGGAAAGCCCCTAAGTCCCTGATCTATGCTGCATCCAGTTTGCAAAGTGGGGTCCCATCAAAGTTCAGCGGCAGTGGATCTGGGACAGATTTCACTCTCACCATCAGCAGCCTGCAGCCTGAAGATTTTGCAACTTATTACTGCCAACAGTATAATAGTTACCCTCC	1	S			237924	238210	287	44.3972	44	35	0	287	0:0:3:1:0:0:0:0:0:0:0:3:1:0:0:3:1:0:0:3:1:0:0:0:0:0:0:0:0:0:0:0:0:0:0:0:0:3:1:0:0:0:0:0:0:0:0:0:0:0:0:0:0:0:0:0:0:0:0:0:0:0:0:0:0:0:0:0:0:0:0:0:0:0:0:0:0:0:0:0:0:0:3:1:0:0:0:0:0:3:1:0:0:0:0:0:0:0:0:0:0:0:0:0:0:0:0:0:0:0:1:0:0:0:3:0:0:0:0:0:0:0:0:0:0:0:0:0:0:0:0:0:0:0:0:0:0:0:0:0:0:0:0:0:0:0:0:0:0:0:0:0:0:0:0:0:0:0:0:0:3:1:0:0:0:0:0:0:0:0:0:0:0:0:0:0:0:0:0:0:0:0:0:0:0:0:0:0:0:0:0:0:0:0:0:0:0:0:0:3…	44:44:44:43:44:44:44:44:44:44:44:44:43:44:44:44:43:44:44:44:43:44:44:44:44:44:44:44:44:44:44:44:44:44:44:44:44:44:43:44:44:44:44:44:44:44:44:44:44:44:44:44:44:44:44:44:44:44:44:44:44:44:44:44:44:44:44:44:44:44:44:44:44:44:44:44:44:44:44:44:44:44:44:43:44:44:44:44:44:44:43:44:44:44:44:44:44:44:44:44:44:44:44:44:44:44:44:44:44:44:43:44:44:44:44:44:44:44:44:44:44:44:44:44:44:44:44:44:44:44:44:44:44:…	100	287	ATGGACATGAGAGTCCTCGCTCAGCTCCTGGGGCTCCTGCTGCTCTGTTTCCCAGGTAAGGATGGAGAACACTAGCAGTTTACTCAGCCCAGGGTGCTCAGTACTGCTTTACTATTCAGGGAAATTCTCTTACAACATGATTAATTGTGTGGACATTTGTTTTTATGTTTCCAATCTCAGGTGCCAGATGTGACATCCAGATGACCCAGTCTCCATCCTCCCTGTCTGCATCTGTAGGAGACAGAGTCACCATCACTTGTCGGGCGAGTCAGGGCATTAGCAATTATTTAGCCTGGTTTCAGCAGAAACCAGGGAAAGCCCCTAAGTCCCTGATCTATGCTGCATCCAGTTTGCAAAGTGGGGTCCCATCAAAGTTCAGCGGCAGTGGATCTGGGACAG…	506M	ATGGACATGAGAGTCCTCGCTCAGCTCCTGGGGCTCCTGCTGCTCTGTTTCCCAG	55M	GTAAGGATGGAGAACACTAGCAGTTTACTCAGCCCAGGGTGCTCAGTACTGCTTTACTATTCAGGGAAATTCTCTTACAACATGATTAATTGTGTGGACATTTGTTTTTATGTTTCCAATCTCAG	125M	GTGCCAGATGT	11M	GACATCCAGATGACCCAGTCTCCATCCTCCCTGTCTGCATCTGTAGGAGACAGAGTCACCATCACTTGTCGGGCGAGTCAGGGCATTAGCAATTATTTAGCCTGGTTTCAGCAGAAACCAGGGAAAGCCCCTAAGTCCCTGATCTATGCTGCATCCAGTTTGCAAAGTGGGGTCCCATCAAAGTTCAGCGGCAGTGGATCTGGGACAGATTTCACTCTCACCATCAGCAGCCTGCAGCCTGAAGATTTTGCAACTTATTACTGCCAACAGTATAATAGTTACCCTCC	287M	GACATCCAGATGACCCAGTCTCCATCCTCCCTGTCTGCATCTGTAGGAGACAGAGTCACCATCACTTGTCGGGCGAGTCAGGGCATT..................AGCAATTATTTAGCCTGGTTTCAGCAGAAACCAGGGAAAGCCCCTAAGTCCCTGATCTATGCTGCA.....................TCCAGTTTGCAAAGTGGGGTCCCA...TCAAAGTTCAGCGGCAGTGGA......TCTGGGACAGATTTCACTCTCACCATCAGCAGCCTGCAGCCTGAAGATTTTGCAACTTATTACTGCCAACAGTATAATAGTTACCCTCC	CACAGTG	7M	TTACACACCCAA	12M	ACATAAACC	9M
NA18543	hap1	hap1_proximal_1/0/0_8_1_1	IGKV1-16	IGKV1-16*02_g278a	IGKV1-16_N2	IGKV1-16*02	-	99.65	GACATCCAGATGACCCAGTCTCCATCCTCACTGTCTGCATCTGTAGGAGACAGAGTCACCATCACTTGTCGGGCGAGTCAGGGCATTAGCAATTATTTAGCCTGGTTTCAGCAGAAACCAGGGAAAGCCCCTAAGTCCCTGATCTATGCTGCATCCAGTTTGCAAAGTGGGGTCCCATCAAAGTTCAGCGGCAGTGGATCTGGGACAGATTTCACTCTCACCATCAGCAGCCTGCAGCCTGAAGATTTTGCAACTTATTACTGCCAACAGTATAATAGTTACCCTCC	3	NS			301183	301469	287	15.0523	15	12	0	287	0:0:3:0:0:0:0:0:0:0:0:0:0:0:0:0:0:0:0:0:0:0:0:0:0:0:0:0:0:0:0:0:0:0:0:0:1:0:0:0:0:0:0:0:0:0:0:0:0:0:0:0:0:0:0:0:0:0:0:0:0:0:0:0:0:0:0:0:0:0:0:0:0:0:0:0:0:0:0:0:0:0:0:0:0:0:0:0:0:0:0:0:0:0:0:0:0:0:0:0:0:0:0:0:0:0:0:0:0:0:0:0:0:0:3:0:0:0:0:0:0:0:0:0:0:0:0:0:0:0:0:0:0:0:0:3:0:0:0:0:0:0:0:0:0:0:0:3:0:0:0:0:0:0:0:0:0:0:0:0:0:0:0:0:0:0:0:0:0:3:1:0:0:0:0:0:0:0:0:0:0:0:0:0:0:0:0:0:0:0:0:0:0:0:0:0:0:0:0:0…	15:15:15:15:15:15:15:15:15:15:15:15:15:15:15:15:15:15:15:15:15:15:15:15:15:15:15:15:15:15:15:15:15:15:15:15:14:15:15:15:15:15:15:15:15:15:15:15:15:15:15:15:15:15:15:15:15:15:15:15:15:15:15:15:15:15:15:15:15:15:15:15:15:15:15:15:15:15:15:15:15:15:15:15:15:15:15:15:15:15:15:15:15:15:15:15:15:15:15:15:15:15:15:15:15:15:15:15:15:15:15:15:15:15:15:15:15:15:15:15:15:15:15:15:15:15:15:15:15:15:15:15:15:…	100	287	ATGGACATGAGAGTCCTCGCTCAGCTCCTGGGGCTCCTGCTGCTCTGTTTCCCAGGTAAGGATGGAGAACACTAGCAGTTTACTCAGCCCAGGGTGCTCAGTACTGCTTTACTATTCAGGGAAATTCTCTTACAACATGATTAATTGTGTGGACATTTGTTTTTATGTTTCCAATCTCAGGTGCCAGATGTGACATCCAGATGACCCAGTCTCCATCCTCACTGTCTGCATCTGTAGGAGACAGAGTCACCATCACTTGTCGGGCGAGTCAGGGCATTAGCAATTATTTAGCCTGGTTTCAGCAGAAACCAGGGAAAGCCCCTAAGTCCCTGATCTATGCTGCATCCAGTTTGCAAAGTGGGGTCCCATCAAAGTTCAGCGGCAGTGGATCTGGGACAG…	506M	ATGGACATGAGAGTCCTCGCTCAGCTCCTGGGGCTCCTGCTGCTCTGTTTCCCAG	55M	GTAAGGATGGAGAACACTAGCAGTTTACTCAGCCCAGGGTGCTCAGTACTGCTTTACTATTCAGGGAAATTCTCTTACAACATGATTAATTGTGTGGACATTTGTTTTTATGTTTCCAATCTCAG	125M	GTGCCAGATGT	11M	GACATCCAGATGACCCAGTCTCCATCCTCACTGTCTGCATCTGTAGGAGACAGAGTCACCATCACTTGTCGGGCGAGTCAGGGCATTAGCAATTATTTAGCCTGGTTTCAGCAGAAACCAGGGAAAGCCCCTAAGTCCCTGATCTATGCTGCATCCAGTTTGCAAAGTGGGGTCCCATCAAAGTTCAGCGGCAGTGGATCTGGGACAGATTTCACTCTCACCATCAGCAACCTGCAGCCTGAAGATTTTGCAACTTATTACTGCCAACAGTATAATAGTTACCCTCC	287M	GACATCCAGATGACCCAGTCTCCATCCTCACTGTCTGCATCTGTAGGAGACAGAGTCACCATCACTTGTCGGGCGAGTCAGGGCATT..................AGCAATTATTTAGCCTGGTTTCAGCAGAAACCAGGGAAAGCCCCTAAGTCCCTGATCTATGCTGCA.....................TCCAGTTTGCAAAGTGGGGTCCCA...TCAAAGTTCAGCGGCAGTGGA......TCTGGGACAGATTTCACTCTCACCATCAGCAACCTGCAGCCTGAAGATTTTGCAACTTATTACTGCCAACAGTATAATAGTTACCCTCC	CACAGTG	7M	TTACACACCCAA	12M	ACATAAACC	9M
HG01887	hap1	hap1_proximal_0/0/0_8_0_0	IGKV1-27	IGKV1-27*01_a196g_i207g	IGKV1-27_N1	IGKV1-27*01	-	68.4	GACATCCAGATGACCCAGTCTCCATCCTCCCTGTCTGCATCTGTAGGAGACAGAGTCACCATCACTTGCCGGGCGAGTCAGGGCATTAGCAATTATTTAGCCTGGTATCAGCAGAAACCAGGGAAAGTTCCTAAGCTCCTGATCTATGCTGCATCCACTTTGCAATCAGGGGTCCCATCTCGGTTCAGTGGCAGTGGATCTGGGACAGATTTCACTCTCACCATCAGCAGCCTGCAGCCTGAAGATGTTGCAACTTATTACTGTCAAAAGTATAACAGTGCCCCTCC	4	FS		length mismatch in V-REGION: seq 288 vs co-ords 287 - likely indel\nStop codon in V-REGION before 2nd cysteine; Second cysteine not found	415548	415835	288	51.8785	49	36	0	288	3:0:3:0:0:0:0:0:0:0:0:0:0:0:0:0:0:6:1:0:0:0:0:0:0:0:0:0:0:0:0:0:0:0:0:0:0:0:0:0:0:0:0:3:1:1:0:0:0:0:0:0:0:0:0:0:0:0:0:0:0:0:0:0:0:4:0:0:0:0:0:0:0:0:0:0:0:0:0:0:0:0:6:1:0:0:0:0:0:0:0:3:0:0:0:0:0:0:0:0:0:0:0:0:0:0:0:0:0:0:3:1:0:0:3:0:0:0:0:0:0:0:0:0:0:0:0:0:0:0:0:1:0:0:0:0:0:0:0:0:0:0:0:0:0:0:0:0:3:1:0:0:0:0:0:0:3:1:0:0:0:0:0:0:9:2:0:0:0:0:0:0:0:0:0:0:0:0:0:0:3:0:0:0:0:0:0:0:0:0:0:0:0:0:0:0:0:0:0:0…	53:53:53:53:53:53:53:53:53:53:53:53:53:53:53:53:53:53:52:53:53:53:53:53:53:53:53:53:53:53:53:53:53:53:53:53:53:53:53:53:53:53:53:53:52:53:52:52:52:52:52:52:52:52:52:52:52:52:52:52:52:52:52:52:52:52:52:52:52:52:52:52:52:52:52:52:52:52:52:52:52:52:52:51:52:52:52:52:52:52:52:52:52:52:52:52:52:52:52:52:52:52:52:52:52:52:52:52:52:52:52:51:52:52:52:52:52:52:52:52:52:52:52:52:52:52:52:52:52:52:52:52:51:…	100	288	ATGGACATGAGGGCCCCCGCTCAGCTCCTGGGACTCCTGCTGCTCTGGCTCCCAGGTAAGGAGGGAAACAACAAAAATTTTATTCAGCCAGTGTAGCCATTAATGCCTGGCACTTCAGGAAATTCTTCTTAGAACATTACTAATCATGTGGATATGTGTTTTTATGTTCCTAATATCAGATACCAGATGTGACATCCAGATGACCCAGTCTCCATCCTCCCTGTCTGCATCTGTAGGAGACAGAGTCACCATCACTTGCCGGGCGAGTCAGGGCATTAGCAATTATTTAGCCTGGTATCAGCAGAAACCAGGGAAAGTTCCTAAGCTCCTGATCTATGCTGCATCCGCTTTGCAATCAGGGGGTCCCATCTCGGTTCAGTGGCAGTGGATCTGGGACAG…	143M1I362M	ATGGACATGAGGGCCCCCGCTCAGCTCCTGGGACTCCTGCTGCTCTGGCTCCCAG	55M	GTAAGGAGGGAAACAACAAAAATTTTATTCAGCCAGTGTAGCCATTAATGCCTGGCACTTCAGGAAATTCTTCTTAGAACATTACTAATCATGTGGATATGTGTTTTTATGTTCCTAATATCAG	124M	ATACCAGATGT	11M	GACATCCAGATGACCCAGTCTCCATCCTCCCTGTCTGCATCTGTAGGAGACAGAGTCACCATCACTTGCCGGGCGAGTCAGGGCATTAGCAATTATTTAGCCTGGTATCAGCAGAAACCAGGGAAAGTTCCTAAGCTCCTGATCTATGCTGCATCCGCTTTGCAATCAGGGGGTCCCATCTCGGTTCAGTGGCAGTGGATCTGGGACAGATTTCACTCTCACCATCAGCAGCCTGCAGCCTGAAGATGTTGCAACTTATTACTGTCAAAAGTATAACAGTGCCCCTCC	115M1I172M	GACATCCAGATGACCCAGTCTCCATCCTCCCTGTCTGCATCTGTAGGAGACAGAGTCACCATCACTTGCCGGGCGAGTCAGGGCATT..................AGCAATTATTTAGCCTGGTATCAGCAGAAACCAGGGAAAGTTCCTAAGCTCCTGATCTATGCTGCA.....................TCCGCTTTGCAATCAGGGGGTCCCA...TCTCGGTTCAGTGGCAGTGGA......TCTGGGACAGATTTCACTCTCACCATCAGCAGCCTGCAGCCTGAAGATGTTGCAACTTATTACTGTCAAAAGTATAACAGTGCCCCTCC	CACTGTG	7M	ATACAAGCCCGA	12M	ACATAAACC	9M
HG02107	hap2	hap2_proximal_2/0/0_8_1_1	IGKV1-27	IGKV1-27*01_a196g_i207g	IGKV1-27_N1	IGKV1-27*01	-	68.4	GACATCCAGATGACCCAGTCTCCATCCTCCCTGTCTGCATCTGTAGGAGACAGAGTCACCATCACTTGCCGGGCGAGTCAGGGCATTAGCAATTATTTAGCCTGGTATCAGCAGAAACCAGGGAAAGTTCCTAAGCTCCTGATCTATGCTGCATCCACTTTGCAATCAGGGGTCCCATCTCGGTTCAGTGGCAGTGGATCTGGGACAGATTTCACTCTCACCATCAGCAGCCTGCAGCCTGAAGATGTTGCAACTTATTACTGTCAAAAGTATAACAGTGCCCCTCC	4	FS		length mismatch in V-REGION: seq 288 vs co-ords 287 - likely indel\nStop codon in V-REGION before 2nd cysteine; Second cysteine not found	351450	351737	288	41.0451	38	32	0	288	0:0:0:0:0:0:0:0:0:0:0:0:0:0:0:0:0:0:0:0:0:0:0:0:0:0:0:0:0:0:0:0:0:0:0:0:0:0:0:0:0:0:0:0:0:0:0:0:0:0:0:0:0:0:0:0:0:0:0:0:0:0:0:0:0:0:0:0:0:0:0:0:0:0:0:0:0:0:0:0:0:0:3:1:0:0:0:0:0:0:3:0:0:0:0:0:0:0:0:0:0:0:0:0:0:0:0:0:0:0:3:1:0:0:3:1:0:0:0:0:2:0:0:0:0:0:0:0:0:0:0:0:0:0:1:0:0:0:0:0:0:0:0:0:0:0:0:0:0:0:0:0:0:0:0:0:0:2:9:2:0:0:0:0:0:0:0:0:1:0:0:0:0:0:0:0:0:0:0:0:0:0:0:0:0:0:0:0:0:0:0:0:0:0:0:0:0:0:0:0…	41:41:41:41:41:41:41:41:41:41:41:41:41:41:41:41:41:41:41:41:41:41:41:41:41:41:41:41:41:41:41:41:41:41:41:41:41:41:41:41:41:41:41:41:41:41:41:41:41:41:41:41:41:41:41:41:41:41:41:41:41:41:41:41:41:41:41:41:41:41:41:41:41:41:41:41:41:41:41:41:41:41:41:40:41:41:41:41:41:41:41:41:41:41:41:41:41:41:41:41:41:41:41:41:41:41:41:41:41:41:41:40:41:41:41:40:41:41:41:41:42:42:42:42:42:42:42:42:42:42:42:42:42:…	100	288	ATGGACATGAGGGCCCCCGCTCAGCTCCTGGGACTCCTGCTGCTCTGGCTCCCAGGTAAGGAGGGAAACAACAAAAATTTTATTCAGCCAGTGTAGCCATTAATGCCTGGCACTTCAGGAAATTCTTCTTAGAACATTACTAATCATGTGGATATGTGTTTTTATGTTCCTAATATCAGATACCAGATGTGACATCCAGATGACCCAGTCTCCATCCTCCCTGTCTGCATCTGTAGGAGACAGAGTCACCATCACTTGCCGGGCGAGTCAGGGCATTAGCAATTATTTAGCCTGGTATCAGCAGAAACCAGGGAAAGTTCCTAAGCTCCTGATCTATGCTGCATCCGCTTTGCAATCAGGGGGTCCCATCTCGGTTCAGTGGCAGTGGATCTGGGACAG…	143M1I362M	ATGGACATGAGGGCCCCCGCTCAGCTCCTGGGACTCCTGCTGCTCTGGCTCCCAG	55M	GTAAGGAGGGAAACAACAAAAATTTTATTCAGCCAGTGTAGCCATTAATGCCTGGCACTTCAGGAAATTCTTCTTAGAACATTACTAATCATGTGGATATGTGTTTTTATGTTCCTAATATCAG	124M	ATACCAGATGT	11M	GACATCCAGATGACCCAGTCTCCATCCTCCCTGTCTGCATCTGTAGGAGACAGAGTCACCATCACTTGCCGGGCGAGTCAGGGCATTAGCAATTATTTAGCCTGGTATCAGCAGAAACCAGGGAAAGTTCCTAAGCTCCTGATCTATGCTGCATCCGCTTTGCAATCAGGGGGTCCCATCTCGGTTCAGTGGCAGTGGATCTGGGACAGATTTCACTCTCACCATCAGCAGCCTGCAGCCTGAAGATGTTGCAACTTATTACTGTCAAAAGTATAACAGTGCCCCTCC	115M1I172M	GACATCCAGATGACCCAGTCTCCATCCTCCCTGTCTGCATCTGTAGGAGACAGAGTCACCATCACTTGCCGGGCGAGTCAGGGCATT..................AGCAATTATTTAGCCTGGTATCAGCAGAAACCAGGGAAAGTTCCTAAGCTCCTGATCTATGCTGCA.....................TCCGCTTTGCAATCAGGGGGTCCCA...TCTCGGTTCAGTGGCAGTGGA......TCTGGGACAGATTTCACTCTCACCATCAGCAGCCTGCAGCCTGAAGATGTTGCAACTTATTACTGTCAAAAGTATAACAGTGCCCCTCC	CACTGTG	7M	ATACAAGCCCGA	12M	ACATAAACC	9M
NA19916	hap1	hap1_proximal_2/0/0_8_3_3	IGKV1-27	IGKV1-27*01_a196g_i207g	IGKV1-27_N1	IGKV1-27*01	-	68.4	GACATCCAGATGACCCAGTCTCCATCCTCCCTGTCTGCATCTGTAGGAGACAGAGTCACCATCACTTGCCGGGCGAGTCAGGGCATTAGCAATTATTTAGCCTGGTATCAGCAGAAACCAGGGAAAGTTCCTAAGCTCCTGATCTATGCTGCATCCACTTTGCAATCAGGGGTCCCATCTCGGTTCAGTGGCAGTGGATCTGGGACAGATTTCACTCTCACCATCAGCAGCCTGCAGCCTGAAGATGTTGCAACTTATTACTGTCAAAAGTATAACAGTGCCCCTCC	4	FS		length mismatch in V-REGION: seq 288 vs co-ords 287 - likely indel\nStop codon in V-REGION before 2nd cysteine; Second cysteine not found	212087	212374	288	35.0799	32	22	0	288	0:0:0:4:0:0:0:0:0:0:0:0:0:0:0:0:0:3:0:0:0:0:0:0:0:0:0:0:0:0:0:0:0:0:0:0:0:0:0:0:0:0:0:0:0:0:0:0:0:0:0:0:0:0:0:0:0:0:0:0:0:0:0:0:0:0:0:0:0:0:0:0:0:0:0:0:0:0:0:0:0:0:0:0:1:0:0:0:0:0:0:0:0:0:3:0:0:0:0:0:0:0:0:0:0:0:0:0:0:0:0:0:0:0:6:0:2:0:1:0:0:0:0:0:0:0:0:0:0:0:0:0:0:0:0:0:0:0:0:0:0:0:0:0:0:0:0:0:0:0:0:0:0:2:0:0:0:0:0:0:0:0:0:0:0:0:0:0:3:0:0:0:0:0:0:0:0:1:0:0:0:0:0:0:0:0:0:0:0:0:0:0:0:2:0:3:0:0:0:0…	35:35:35:34:35:35:35:35:35:35:35:35:35:35:35:35:35:35:35:35:35:35:35:35:35:35:35:35:35:35:35:35:35:35:35:35:35:35:35:35:35:35:35:35:35:35:35:35:35:35:35:35:35:35:35:35:35:35:35:35:35:35:35:35:35:35:35:35:35:35:35:35:35:35:35:35:35:35:35:35:35:35:35:35:34:35:35:35:35:35:35:35:35:35:35:35:35:35:35:35:35:35:35:35:35:35:35:35:35:35:35:35:35:35:35:35:36:36:35:36:36:36:36:36:36:36:36:36:36:36:36:36:36:…	100	288	ATGGACATGAGGGCCCCCGCTCAGCTCCTGGGACTCCTGCTGCTCTGGCTCCCAGGTAAGGAGGGAAACAACAAAAATTTTATTCAGCCAGTGTAGCCATTAATGCCTGGCACTTCAGGAAATTCTTCTTAGAACATTACTAATCATGTGGATATGTGTTTTTATGTTCCTAATATCAGATACCAGATGTGACATCCAGATGACCCAGTCTCCATCCTCCCTGTCTGCATCTGTAGGAGACAGAGTCACCATCACTTGCCGGGCGAGTCAGGGCATTAGCAATTATTTAGCCTGGTATCAGCAGAAACCAGGGAAAGTTCCTAAGCTCCTGATCTATGCTGCATCCGCTTTGCAATCAGGGGGTCCCATCTCGGTTCAGTGGCAGTGGATCTGGGACAG…	143M1I362M	ATGGACATGAGGGCCCCCGCTCAGCTCCTGGGACTCCTGCTGCTCTGGCTCCCAG	55M	GTAAGGAGGGAAACAACAAAAATTTTATTCAGCCAGTGTAGCCATTAATGCCTGGCACTTCAGGAAATTCTTCTTAGAACATTACTAATCATGTGGATATGTGTTTTTATGTTCCTAATATCAG	124M	ATACCAGATGT	11M	GACATCCAGATGACCCAGTCTCCATCCTCCCTGTCTGCATCTGTAGGAGACAGAGTCACCATCACTTGCCGGGCGAGTCAGGGCATTAGCAATTATTTAGCCTGGTATCAGCAGAAACCAGGGAAAGTTCCTAAGCTCCTGATCTATGCTGCATCCGCTTTGCAATCAGGGGGTCCCATCTCGGTTCAGTGGCAGTGGATCTGGGACAGATTTCACTCTCACCATCAGCAGCCTGCAGCCTGAAGATGTTGCAACTTATTACTGTCAAAAGTATAACAGTGCCCCTCC	115M1I172M	GACATCCAGATGACCCAGTCTCCATCCTCCCTGTCTGCATCTGTAGGAGACAGAGTCACCATCACTTGCCGGGCGAGTCAGGGCATT..................AGCAATTATTTAGCCTGGTATCAGCAGAAACCAGGGAAAGTTCCTAAGCTCCTGATCTATGCTGCA.....................TCCGCTTTGCAATCAGGGGGTCCCA...TCTCGGTTCAGTGGCAGTGGA......TCTGGGACAGATTTCACTCTCACCATCAGCAGCCTGCAGCCTGAAGATGTTGCAACTTATTACTGTCAAAAGTATAACAGTGCCCCTCC	CACTGTG	7M	ATACAAGCCCGA	12M	ACATAAACC	9M
NA19108	hap2	hap2_proximal_2/0/0_8_3_3	IGKV1-27	IGKV1-27*01_a196g_i207g	IGKV1-27_N1	IGKV1-27*01	-	68.4	GACATCCAGATGACCCAGTCTCCATCCTCCCTGTCTGCATCTGTAGGAGACAGAGTCACCATCACTTGCCGGGCGAGTCAGGGCATTAGCAATTATTTAGCCTGGTATCAGCAGAAACCAGGGAAAGTTCCTAAGCTCCTGATCTATGCTGCATCCACTTTGCAATCAGGGGTCCCATCTCGGTTCAGTGGCAGTGGATCTGGGACAGATTTCACTCTCACCATCAGCAGCCTGCAGCCTGAAGATGTTGCAACTTATTACTGTCAAAAGTATAACAGTGCCCCTCC	4	FS		length mismatch in V-REGION: seq 288 vs co-ords 287 - likely indel\nStop codon in V-REGION before 2nd cysteine; Second cysteine not found	351407	351694	288	28.9062	27	20	0	288	0:0:0:0:0:0:0:0:0:0:0:1:0:0:0:0:0:3:1:0:0:0:0:0:0:0:0:0:0:0:0:0:0:0:0:2:0:0:0:0:3:1:0:0:0:0:0:0:0:0:0:0:0:0:0:0:0:0:0:0:0:0:0:0:0:4:1:1:0:0:0:0:0:1:0:1:0:0:0:0:0:0:3:1:0:0:0:0:0:0:0:0:0:0:0:0:0:0:0:0:0:0:0:3:1:0:0:0:0:0:0:0:0:0:3:1:0:0:1:0:0:0:0:0:0:0:3:1:0:0:0:0:0:0:0:0:0:0:0:0:0:0:0:0:0:0:0:0:0:0:0:0:0:0:0:0:0:0:0:0:0:0:0:1:0:0:0:0:0:0:2:0:0:0:0:0:0:0:0:0:0:0:0:0:0:0:0:0:0:0:0:0:0:3:1:0:0:0:0:0…	29:29:29:29:29:29:29:29:29:29:29:29:28:28:28:28:28:28:27:28:28:28:28:28:28:28:28:28:28:28:28:28:28:28:28:29:29:29:29:29:29:28:29:29:29:29:29:29:29:29:29:29:29:29:29:29:29:29:29:29:29:29:29:29:29:29:28:28:29:29:29:29:29:28:29:28:29:29:29:29:29:29:29:28:29:29:29:29:29:29:29:29:29:29:29:29:29:29:29:29:29:29:29:29:28:29:29:29:29:29:29:29:29:29:29:28:29:29:29:28:28:28:28:28:28:28:28:27:28:28:28:28:28:…	100	288	ATGGACATGAGGGCCCCCGCTCAGCTCCTGGGACTCCTGCTGCTCTGGCTCCCAGGTAAGGAGGGAAACAACAAAAATTTTATTCAGCCAGTGTAGCCATTAATGCCTGGCACTTCAGGAAATTCTTCTTAGAACATTACTAATCATGTGGATATGTGTTTTTATGTTCCTAATATCAGATACCAGATGTGACATCCAGATGACCCAGTCTCCATCCTCCCTGTCTGCATCTGTAGGAGACAGAGTCACCATCACTTGCCGGGCGAGTCAGGGCATTAGCAATTATTTAGCCTGGTATCAGCAGAAACCAGGGAAAGTTCCTAAGCTCCTGATCTATGCTGCATCCGCTTTGCAATCAGGGGGTCCCATCTCGGTTCAGTGGCAGTGGATCTGGGACAG…	143M1I362M	ATGGACATGAGGGCCCCCGCTCAGCTCCTGGGACTCCTGCTGCTCTGGCTCCCAG	55M	GTAAGGAGGGAAACAACAAAAATTTTATTCAGCCAGTGTAGCCATTAATGCCTGGCACTTCAGGAAATTCTTCTTAGAACATTACTAATCATGTGGATATGTGTTTTTATGTTCCTAATATCAG	124M	ATACCAGATGT	11M	GACATCCAGATGACCCAGTCTCCATCCTCCCTGTCTGCATCTGTAGGAGACAGAGTCACCATCACTTGCCGGGCGAGTCAGGGCATTAGCAATTATTTAGCCTGGTATCAGCAGAAACCAGGGAAAGTTCCTAAGCTCCTGATCTATGCTGCATCCGCTTTGCAATCAGGGGGTCCCATCTCGGTTCAGTGGCAGTGGATCTGGGACAGATTTCACTCTCACCATCAGCAGCCTGCAGCCTGAAGATGTTGCAACTTATTACTGTCAAAAGTATAACAGTGCCCCTCC	115M1I172M	GACATCCAGATGACCCAGTCTCCATCCTCCCTGTCTGCATCTGTAGGAGACAGAGTCACCATCACTTGCCGGGCGAGTCAGGGCATT..................AGCAATTATTTAGCCTGGTATCAGCAGAAACCAGGGAAAGTTCCTAAGCTCCTGATCTATGCTGCA.....................TCCGCTTTGCAATCAGGGGGTCCCA...TCTCGGTTCAGTGGCAGTGGA......TCTGGGACAGATTTCACTCTCACCATCAGCAGCCTGCAGCCTGAAGATGTTGCAACTTATTACTGTCAAAAGTATAACAGTGCCCCTCC	CACTGTG	7M	ATACAAGCCCGA	12M	ACATAAACC	9M
NA19108	hap1	hap1_proximal_0/0/0_8_5_5	IGKV1-33	IGKV1-33*01_a85g	IGKV1-33_N1	IGKV1-33*01	-	99.65	GACATCCAGATGACCCAGTCTCCATCCTCCCTGTCTGCATCTGTAGGAGACAGAGTCACCATCACTTGCCAGGCGAGTCAGGACATTAGCAACTATTTAAATTGGTATCAGCAGAAACCAGGGAAAGCCCCTAAGCTCCTGATCTACGATGCATCCAATTTGGAAACAGGGGTCCCATCAAGGTTCAGTGGAAGTGGATCTGGGACAGATTTTACTTTCACCATCAGCAGCCTGCAGCCTGAAGATATTGCAACATATTACTGTCAACAGTATGATAATCTCCCTCC	1	NS			2660	2946	287	24.9164	23	16	0	285	0:0:0:0:0:0:1:0:0:0:0:0:0:0:3:0:0:0:0:0:0:0:0:0:0:0:0:0:0:0:0:0:0:0:0:0:0:0:0:0:0:0:0:0:0:0:0:0:0:0:0:0:0:0:0:0:0:0:0:0:0:0:0:0:0:0:3:1:3:1:0:0:0:0:0:0:0:0:0:0:0:0:0:0:0:0:0:0:0:0:0:0:0:0:0:0:0:0:0:0:0:0:0:3:1:0:0:0:0:0:0:0:0:0:6:1:0:0:0:3:0:0:0:0:0:0:0:0:0:0:3:0:0:0:0:0:0:0:0:0:0:3:0:0:0:0:0:0:0:0:0:0:0:0:0:0:0:0:0:0:0:0:0:6:2:0:0:2:0:0:0:0:0:0:0:0:0:0:0:0:0:0:0:0:0:0:0:3:0:0:0:0:2:0:0:0:0:0:0:0…	23:23:23:23:23:23:25:24:24:24:24:24:24:24:24:24:24:24:24:24:24:24:24:24:24:24:24:24:24:24:24:24:24:24:24:24:24:24:24:24:24:24:24:24:24:24:24:24:24:24:24:24:24:24:24:24:24:24:24:24:24:24:24:24:24:24:24:23:24:23:24:24:24:24:24:24:24:24:24:24:24:24:24:24:24:24:24:24:24:24:24:24:24:24:24:24:24:24:24:24:24:24:24:24:23:24:24:24:24:24:24:24:24:24:24:23:24:24:24:24:24:24:24:24:24:24:24:24:24:24:24:24:24:…	99.3031	287	ATGGACATGAGGGTCCCTGCTCAGCTCCTGGGGCTCCTGCTGCTCTGGCTCTCAGGTAAGGAAGGATAACACTAGGAATTTTCTCAGCCAGTGTGCTCAGTACAGCCTGGCTCTTGATGGAAGCCTTCCTATAATATGACTAATAGTATGAATATTTGTGTTTATGTTTCTAATCGCAGGTGCCAGATGTGACATCCAGATGACCCAGTCTCCATCCTCCCTGTCTGCATCTGTAGGAGACAGAGTCACCATCACTTGCCAGGCGAGTCAGGACGTTAGCAACTATTTAAATTGGTATCAGCAGAAACCAGGGAAAGCCCCTAAGCTCCTGATCTACGATGCATCCAATTTGGAAACAGGGGTCCCATCAAGGTTCAGTGGAAGTGGATCTGGGACAGA…	505M	ATGGACATGAGGGTCCCTGCTCAGCTCCTGGGGCTCCTGCTGCTCTGGCTCTCAG	55M	GTAAGGAAGGATAACACTAGGAATTTTCTCAGCCAGTGTGCTCAGTACAGCCTGGCTCTTGATGGAAGCCTTCCTATAATATGACTAATAGTATGAATATTTGTGTTTATGTTTCTAATCGCAG	124M	GTGCCAGATGT	11M	GACATCCAGATGACCCAGTCTCCATCCTCCCTGTCTGCATCTGTAGGAGACAGAGTCACCATCACTTGCCAGGCGAGTCAGGACGTTAGCAACTATTTAAATTGGTATCAGCAGAAACCAGGGAAAGCCCCTAAGCTCCTGATCTACGATGCATCCAATTTGGAAACAGGGGTCCCATCAAGGTTCAGTGGAAGTGGATCTGGGACAGATTTTACTTTCACCATCAGCAGCCTGCAGCCTGAAGATATTGCAACATATTACTGTCAACAGTATGATAATCTCCCTCC	287M	GACATCCAGATGACCCAGTCTCCATCCTCCCTGTCTGCATCTGTAGGAGACAGAGTCACCATCACTTGCCAGGCGAGTCAGGACGTT..................AGCAACTATTTAAATTGGTATCAGCAGAAACCAGGGAAAGCCCCTAAGCTCCTGATCTACGATGCA.....................TCCAATTTGGAAACAGGGGTCCCA...TCAAGGTTCAGTGGAAGTGGA......TCTGGGACAGATTTTACTTTCACCATCAGCAGCCTGCAGCCTGAAGATATTGCAACATATTACTGTCAACAGTATGATAATCTCCCTCC	CACAGTG	7M	TAACAAGTCATA	12M	ACATAAATC	9M
NA19916	hap1	hap1_proximal_0/0/0_8_1_1	IGKV1-5	IGKV1-5*03_a144c	IGKV1-5_N2	IGKV1-5*03	-	99.65	GACATCCAGATGACCCAGTCTCCTTCCACCCTGTCTGCATCTGTAGGAGACAGAGTCACCATCACTTGCCGGGCCAGTCAGAGTATTAGTAGCTGGTTGGCCTGGTATCAGCAGAAACCAGGGAAAGCCCCTAAGCTCCTGATCTATAAGGCGTCTAGTTTAGAAAGTGGGGTCCCATCAAGGTTCAGCGGCAGTGGATCTGGGACAGAATTCACTCTCACCATCAGCAGCCTGCAGCCTGATGATTTTGCAACTTATTACTGCCAACAGTATAATAGTTATTCTCC	1	NS	IGKV1-5*03_a144c	length mismatch in V-INTRON: seq 124 vs co-ords 125 - likely indel	145623	145909	287	34.3554	32	25	0	287	0:0:0:0:0:0:0:0:0:0:0:0:0:0:0:0:0:0:0:0:0:0:0:0:0:0:0:0:0:0:0:0:2:0:0:0:0:0:0:0:0:0:0:0:0:0:0:6:1:0:0:0:0:0:1:1:0:0:0:0:0:0:0:0:0:0:0:0:0:0:0:0:0:0:0:0:0:0:0:0:0:0:3:1:0:0:0:0:0:0:0:0:0:0:0:0:2:0:0:0:0:0:0:0:0:0:0:0:0:0:0:0:0:0:6:0:0:0:0:0:0:0:0:0:0:0:0:0:0:0:0:0:0:0:0:0:0:0:0:0:0:0:0:0:0:0:0:0:0:0:0:0:0:0:0:3:0:0:0:0:0:0:0:0:0:0:0:0:0:0:0:0:0:0:0:0:0:0:0:0:0:0:0:0:0:0:0:0:0:0:3:1:0:0:0:0:0:0:0:0…	33:33:33:33:33:33:33:33:33:33:33:33:33:33:33:33:33:33:33:33:33:33:33:33:33:33:33:33:33:33:33:33:34:34:34:34:34:34:34:34:34:34:34:34:34:34:34:34:33:34:34:34:34:34:33:33:34:34:34:34:34:34:34:34:34:34:34:34:34:34:34:34:34:34:34:34:34:34:34:34:34:34:34:33:34:34:34:34:34:34:34:34:34:34:34:34:35:35:35:35:35:35:35:35:35:35:35:35:35:35:35:35:35:35:35:35:35:35:35:35:35:35:35:35:35:35:35:35:35:35:35:35:35:…	100	287	ATGGACATGAGGGTCCCCGCTCAGCTCCTGGGGCTCCTGCTGCTCTGGCTCCCAGGTAAGGAAGGAGAACACTAGGAATTTACTCAGCCCAGTGTGCTCAGTACTGCCTGGTTATTCAGGGAAGTCTTCCTATAATATGATCAATAGTATGAATATTTGTGTTTCTATTTCCATCTCAGGTGCCAAATGTGACATCCAGATGACCCAGTCTCCTTCCACCCTGTCTGCATCTGTAGGAGACAGAGTCACCATCACTTGCCGGGCCAGTCAGAGTATTAGTAGCTGGTTGGCCTGGTATCAGCAGAAACCAGGGAACGCCCCTAAGCTCCTGATCTATAAGGCGTCTAGTTTAGAAAGTGGGGTCCCATCAAGGTTCAGCGGCAGTGGATCTGGGACAGA…	332M1D173M	ATGGACATGAGGGTCCCCGCTCAGCTCCTGGGGCTCCTGCTGCTCTGGCTCCCAG	55M	GTAAGGAAGGAGAACACTAGGAATTTACTCAGCCCAGTGTGCTCAGTACTGCCTGGTTATTCAGGGAAGTCTTCCTATAATATGATCAATAGTATGAATATTTGTGTTTCTATTTCCATCTCAG	6M1D118M	GTGCCAAATGT	11M	GACATCCAGATGACCCAGTCTCCTTCCACCCTGTCTGCATCTGTAGGAGACAGAGTCACCATCACTTGCCGGGCCAGTCAGAGTATTAGTAGCTGGTTGGCCTGGTATCAGCAGAAACCAGGGAACGCCCCTAAGCTCCTGATCTATAAGGCGTCTAGTTTAGAAAGTGGGGTCCCATCAAGGTTCAGCGGCAGTGGATCTGGGACAGAATTCACTCTCACCATCAGCAGCCTGCAGCCTGATGATTTTGCAACTTATTACTGCCAACAGTATAATAGTTATTCTCC	287M	GACATCCAGATGACCCAGTCTCCTTCCACCCTGTCTGCATCTGTAGGAGACAGAGTCACCATCACTTGCCGGGCCAGTCAGAGTATT..................AGTAGCTGGTTGGCCTGGTATCAGCAGAAACCAGGGAACGCCCCTAAGCTCCTGATCTATAAGGCG.....................TCTAGTTTAGAAAGTGGGGTCCCA...TCAAGGTTCAGCGGCAGTGGA......TCTGGGACAGAATTCACTCTCACCATCAGCAGCCTGCAGCCTGATGATTTTGCAACTTATTACTGCCAACAGTATAATAGTTATTCTCC	CACAGTG	7M	TTACACACCCGA	12M	ACATAAACC	9M
HG01756	hap2	hap2_proximal_0/0/0_8_1_1	IGKV1-5	IGKV1-5*03_a144c	IGKV1-5_N2	IGKV1-5*03	-	99.65	GACATCCAGATGACCCAGTCTCCTTCCACCCTGTCTGCATCTGTAGGAGACAGAGTCACCATCACTTGCCGGGCCAGTCAGAGTATTAGTAGCTGGTTGGCCTGGTATCAGCAGAAACCAGGGAAAGCCCCTAAGCTCCTGATCTATAAGGCGTCTAGTTTAGAAAGTGGGGTCCCATCAAGGTTCAGCGGCAGTGGATCTGGGACAGAATTCACTCTCACCATCAGCAGCCTGCAGCCTGATGATTTTGCAACTTATTACTGCCAACAGTATAATAGTTATTCTCC	1	NS	IGKV1-5*03_a144c		91096	91382	287	29.1742	24	13	1	286	4:0:0:0:2:0:8:0:0:0:0:0:0:0:0:0:0:0:0:3:1:0:0:0:0:0:0:0:0:0:0:1:0:0:0:0:0:0:0:0:0:4:0:0:0:0:0:0:0:0:0:0:0:0:0:0:0:0:0:0:0:0:0:4:0:0:0:0:1:0:0:0:0:0:0:0:0:0:0:0:0:0:0:0:0:0:0:0:0:0:0:0:0:0:0:0:0:0:0:0:0:0:0:0:0:0:0:0:0:0:0:0:0:0:3:0:0:0:0:0:5:1:0:0:0:3:0:0:0:0:0:0:0:0:0:0:0:0:3:0:0:0:0:0:0:0:0:0:0:0:0:0:2:0:0:0:0:0:0:0:0:3:0:3:3:0:0:0:0:6:1:0:0:0:0:0:0:0:0:0:0:0:0:0:0:0:0:0:0:0:0:0:0:0:0:0:0:0:1:0…	25:25:25:25:26:26:30:30:30:30:30:30:30:30:30:30:30:30:30:30:29:30:30:30:30:30:30:30:30:30:30:30:29:29:29:29:29:29:29:29:29:25:29:29:29:29:29:29:29:29:29:29:29:29:29:29:29:29:29:29:29:29:29:29:29:29:29:29:28:29:29:29:29:29:29:29:29:29:29:29:29:29:29:29:29:29:29:29:29:29:29:29:29:29:29:29:29:29:29:29:29:29:29:29:29:29:29:29:29:29:29:29:29:29:29:29:29:29:29:29:27:28:29:29:29:29:29:29:29:29:29:29:29:…	99.6516	287	ATGGACATGAGGGTCCCCGCTCAGCTCCTGGGGCTCCTGCTGCTCTGGCTCCCAGGTAAGGAAGGAGAACACTAGGAATTTACTCAGCCCAGTGTGCTCAGTACTGCCTGGTTATTCAGGGAAGTCTTCCTATAATATGATCAATAGTATGAATATTTGTGTTTCTATTTCCAATCTCAGGTGCCAAATGTGACATCCAGATGACCCAGTCTCCTTCCACCCTGTCTGCATCTGTAGGAGACAGAGTCACCATCACTTGCCGGGCCAGTCAGAGTATTAGTAGCTGGTTGGCCTGGTATCAGCAGAAACCAGGGAACGCCCCTAAGCTCCTGATCTATAAGGCGTCTAGTTTAGAAAGTGGGGTCCCATCAAGGTTCAGCGGCAGTGGATCTGGGACAG…	506M	ATGGACATGAGGGTCCCCGCTCAGCTCCTGGGGCTCCTGCTGCTCTGGCTCCCAG	55M	GTAAGGAAGGAGAACACTAGGAATTTACTCAGCCCAGTGTGCTCAGTACTGCCTGGTTATTCAGGGAAGTCTTCCTATAATATGATCAATAGTATGAATATTTGTGTTTCTATTTCCAATCTCAG	125M	GTGCCAAATGT	11M	GACATCCAGATGACCCAGTCTCCTTCCACCCTGTCTGCATCTGTAGGAGACAGAGTCACCATCACTTGCCGGGCCAGTCAGAGTATTAGTAGCTGGTTGGCCTGGTATCAGCAGAAACCAGGGAACGCCCCTAAGCTCCTGATCTATAAGGCGTCTAGTTTAGAAAGTGGGGTCCCATCAAGGTTCAGCGGCAGTGGATCTGGGACAGAATTCACTCTCACCATCAGCAGCCTGCAGCCTGATGATTTTGCAACTTATTACTGCCAACAGTATAATAGTTATTCTCC	287M	GACATCCAGATGACCCAGTCTCCTTCCACCCTGTCTGCATCTGTAGGAGACAGAGTCACCATCACTTGCCGGGCCAGTCAGAGTATT..................AGTAGCTGGTTGGCCTGGTATCAGCAGAAACCAGGGAACGCCCCTAAGCTCCTGATCTATAAGGCG.....................TCTAGTTTAGAAAGTGGGGTCCCA...TCAAGGTTCAGCGGCAGTGGA......TCTGGGACAGAATTCACTCTCACCATCAGCAGCCTGCAGCCTGATGATTTTGCAACTTATTACTGCCAACAGTATAATAGTTATTCTCC	CACAGTG	7M	TTACACACCCGA	12M	ACATAAACC	9M
HG02433	hap1	hap1_proximal_0/0/0_8_0_a_0	IGKV1-5	IGKV1-5*03_a258t	IGKV1-5_N1	IGKV1-5*03	-	99.65	GACATCCAGATGACCCAGTCTCCTTCCACCCTGTCTGCATCTGTAGGAGACAGAGTCACCATCACTTGCCGGGCCAGTCAGAGTATTAGTAGCTGGTTGGCCTGGTATCAGCAGAAACCAGGGAAAGCCCCTAAGCTCCTGATCTATAAGGCGTCTAGTTTAGAAAGTGGGGTCCCATCAAGGTTCAGCGGCAGTGGATCTGGGACAGAATTCACTCTCACCATCAGCAGCCTGCAGCCTGATGATTTTGCAACTTATTACTGCCAACAGTATAATAGTTATTCTCC	1	NS			147484	147770	287	35.3624	32	26	0	287	0:0:0:5:1:0:0:0:0:0:0:0:0:0:0:0:0:0:0:0:0:3:1:0:0:0:0:0:0:0:0:0:0:0:0:0:0:0:0:0:0:0:0:0:0:0:0:0:0:0:0:0:0:0:0:0:0:0:0:0:0:0:0:0:0:0:0:0:0:0:0:0:0:0:0:0:0:0:0:0:0:0:6:1:0:0:0:0:0:0:0:0:0:0:0:0:0:0:0:0:0:0:0:3:1:0:0:0:0:0:0:0:0:0:0:0:0:0:0:0:0:0:1:0:0:0:0:0:0:4:0:0:0:0:1:0:0:0:0:0:0:0:0:0:0:2:0:1:0:0:0:0:0:0:0:1:0:0:1:0:0:0:0:3:1:0:0:0:0:3:1:0:0:0:0:0:0:0:0:0:0:0:0:0:0:0:0:0:0:0:0:0:0:0:0:0:0:0:0:0…	35:35:35:36:35:36:36:36:36:36:36:36:36:36:36:36:36:36:36:36:36:36:35:36:36:36:36:36:36:36:36:36:36:36:36:36:36:36:36:36:36:36:36:36:36:36:36:36:36:36:36:36:36:36:36:36:36:36:36:36:36:36:36:36:36:36:36:36:36:36:36:36:36:36:36:36:36:36:36:36:36:36:36:35:36:36:36:36:36:36:36:36:36:36:36:36:36:36:36:36:36:36:36:36:35:36:36:36:36:36:36:36:36:36:36:36:36:36:36:36:36:36:35:36:36:36:36:36:36:32:36:36:36:…	100	287	ATGGACATGAGGGTCCCCGCTCAGCTCCTGGGGCTCCTGCTGCTCTGGCTCCCAGGTAAGGAAGGAGAACACTAGGAATTTACTCAGCCCAGTGTGCTCAGTACTGCCTGGTTATTCAGGGAAGTCTTCCTATAATATGATCAATAGTATGAATATTTGTGTTTCTATTTCCAATCTCAGGTGCCAAATGTGACATCCAGATGACCCAGTCTCCTTCCACCCTGTCTGCATCTGTAGGAGACAGAGTCACCATCACTTGCCGGGCCAGTCAGAGTATTAGTAGCTGGTTGGCCTGGTATCAGCAGAAACCAGGGAAAGCCCCTAAGCTCCTGATCTATAAGGCGTCTAGTTTAGAAAGTGGGGTCCCATCAAGGTTCAGCGGCAGTGGATCTGGGACAG…	506M	ATGGACATGAGGGTCCCCGCTCAGCTCCTGGGGCTCCTGCTGCTCTGGCTCCCAG	55M	GTAAGGAAGGAGAACACTAGGAATTTACTCAGCCCAGTGTGCTCAGTACTGCCTGGTTATTCAGGGAAGTCTTCCTATAATATGATCAATAGTATGAATATTTGTGTTTCTATTTCCAATCTCAG	125M	GTGCCAAATGT	11M	GACATCCAGATGACCCAGTCTCCTTCCACCCTGTCTGCATCTGTAGGAGACAGAGTCACCATCACTTGCCGGGCCAGTCAGAGTATTAGTAGCTGGTTGGCCTGGTATCAGCAGAAACCAGGGAAAGCCCCTAAGCTCCTGATCTATAAGGCGTCTAGTTTAGAAAGTGGGGTCCCATCAAGGTTCAGCGGCAGTGGATCTGGGACAGATTTCACTCTCACCATCAGCAGCCTGCAGCCTGATGATTTTGCAACTTATTACTGCCAACAGTATAATAGTTATTCTCC	287M	GACATCCAGATGACCCAGTCTCCTTCCACCCTGTCTGCATCTGTAGGAGACAGAGTCACCATCACTTGCCGGGCCAGTCAGAGTATT..................AGTAGCTGGTTGGCCTGGTATCAGCAGAAACCAGGGAAAGCCCCTAAGCTCCTGATCTATAAGGCG.....................TCTAGTTTAGAAAGTGGGGTCCCA...TCAAGGTTCAGCGGCAGTGGA......TCTGGGACAGATTTCACTCTCACCATCAGCAGCCTGCAGCCTGATGATTTTGCAACTTATTACTGCCAACAGTATAATAGTTATTCTCC	CACAGTG	7M	TTACACACCCGA	12M	ACATAAACC	9M
NA18543	hap1	hap1_proximal_1/0/0_8_1_1	IGKV1-6	IGKV1-6*01_c252g	IGKV1-6_N2	IGKV1-6*01	-	99.65	GCCATCCAGATGACCCAGTCTCCATCCTCCCTGTCTGCATCTGTAGGAGACAGAGTCACCATCACTTGCCGGGCAAGTCAGGGCATTAGAAATGATTTAGGCTGGTATCAGCAGAAACCAGGGAAAGCCCCTAAGCTCCTGATCTATGCTGCATCCAGTTTACAAAGTGGGGTCCCATCAAGGTTCAGCGGCAGTGGATCTGGCACAGATTTCACTCTCACCATCAGCAGCCTGCAGCCTGAAGATTTTGCAACTTATTACTGTCTACAAGATTACAATTACCCTCC	1	S			167600	167886	287	36.8502	36	28	0	287	0:0:0:0:0:0:0:0:0:0:0:0:0:0:0:0:0:0:0:0:0:0:0:0:0:0:0:0:0:0:0:0:0:0:0:0:0:0:0:0:0:0:0:0:0:0:0:0:0:0:0:0:0:0:0:0:0:0:0:0:0:0:0:0:0:0:0:0:0:0:0:0:0:0:0:0:3:1:0:0:0:0:0:0:0:0:0:0:0:0:0:0:0:0:0:0:0:0:0:0:0:0:0:0:1:0:0:0:0:0:3:1:0:4:4:0:0:0:0:0:0:0:0:0:0:0:0:0:0:0:0:0:0:0:0:0:0:0:0:0:0:0:0:0:0:0:0:0:0:0:0:0:0:0:0:0:0:0:0:0:0:0:0:0:0:0:0:0:0:0:0:0:0:0:0:0:0:0:0:0:0:0:0:0:0:0:0:0:3:0:0:0:0:0:0:0:0:0:0:0…	37:37:37:37:37:37:37:37:37:37:37:37:37:37:37:37:37:37:37:37:37:37:37:37:37:37:37:37:37:37:37:37:37:37:37:37:37:37:37:37:37:37:37:37:37:37:37:37:37:37:37:37:37:37:37:37:37:37:37:37:37:37:37:37:37:37:37:37:37:37:37:37:37:37:37:37:37:36:37:37:37:37:37:37:37:37:37:37:37:37:37:37:37:37:37:37:37:37:37:37:37:37:37:37:36:37:37:37:37:37:37:36:37:37:36:37:37:37:37:37:37:37:37:37:37:37:37:37:37:37:37:37:37:…	100	287	ATGGACATGAGGGTCCCCGCTCAGCTCCTGGGGCTCCTGCTGCTCTGGCTCCCAGGTAAGGATGGAGAACACTGGCAGTTTACTCAGCCCAGGGTGCTCAGCACAGCCTGGCTATTCAGGGAAATTCTCTTACTACATGATTAATTGTGTGGACCATTTGTTTTTGTGTTTCCAATCTCAGGTGCCAGATGTGCCATCCAGATGACCCAGTCTCCATCCTCCCTGTCTGCATCTGTAGGAGACAGAGTCACCATCACTTGCCGGGCAAGTCAGGGCATTAGAAATGATTTAGGCTGGTATCAGCAGAAACCAGGGAAAGCCCCTAAGCTCCTGATCTATGCTGCATCCAGTTTACAAAGTGGGGTCCCATCAAGGTTCAGCGGCAGTGGATCTGGGACA…	507M	ATGGACATGAGGGTCCCCGCTCAGCTCCTGGGGCTCCTGCTGCTCTGGCTCCCAG	55M	GTAAGGATGGAGAACACTGGCAGTTTACTCAGCCCAGGGTGCTCAGCACAGCCTGGCTATTCAGGGAAATTCTCTTACTACATGATTAATTGTGTGGACCATTTGTTTTTGTGTTTCCAATCTCAG	126M	GTGCCAGATGT	11M	GCCATCCAGATGACCCAGTCTCCATCCTCCCTGTCTGCATCTGTAGGAGACAGAGTCACCATCACTTGCCGGGCAAGTCAGGGCATTAGAAATGATTTAGGCTGGTATCAGCAGAAACCAGGGAAAGCCCCTAAGCTCCTGATCTATGCTGCATCCAGTTTACAAAGTGGGGTCCCATCAAGGTTCAGCGGCAGTGGATCTGGGACAGATTTCACTCTCACCATCAGCAGCCTGCAGCCTGAAGATTTTGCAACTTATTACTGTCTACAAGATTACAATTACCCTCC	287M	GCCATCCAGATGACCCAGTCTCCATCCTCCCTGTCTGCATCTGTAGGAGACAGAGTCACCATCACTTGCCGGGCAAGTCAGGGCATT..................AGAAATGATTTAGGCTGGTATCAGCAGAAACCAGGGAAAGCCCCTAAGCTCCTGATCTATGCTGCA.....................TCCAGTTTACAAAGTGGGGTCCCA...TCAAGGTTCAGCGGCAGTGGA......TCTGGGACAGATTTCACTCTCACCATCAGCAGCCTGCAGCCTGAAGATTTTGCAACTTATTACTGTCTACAAGATTACAATTACCCTCC	CACAGTG	7M	TTACACACCCGA	12M	ACAGAAACC	9M
HG00117	hap2	hap2_proximal_0/0/0_8_2_2	IGKV1-6	IGKV1-6*01_g9a	IGKV1-6_N1	IGKV1-6*01	-	99.65	GCCATCCAGATGACCCAGTCTCCATCCTCCCTGTCTGCATCTGTAGGAGACAGAGTCACCATCACTTGCCGGGCAAGTCAGGGCATTAGAAATGATTTAGGCTGGTATCAGCAGAAACCAGGGAAAGCCCCTAAGCTCCTGATCTATGCTGCATCCAGTTTACAAAGTGGGGTCCCATCAAGGTTCAGCGGCAGTGGATCTGGCACAGATTTCACTCTCACCATCAGCAGCCTGCAGCCTGAAGATTTTGCAACTTATTACTGTCTACAAGATTACAATTACCCTCC	1	S	IGKV1-6*01_g9a		104318	104604	287	76.9617	72	60	0	287	0:0:3:2:0:0:0:0:0:0:0:0:0:3:0:0:0:0:0:0:0:0:0:0:0:3:1:0:0:1:1:0:0:0:0:0:0:9:2:0:0:0:0:0:0:0:0:3:1:0:0:0:0:0:3:1:0:0:0:0:0:0:0:0:0:0:0:0:0:0:0:0:0:0:9:2:0:0:0:0:0:3:3:0:0:0:0:0:3:6:2:0:0:0:0:0:5:1:1:0:0:0:0:4:6:0:1:0:0:5:0:0:0:0:9:2:0:0:0:0:0:3:0:0:2:0:0:0:0:0:3:1:0:0:0:0:0:0:0:0:0:0:0:0:0:0:0:0:0:0:0:1:0:0:0:9:3:0:0:0:3:0:0:9:3:0:0:0:0:3:1:0:0:0:0:0:1:0:0:0:0:0:0:0:0:3:1:0:2:0:0:0:0:0:0:0:0:0:0:0…	74:74:74:75:75:75:75:75:75:75:75:75:75:75:75:75:75:75:75:75:75:75:75:75:75:75:74:75:75:74:74:75:75:75:75:75:75:75:73:75:75:75:75:75:75:75:75:75:74:75:75:75:75:75:75:74:75:75:75:75:75:75:75:75:75:75:75:75:75:75:75:75:75:75:75:73:75:75:75:75:75:75:75:76:76:76:76:76:76:76:74:76:76:76:76:76:76:75:75:76:76:76:76:75:76:76:75:76:76:76:76:76:76:76:76:74:76:76:76:76:76:76:76:76:77:77:77:77:77:77:77:76:77:…	100	287	ATGGACATGAGGGTCCCCGCTCAGCTCCTGGGGCTCCTGCTGCTCTGGCTCCCAGGTAAGGATGGAGAACACTGGCAGTTTACTCAGCCCAGGGTGCTCAGCACAGCCTGGCTATTCAGGGAAATTCTCTTACTACATGATTAATTGTGTGGACCATTTGTTTTTGTGTTTCCAATCTCAGGTGCCAGATGTGCCATCCAAATGACCCAGTCTCCATCCTCCCTGTCTGCATCTGTAGGAGACAGAGTCACCATCACTTGCCGGGCAAGTCAGGGCATTAGAAATGATTTAGGCTGGTATCAGCAGAAACCAGGGAAAGCCCCTAAGCTCCTGATCTATGCTGCATCCAGTTTACAAAGTGGGGTCCCATCAAGGTTCAGCGGCAGTGGATCTGGCACA…	507M	ATGGACATGAGGGTCCCCGCTCAGCTCCTGGGGCTCCTGCTGCTCTGGCTCCCAG	55M	GTAAGGATGGAGAACACTGGCAGTTTACTCAGCCCAGGGTGCTCAGCACAGCCTGGCTATTCAGGGAAATTCTCTTACTACATGATTAATTGTGTGGACCATTTGTTTTTGTGTTTCCAATCTCAG	126M	GTGCCAGATGT	11M	GCCATCCAAATGACCCAGTCTCCATCCTCCCTGTCTGCATCTGTAGGAGACAGAGTCACCATCACTTGCCGGGCAAGTCAGGGCATTAGAAATGATTTAGGCTGGTATCAGCAGAAACCAGGGAAAGCCCCTAAGCTCCTGATCTATGCTGCATCCAGTTTACAAAGTGGGGTCCCATCAAGGTTCAGCGGCAGTGGATCTGGCACAGATTTCACTCTCACCATCAGCAGCCTGCAGCCTGAAGATTTTGCAACTTATTACTGTCTACAAGATTACAATTACCCTCC	287M	GCCATCCAAATGACCCAGTCTCCATCCTCCCTGTCTGCATCTGTAGGAGACAGAGTCACCATCACTTGCCGGGCAAGTCAGGGCATT..................AGAAATGATTTAGGCTGGTATCAGCAGAAACCAGGGAAAGCCCCTAAGCTCCTGATCTATGCTGCA.....................TCCAGTTTACAAAGTGGGGTCCCA...TCAAGGTTCAGCGGCAGTGGA......TCTGGCACAGATTTCACTCTCACCATCAGCAGCCTGCAGCCTGAAGATTTTGCAACTTATTACTGTCTACAAGATTACAATTACCCTCC	CACAGTG	7M	TTACACACCCGA	12M	ACAGAAACC	9M
HG00136	hap1	hap1_proximal_1/0/0_8_0_0	IGKV1-6	IGKV1-6*01_g9a	IGKV1-6_N1	IGKV1-6*01	-	99.65	GCCATCCAGATGACCCAGTCTCCATCCTCCCTGTCTGCATCTGTAGGAGACAGAGTCACCATCACTTGCCGGGCAAGTCAGGGCATTAGAAATGATTTAGGCTGGTATCAGCAGAAACCAGGGAAAGCCCCTAAGCTCCTGATCTATGCTGCATCCAGTTTACAAAGTGGGGTCCCATCAAGGTTCAGCGGCAGTGGATCTGGCACAGATTTCACTCTCACCATCAGCAGCCTGCAGCCTGAAGATTTTGCAACTTATTACTGTCTACAAGATTACAATTACCCTCC	1	S	IGKV1-6*01_g9a		171338	171624	287	53.9756	50	42	0	287	0:0:0:0:0:0:0:0:0:0:0:0:0:0:0:0:0:0:0:0:0:0:0:0:0:0:0:0:0:0:0:0:0:0:0:0:0:0:0:0:0:0:0:0:0:0:0:0:0:0:0:0:0:0:0:0:0:0:0:0:0:0:0:0:0:0:0:0:0:0:0:0:0:0:0:0:0:0:0:0:0:0:0:0:0:0:0:3:1:0:0:0:0:0:0:0:0:0:0:0:0:0:0:0:0:0:0:0:0:0:0:0:0:0:3:0:0:0:0:0:0:0:0:0:0:3:1:0:0:0:0:0:0:0:0:0:0:0:0:0:0:0:0:0:0:0:0:0:0:0:0:0:0:0:0:3:1:0:0:0:0:1:0:3:0:0:0:0:0:3:0:0:0:0:0:0:0:0:0:0:0:6:2:0:2:0:0:0:0:0:0:0:1:0:0:0:0:0:0:0…	54:54:54:54:54:54:54:54:54:54:54:54:54:54:54:54:54:54:54:54:54:54:54:54:54:54:54:54:54:54:54:54:54:54:54:54:54:54:54:54:54:54:54:54:54:54:54:54:54:54:54:54:54:54:54:54:54:54:54:54:54:54:54:54:54:54:54:54:54:54:54:54:54:54:54:54:54:54:54:54:54:54:54:54:54:54:54:54:53:54:54:54:54:54:54:54:54:54:54:54:54:54:54:54:54:54:54:54:54:54:54:54:54:54:54:54:54:54:54:54:54:54:54:54:54:54:53:54:54:54:54:54:54:…	100	287	ATGGACATGAGGGTCCCCGCTCAGCTCCTGGGGCTCCTGCTGCTCTGGCTCCCAGGTAAGGATGGAGAACACTGGCAGTTTACTCAGCCCAGGGTGCTCAGCACAGCCTGGCTATTCAGGGAAATTCTCTTACTACATGATTAATTGTGTGGACCATTTGTTTTTGTGTTTCCAATCTCAGGTGCCAGATGTGCCATCCAAATGACCCAGTCTCCATCCTCCCTGTCTGCATCTGTAGGAGACAGAGTCACCATCACTTGCCGGGCAAGTCAGGGCATTAGAAATGATTTAGGCTGGTATCAGCAGAAACCAGGGAAAGCCCCTAAGCTCCTGATCTATGCTGCATCCAGTTTACAAAGTGGGGTCCCATCAAGGTTCAGCGGCAGTGGATCTGGCACA…	507M	ATGGACATGAGGGTCCCCGCTCAGCTCCTGGGGCTCCTGCTGCTCTGGCTCCCAG	55M	GTAAGGATGGAGAACACTGGCAGTTTACTCAGCCCAGGGTGCTCAGCACAGCCTGGCTATTCAGGGAAATTCTCTTACTACATGATTAATTGTGTGGACCATTTGTTTTTGTGTTTCCAATCTCAG	126M	GTGCCAGATGT	11M	GCCATCCAAATGACCCAGTCTCCATCCTCCCTGTCTGCATCTGTAGGAGACAGAGTCACCATCACTTGCCGGGCAAGTCAGGGCATTAGAAATGATTTAGGCTGGTATCAGCAGAAACCAGGGAAAGCCCCTAAGCTCCTGATCTATGCTGCATCCAGTTTACAAAGTGGGGTCCCATCAAGGTTCAGCGGCAGTGGATCTGGCACAGATTTCACTCTCACCATCAGCAGCCTGCAGCCTGAAGATTTTGCAACTTATTACTGTCTACAAGATTACAATTACCCTCC	287M	GCCATCCAAATGACCCAGTCTCCATCCTCCCTGTCTGCATCTGTAGGAGACAGAGTCACCATCACTTGCCGGGCAAGTCAGGGCATT..................AGAAATGATTTAGGCTGGTATCAGCAGAAACCAGGGAAAGCCCCTAAGCTCCTGATCTATGCTGCA.....................TCCAGTTTACAAAGTGGGGTCCCA...TCAAGGTTCAGCGGCAGTGGA......TCTGGCACAGATTTCACTCTCACCATCAGCAGCCTGCAGCCTGAAGATTTTGCAACTTATTACTGTCTACAAGATTACAATTACCCTCC	CACAGTG	7M	TTACACACCCGA	12M	ACAGAAACC	9M
HG03786	hap2	hap2_proximal_0/0/0_8_0_0	IGKV1-6	IGKV1-6*01_g9a	IGKV1-6_N1	IGKV1-6*01	-	99.65	GCCATCCAGATGACCCAGTCTCCATCCTCCCTGTCTGCATCTGTAGGAGACAGAGTCACCATCACTTGCCGGGCAAGTCAGGGCATTAGAAATGATTTAGGCTGGTATCAGCAGAAACCAGGGAAAGCCCCTAAGCTCCTGATCTATGCTGCATCCAGTTTACAAAGTGGGGTCCCATCAAGGTTCAGCGGCAGTGGATCTGGCACAGATTTCACTCTCACCATCAGCAGCCTGCAGCCTGAAGATTTTGCAACTTATTACTGTCTACAAGATTACAATTACCCTCC	1	S	IGKV1-6*01_g9a		166386	166672	287	35.9129	34	30	0	287	0:0:0:0:0:0:0:0:0:0:0:0:0:0:0:0:0:0:0:0:0:0:0:0:0:0:0:0:0:0:0:0:0:0:0:0:0:0:2:0:0:0:0:0:0:0:0:0:0:0:0:0:0:0:0:0:0:0:0:0:0:0:0:0:0:0:0:0:0:0:0:0:0:0:0:0:0:0:0:0:0:0:0:0:0:0:0:0:2:0:0:1:0:0:0:0:0:0:0:0:0:0:0:0:0:0:0:0:0:0:0:0:0:0:0:0:0:0:0:0:0:0:0:0:0:0:0:0:0:0:0:0:0:0:0:0:0:0:0:0:0:0:0:0:0:0:0:0:0:0:0:0:0:0:0:3:1:0:0:0:0:0:0:0:0:0:0:0:0:0:0:0:0:0:0:0:0:0:0:0:0:0:0:0:0:0:0:0:0:0:0:0:0:0:0:0:0:0:0:0…	34:34:34:34:34:34:34:34:34:34:34:34:34:34:34:34:34:34:34:34:34:34:34:34:34:34:34:34:34:34:34:34:34:34:34:34:34:34:35:35:35:35:35:35:35:35:35:35:35:35:35:35:35:35:35:35:35:35:35:35:35:35:35:35:35:35:35:35:35:35:35:35:35:35:35:35:35:35:35:35:35:35:35:35:35:35:35:35:36:36:36:35:36:36:36:36:36:36:36:36:36:36:36:36:36:36:36:36:36:36:36:36:36:36:36:36:36:36:36:36:36:36:36:36:36:36:36:36:36:36:36:36:36:…	100	287	ATGGACATGAGGGTCCCCGCTCAGCTCCTGGGGCTCCTGCTGCTCTGGCTCCCAGGTAAGGATGGAGAACACTGGCAGTTTACTCAGCCCAGGGTGCTCAGCACAGCCTGGCTATTCAGGGAAATTCTCTTACTACATGATTAATTGTGTGGACCATTTGTTTTTGTGTTTCCAATCTCAGGTGCCAGATGTGCCATCCAAATGACCCAGTCTCCATCCTCCCTGTCTGCATCTGTAGGAGACAGAGTCACCATCACTTGCCGGGCAAGTCAGGGCATTAGAAATGATTTAGGCTGGTATCAGCAGAAACCAGGGAAAGCCCCTAAGCTCCTGATCTATGCTGCATCCAGTTTACAAAGTGGGGTCCCATCAAGGTTCAGCGGCAGTGGATCTGGCACA…	507M	ATGGACATGAGGGTCCCCGCTCAGCTCCTGGGGCTCCTGCTGCTCTGGCTCCCAG	55M	GTAAGGATGGAGAACACTGGCAGTTTACTCAGCCCAGGGTGCTCAGCACAGCCTGGCTATTCAGGGAAATTCTCTTACTACATGATTAATTGTGTGGACCATTTGTTTTTGTGTTTCCAATCTCAG	126M	GTGCCAGATGT	11M	GCCATCCAAATGACCCAGTCTCCATCCTCCCTGTCTGCATCTGTAGGAGACAGAGTCACCATCACTTGCCGGGCAAGTCAGGGCATTAGAAATGATTTAGGCTGGTATCAGCAGAAACCAGGGAAAGCCCCTAAGCTCCTGATCTATGCTGCATCCAGTTTACAAAGTGGGGTCCCATCAAGGTTCAGCGGCAGTGGATCTGGCACAGATTTCACTCTCACCATCAGCAGCCTGCAGCCTGAAGATTTTGCAACTTATTACTGTCTACAAGATTACAATTACCCTCC	287M	GCCATCCAAATGACCCAGTCTCCATCCTCCCTGTCTGCATCTGTAGGAGACAGAGTCACCATCACTTGCCGGGCAAGTCAGGGCATT..................AGAAATGATTTAGGCTGGTATCAGCAGAAACCAGGGAAAGCCCCTAAGCTCCTGATCTATGCTGCA.....................TCCAGTTTACAAAGTGGGGTCCCA...TCAAGGTTCAGCGGCAGTGGA......TCTGGCACAGATTTCACTCTCACCATCAGCAGCCTGCAGCCTGAAGATTTTGCAACTTATTACTGTCTACAAGATTACAATTACCCTCC	CACAGTG	7M	TTACACACCCGA	12M	ACAGAAACC	9M
HG04153	hap1	hap1_proximal_0/0/0_8_0_0	IGKV1-6	IGKV1-6*01_g9a	IGKV1-6_N1	IGKV1-6*01	-	99.65	GCCATCCAGATGACCCAGTCTCCATCCTCCCTGTCTGCATCTGTAGGAGACAGAGTCACCATCACTTGCCGGGCAAGTCAGGGCATTAGAAATGATTTAGGCTGGTATCAGCAGAAACCAGGGAAAGCCCCTAAGCTCCTGATCTATGCTGCATCCAGTTTACAAAGTGGGGTCCCATCAAGGTTCAGCGGCAGTGGATCTGGCACAGATTTCACTCTCACCATCAGCAGCCTGCAGCCTGAAGATTTTGCAACTTATTACTGTCTACAAGATTACAATTACCCTCC	1	S	IGKV1-6*01_g9a		133631	133917	287	38.0697	36	30	0	287	0:0:0:0:0:0:0:0:0:0:0:0:0:0:0:0:0:0:0:0:0:0:0:0:0:0:0:0:0:0:0:0:0:0:1:0:0:0:0:0:0:0:0:0:0:0:0:1:0:0:0:0:0:0:0:0:0:0:0:0:0:0:0:0:0:0:0:0:0:0:0:0:0:0:3:1:0:0:0:0:0:0:0:0:0:0:0:0:0:0:0:0:0:1:0:0:0:0:0:0:0:0:0:0:0:0:0:0:0:0:0:0:0:0:0:0:0:0:0:0:0:0:0:0:0:0:0:0:0:0:0:0:0:1:0:0:0:0:0:0:0:0:0:0:0:1:0:0:0:0:0:0:0:0:0:0:0:0:0:0:0:0:0:3:1:0:0:0:0:0:0:0:0:0:0:0:0:0:0:0:0:0:0:0:0:6:2:0:3:1:0:0:0:0:1:0:0:0:0:0…	40:40:40:40:40:40:40:40:40:40:40:40:40:40:40:40:40:40:40:40:40:40:40:40:40:40:40:40:40:40:40:40:40:40:39:40:40:40:40:40:40:40:40:40:40:40:40:39:40:40:40:40:40:40:40:40:40:40:40:40:40:40:40:40:40:40:40:40:40:40:40:40:40:40:40:39:40:40:40:40:40:40:40:40:40:40:40:40:40:40:40:40:40:40:39:39:39:39:39:39:39:39:39:39:39:39:39:39:39:39:39:39:39:39:39:39:39:39:39:39:39:39:39:39:39:39:39:39:39:39:39:39:39:…	100	287	ATGGACATGAGGGTCCCCGCTCAGCTCCTGGGGCTCCTGCTGCTCTGGCTCCCAGGTAAGGATGGAGAACACTGGCAGTTTACTCAGCCCAGGGTGCTCAGCACAGCCTGGCTATTCAGGGAAATTCTCTTACTACATGATTAATTGTGTGGACCATTTGTTTTTGTGTTTCCAATCTCAGGTGCCAGATGTGCCATCCAAATGACCCAGTCTCCATCCTCCCTGTCTGCATCTGTAGGAGACAGAGTCACCATCACTTGCCGGGCAAGTCAGGGCATTAGAAATGATTTAGGCTGGTATCAGCAGAAACCAGGGAAAGCCCCTAAGCTCCTGATCTATGCTGCATCCAGTTTACAAAGTGGGGTCCCATCAAGGTTCAGCGGCAGTGGATCTGGCACA…	507M	ATGGACATGAGGGTCCCCGCTCAGCTCCTGGGGCTCCTGCTGCTCTGGCTCCCAG	55M	GTAAGGATGGAGAACACTGGCAGTTTACTCAGCCCAGGGTGCTCAGCACAGCCTGGCTATTCAGGGAAATTCTCTTACTACATGATTAATTGTGTGGACCATTTGTTTTTGTGTTTCCAATCTCAG	126M	GTGCCAGATGT	11M	GCCATCCAAATGACCCAGTCTCCATCCTCCCTGTCTGCATCTGTAGGAGACAGAGTCACCATCACTTGCCGGGCAAGTCAGGGCATTAGAAATGATTTAGGCTGGTATCAGCAGAAACCAGGGAAAGCCCCTAAGCTCCTGATCTATGCTGCATCCAGTTTACAAAGTGGGGTCCCATCAAGGTTCAGCGGCAGTGGATCTGGCACAGATTTCACTCTCACCATCAGCAGCCTGCAGCCTGAAGATTTTGCAACTTATTACTGTCTACAAGATTACAATTACCCTCC	287M	GCCATCCAAATGACCCAGTCTCCATCCTCCCTGTCTGCATCTGTAGGAGACAGAGTCACCATCACTTGCCGGGCAAGTCAGGGCATT..................AGAAATGATTTAGGCTGGTATCAGCAGAAACCAGGGAAAGCCCCTAAGCTCCTGATCTATGCTGCA.....................TCCAGTTTACAAAGTGGGGTCCCA...TCAAGGTTCAGCGGCAGTGGA......TCTGGCACAGATTTCACTCTCACCATCAGCAGCCTGCAGCCTGAAGATTTTGCAACTTATTACTGTCTACAAGATTACAATTACCCTCC	CACAGTG	7M	TTACACACCCGA	12M	ACAGAAACC	9M
HG03718	hap1	hap1_proximal_2/0/0_8_0_0	IGKV1-6	IGKV1-6*01_g9a	IGKV1-6_N1	IGKV1-6*01	-	99.65	GCCATCCAGATGACCCAGTCTCCATCCTCCCTGTCTGCATCTGTAGGAGACAGAGTCACCATCACTTGCCGGGCAAGTCAGGGCATTAGAAATGATTTAGGCTGGTATCAGCAGAAACCAGGGAAAGCCCCTAAGCTCCTGATCTATGCTGCATCCAGTTTACAAAGTGGGGTCCCATCAAGGTTCAGCGGCAGTGGATCTGGCACAGATTTCACTCTCACCATCAGCAGCCTGCAGCCTGAAGATTTTGCAACTTATTACTGTCTACAAGATTACAATTACCCTCC	1	S	IGKV1-6*01_g9a		165300	165586	287	38.7805	36	29	0	287	0:0:0:0:0:0:3:1:3:1:0:0:0:0:4:0:0:0:0:0:0:0:0:0:0:0:2:0:0:0:0:0:0:0:0:0:0:0:0:0:0:0:0:0:0:0:4:0:0:2:0:0:3:0:0:0:0:0:0:0:0:0:0:1:0:0:0:1:0:0:0:0:0:0:0:0:0:0:0:0:0:0:0:0:0:0:0:0:0:0:0:0:0:0:0:0:0:0:0:0:0:0:0:0:0:0:0:0:0:0:0:0:1:0:0:0:0:0:0:0:0:0:0:0:0:0:0:0:0:0:0:0:0:0:0:0:0:0:0:0:0:0:0:0:0:0:0:0:0:0:0:0:0:0:0:3:1:0:0:0:0:0:0:0:0:0:0:0:0:0:0:0:0:0:0:0:0:0:0:3:0:0:0:0:0:0:0:0:0:0:0:0:0:0:0:0:0:0:0:0…	38:38:38:38:38:38:38:37:38:37:38:38:38:38:38:38:38:38:38:38:38:38:38:38:38:38:39:39:39:39:39:39:39:39:39:39:39:39:39:39:39:39:39:39:39:39:39:39:39:40:40:40:40:40:40:40:40:40:40:40:40:40:40:40:39:39:39:38:39:39:39:39:39:39:39:39:39:39:39:39:39:39:39:39:39:39:39:39:39:39:39:39:39:39:39:39:39:39:39:39:39:39:39:39:39:39:39:39:39:39:39:39:39:38:38:38:38:38:38:38:38:38:38:38:38:38:38:38:38:38:38:38:38:…	100	287	ATGGACATGAGGGTCCCCGCTCAGCTCCTGGGGCTCCTGCTGCTCTGGCTCCCAGGTAAGGATGGAGAACACTGGCAGTTTACTCAGCCCAGGGTGCTCAGCACAGCCTGGCTATTCAGGGAAATTCTCTTACTACATGATTAATTGTGTGGACCATTTGTTTTTGTGTTTCCAATCTCAGGTGCCAGATGTGCCATCCAAATGACCCAGTCTCCATCCTCCCTGTCTGCATCTGTAGGAGACAGAGTCACCATCACTTGCCGGGCAAGTCAGGGCATTAGAAATGATTTAGGCTGGTATCAGCAGAAACCAGGGAAAGCCCCTAAGCTCCTGATCTATGCTGCATCCAGTTTACAAAGTGGGGTCCCATCAAGGTTCAGCGGCAGTGGATCTGGCACA…	507M	ATGGACATGAGGGTCCCCGCTCAGCTCCTGGGGCTCCTGCTGCTCTGGCTCCCAG	55M	GTAAGGATGGAGAACACTGGCAGTTTACTCAGCCCAGGGTGCTCAGCACAGCCTGGCTATTCAGGGAAATTCTCTTACTACATGATTAATTGTGTGGACCATTTGTTTTTGTGTTTCCAATCTCAG	126M	GTGCCAGATGT	11M	GCCATCCAAATGACCCAGTCTCCATCCTCCCTGTCTGCATCTGTAGGAGACAGAGTCACCATCACTTGCCGGGCAAGTCAGGGCATTAGAAATGATTTAGGCTGGTATCAGCAGAAACCAGGGAAAGCCCCTAAGCTCCTGATCTATGCTGCATCCAGTTTACAAAGTGGGGTCCCATCAAGGTTCAGCGGCAGTGGATCTGGCACAGATTTCACTCTCACCATCAGCAGCCTGCAGCCTGAAGATTTTGCAACTTATTACTGTCTACAAGATTACAATTACCCTCC	287M	GCCATCCAAATGACCCAGTCTCCATCCTCCCTGTCTGCATCTGTAGGAGACAGAGTCACCATCACTTGCCGGGCAAGTCAGGGCATT..................AGAAATGATTTAGGCTGGTATCAGCAGAAACCAGGGAAAGCCCCTAAGCTCCTGATCTATGCTGCA.....................TCCAGTTTACAAAGTGGGGTCCCA...TCAAGGTTCAGCGGCAGTGGA......TCTGGCACAGATTTCACTCTCACCATCAGCAGCCTGCAGCCTGAAGATTTTGCAACTTATTACTGTCTACAAGATTACAATTACCCTCC	CACAGTG	7M	TTACACACCCGA	12M	ACAGAAACC	9M
HG03018	hap1	hap1_proximal_1/0/0_8_2_2	IGKV1-6	IGKV1-6*01_g9a	IGKV1-6_N1	IGKV1-6*01	-	99.65	GCCATCCAGATGACCCAGTCTCCATCCTCCCTGTCTGCATCTGTAGGAGACAGAGTCACCATCACTTGCCGGGCAAGTCAGGGCATTAGAAATGATTTAGGCTGGTATCAGCAGAAACCAGGGAAAGCCCCTAAGCTCCTGATCTATGCTGCATCCAGTTTACAAAGTGGGGTCCCATCAAGGTTCAGCGGCAGTGGATCTGGCACAGATTTCACTCTCACCATCAGCAGCCTGCAGCCTGAAGATTTTGCAACTTATTACTGTCTACAAGATTACAATTACCCTCC	1	S	IGKV1-6*01_g9a		104313	104599	287	29.5192	28	27	0	287	0:0:0:0:0:0:0:0:0:0:0:0:0:0:0:0:0:0:0:0:0:0:0:0:0:0:0:0:0:0:0:0:0:0:0:0:0:3:1:0:0:0:0:0:1:0:0:0:0:0:0:3:0:0:0:0:0:0:0:0:0:0:0:0:0:0:0:0:0:0:0:0:0:0:0:0:0:0:0:0:0:0:0:0:0:0:0:0:0:0:0:0:0:0:0:0:0:0:0:0:0:0:0:0:0:0:0:0:0:0:0:0:0:0:3:1:0:0:0:0:0:0:0:0:0:0:0:0:0:0:3:1:0:0:0:0:0:0:0:0:0:0:0:0:0:0:0:0:0:0:0:0:0:0:0:0:0:0:0:0:0:0:0:1:0:0:0:0:0:0:0:0:0:0:0:0:0:0:0:0:0:0:0:0:0:0:0:0:0:0:0:0:0:0:0:0:3:0:0:0…	30:30:30:30:30:30:30:30:30:30:30:30:30:30:30:30:30:30:30:30:30:30:30:30:30:30:30:30:30:30:30:30:30:30:30:30:30:30:29:30:30:30:30:30:29:30:30:30:30:30:30:30:30:30:30:30:30:30:30:30:30:30:30:30:30:30:30:30:30:30:30:30:30:30:30:30:30:30:30:30:30:30:30:30:30:30:30:30:30:30:30:30:30:30:30:30:30:30:30:30:30:30:30:30:30:30:30:30:30:30:30:30:30:30:30:29:30:30:30:30:30:30:30:30:30:30:30:30:30:30:30:29:30:…	100	287	ATGGACATGAGGGTCCCCGCTCAGCTCCTGGGGCTCCTGCTGCTCTGGCTCCCAGGTAAGGATGGAGAACACTGGCAGTTTACTCAGCCCAGGGTGCTCAGCACAGCCTGGCTATTCAGGGAAATTCTCTTACTACATGATTAATTGTGTGGACCATTTGTTTTTGTGTTTCCAATCTCAGGTGCCAGATGTGCCATCCAAATGACCCAGTCTCCATCCTCCCTGTCTGCATCTGTAGGAGACAGAGTCACCATCACTTGCCGGGCAAGTCAGGGCATTAGAAATGATTTAGGCTGGTATCAGCAGAAACCAGGGAAAGCCCCTAAGCTCCTGATCTATGCTGCATCCAGTTTACAAAGTGGGGTCCCATCAAGGTTCAGCGGCAGTGGATCTGGCACA…	507M	ATGGACATGAGGGTCCCCGCTCAGCTCCTGGGGCTCCTGCTGCTCTGGCTCCCAG	55M	GTAAGGATGGAGAACACTGGCAGTTTACTCAGCCCAGGGTGCTCAGCACAGCCTGGCTATTCAGGGAAATTCTCTTACTACATGATTAATTGTGTGGACCATTTGTTTTTGTGTTTCCAATCTCAG	126M	GTGCCAGATGT	11M	GCCATCCAAATGACCCAGTCTCCATCCTCCCTGTCTGCATCTGTAGGAGACAGAGTCACCATCACTTGCCGGGCAAGTCAGGGCATTAGAAATGATTTAGGCTGGTATCAGCAGAAACCAGGGAAAGCCCCTAAGCTCCTGATCTATGCTGCATCCAGTTTACAAAGTGGGGTCCCATCAAGGTTCAGCGGCAGTGGATCTGGCACAGATTTCACTCTCACCATCAGCAGCCTGCAGCCTGAAGATTTTGCAACTTATTACTGTCTACAAGATTACAATTACCCTCC	287M	GCCATCCAAATGACCCAGTCTCCATCCTCCCTGTCTGCATCTGTAGGAGACAGAGTCACCATCACTTGCCGGGCAAGTCAGGGCATT..................AGAAATGATTTAGGCTGGTATCAGCAGAAACCAGGGAAAGCCCCTAAGCTCCTGATCTATGCTGCA.....................TCCAGTTTACAAAGTGGGGTCCCA...TCAAGGTTCAGCGGCAGTGGA......TCTGGCACAGATTTCACTCTCACCATCAGCAGCCTGCAGCCTGAAGATTTTGCAACTTATTACTGTCTACAAGATTACAATTACCCTCC	CACAGTG	7M	TTACACACCCGA	12M	ACAGAAACC	9M
NA12778	hap1	hap1_proximal_1/0/0_8_2_2	IGKV1-6	IGKV1-6*01_g9a	IGKV1-6_N1	IGKV1-6*01	-	99.65	GCCATCCAGATGACCCAGTCTCCATCCTCCCTGTCTGCATCTGTAGGAGACAGAGTCACCATCACTTGCCGGGCAAGTCAGGGCATTAGAAATGATTTAGGCTGGTATCAGCAGAAACCAGGGAAAGCCCCTAAGCTCCTGATCTATGCTGCATCCAGTTTACAAAGTGGGGTCCCATCAAGGTTCAGCGGCAGTGGATCTGGCACAGATTTCACTCTCACCATCAGCAGCCTGCAGCCTGAAGATTTTGCAACTTATTACTGTCTACAAGATTACAATTACCCTCC	1	S	IGKV1-6*01_g9a		107897	108183	287	31.892	29	21	0	287	0:5:0:0:0:0:0:0:0:0:0:0:0:0:0:0:0:0:0:0:0:0:0:0:0:0:0:0:0:0:2:0:0:0:0:0:0:0:0:0:0:0:0:0:0:0:0:0:0:0:0:0:0:0:0:0:0:0:0:0:0:0:0:0:0:0:0:0:0:0:0:0:0:0:0:0:0:0:0:0:0:0:0:0:0:0:0:0:0:0:0:0:0:0:0:0:0:0:0:0:0:0:0:0:0:0:0:0:0:0:0:0:0:0:0:0:1:0:0:0:0:0:0:0:0:0:0:0:0:0:3:1:0:0:0:0:0:2:0:0:0:3:1:0:0:0:0:6:2:0:0:0:0:0:0:6:2:0:0:0:0:0:0:0:0:0:0:0:0:3:1:0:0:0:0:0:0:0:0:0:0:0:0:0:0:3:1:0:6:1:0:0:0:0:0:0:0:0:0:0…	30:31:31:31:31:31:31:31:31:31:31:31:31:31:31:31:31:31:31:31:31:31:31:31:31:31:31:31:31:31:32:32:32:32:32:32:32:32:32:32:32:32:32:32:32:32:32:32:32:32:32:32:32:32:32:32:32:32:32:32:32:32:32:32:32:32:32:32:32:32:32:32:32:32:32:32:32:32:32:32:32:32:32:32:32:32:32:32:32:32:32:32:32:32:32:32:32:32:32:32:32:32:32:32:32:32:32:32:32:32:32:32:32:32:32:32:32:31:31:31:31:31:31:31:31:31:31:31:31:31:31:30:31:…	100	287	ATGGACATGAGGGTCCCCGCTCAGCTCCTGGGGCTCCTGCTGCTCTGGCTCCCAGGTAAGGATGGAGAACACTGGCAGTTTACTCAGCCCAGGGTGCTCAGCACAGCCTGGCTATTCAGGGAAATTCTCTTACTACATGATTAATTGTGTGGACCATTTGTTTTTGTGTTTCCAATCTCAGGTGCCAGATGTGCCATCCAAATGACCCAGTCTCCATCCTCCCTGTCTGCATCTGTAGGAGACAGAGTCACCATCACTTGCCGGGCAAGTCAGGGCATTAGAAATGATTTAGGCTGGTATCAGCAGAAACCAGGGAAAGCCCCTAAGCTCCTGATCTATGCTGCATCCAGTTTACAAAGTGGGGTCCCATCAAGGTTCAGCGGCAGTGGATCTGGCACA…	507M	ATGGACATGAGGGTCCCCGCTCAGCTCCTGGGGCTCCTGCTGCTCTGGCTCCCAG	55M	GTAAGGATGGAGAACACTGGCAGTTTACTCAGCCCAGGGTGCTCAGCACAGCCTGGCTATTCAGGGAAATTCTCTTACTACATGATTAATTGTGTGGACCATTTGTTTTTGTGTTTCCAATCTCAG	126M	GTGCCAGATGT	11M	GCCATCCAAATGACCCAGTCTCCATCCTCCCTGTCTGCATCTGTAGGAGACAGAGTCACCATCACTTGCCGGGCAAGTCAGGGCATTAGAAATGATTTAGGCTGGTATCAGCAGAAACCAGGGAAAGCCCCTAAGCTCCTGATCTATGCTGCATCCAGTTTACAAAGTGGGGTCCCATCAAGGTTCAGCGGCAGTGGATCTGGCACAGATTTCACTCTCACCATCAGCAGCCTGCAGCCTGAAGATTTTGCAACTTATTACTGTCTACAAGATTACAATTACCCTCC	287M	GCCATCCAAATGACCCAGTCTCCATCCTCCCTGTCTGCATCTGTAGGAGACAGAGTCACCATCACTTGCCGGGCAAGTCAGGGCATT..................AGAAATGATTTAGGCTGGTATCAGCAGAAACCAGGGAAAGCCCCTAAGCTCCTGATCTATGCTGCA.....................TCCAGTTTACAAAGTGGGGTCCCA...TCAAGGTTCAGCGGCAGTGGA......TCTGGCACAGATTTCACTCTCACCATCAGCAGCCTGCAGCCTGAAGATTTTGCAACTTATTACTGTCTACAAGATTACAATTACCCTCC	CACAGTG	7M	TTACACACCCGA	12M	ACAGAAACC	9M
HG03196	hap2	hap2_proximal_3/0/0_8_0_0	IGKV1-9	IGKV1-9*01_a2c	IGKV1-9_N2	IGKV1-9*01	-	99.65	GACATCCAGTTGACCCAGTCTCCATCCTTCCTGTCTGCATCTGTAGGAGACAGAGTCACCATCACTTGCCGGGCCAGTCAGGGCATTAGCAGTTATTTAGCCTGGTATCAGCAAAAACCAGGGAAAGCCCCTAAGCTCCTGATCTATGCTGCATCCACTTTGCAAAGTGGGGTCCCATCAAGGTTCAGCGGCAGTGGATCTGGGACAGAATTCACTCTCACAATCAGCAGCCTGCAGCCTGAAGATTTTGCAACTTATTACTGTCAACAGCTTAATAGTTACCCTCC	1	NS			207453	207739	287	72.6516	70	51	0	287	0:0:0:0:0:0:0:0:0:0:0:0:0:0:0:0:0:0:0:0:0:0:0:0:0:0:1:0:0:0:0:0:0:1:0:0:0:3:1:0:0:3:1:0:0:0:0:0:0:0:0:5:1:1:1:0:0:0:0:0:0:0:0:0:0:0:0:0:3:0:0:0:0:0:3:1:2:4:1:1:0:0:0:0:0:3:1:0:0:0:0:0:0:1:0:3:0:0:0:0:0:0:0:0:0:0:0:0:0:0:0:0:0:0:3:0:3:0:0:0:3:1:0:0:0:0:0:0:0:0:1:0:0:0:0:0:0:0:0:0:2:0:0:0:0:0:0:0:3:0:0:0:3:1:0:3:1:0:1:0:0:0:0:0:0:0:0:0:0:9:2:0:0:0:0:3:0:0:0:0:0:0:0:0:0:0:0:0:3:1:0:0:0:0:0:0:0:0:0:0…	73:73:73:73:73:73:73:73:73:73:73:73:73:73:73:73:73:73:73:73:73:73:73:73:73:73:73:72:72:72:72:72:72:71:72:72:72:72:71:72:72:72:71:72:72:72:72:72:72:72:72:72:71:71:71:72:72:72:72:72:72:72:72:72:72:72:72:72:72:72:72:72:72:72:72:71:73:73:72:72:73:73:73:73:73:73:72:73:73:73:73:73:73:72:73:73:73:73:73:73:73:73:73:73:73:73:73:73:73:73:73:73:73:73:73:73:73:73:73:73:73:72:73:73:73:73:73:73:73:73:73:72:72:…	100	287	ATGGACATGAGGGTCCCCGCTCAGCTCCTGGGGCTCCTGCTGCTCTGGCTCCCAGGTAAGGAAGGAGAACACTAGGAATTTACTCAGCCCAGTGTGTTCCGTACAGCCTGGCTCTTGAGGGAAGTTCTCTTACAACATGATTAATTCTATGGACATTTGTGTTTATATTTCCAATCTCAGGTGCCAGATGTGCCATCCAGTTGACCCAGTCTCCATCCTTCCTGTCTGCATCTGTAGGAGACAGAGTCACCATCACTTGCCGGGCCAGTCAGGGCATTAGCAGTTATTTAGCCTGGTATCAGCAAAAACCAGGGAAAGCCCCTAAGCTCCTGATCTATGCTGCATCCACTTTGCAAAGTGGGGTCCCATCAAGGTTCAGCGGCAGTGGATCTGGGACAG…	506M	ATGGACATGAGGGTCCCCGCTCAGCTCCTGGGGCTCCTGCTGCTCTGGCTCCCAG	55M	GTAAGGAAGGAGAACACTAGGAATTTACTCAGCCCAGTGTGTTCCGTACAGCCTGGCTCTTGAGGGAAGTTCTCTTACAACATGATTAATTCTATGGACATTTGTGTTTATATTTCCAATCTCAG	125M	GTGCCAGATGT	11M	GCCATCCAGTTGACCCAGTCTCCATCCTTCCTGTCTGCATCTGTAGGAGACAGAGTCACCATCACTTGCCGGGCCAGTCAGGGCATTAGCAGTTATTTAGCCTGGTATCAGCAAAAACCAGGGAAAGCCCCTAAGCTCCTGATCTATGCTGCATCCACTTTGCAAAGTGGGGTCCCATCAAGGTTCAGCGGCAGTGGATCTGGGACAGAATTCACTCTCACAATCAGCAGCCTGCAGCCTGAAGATTTTGCAACTTATTACTGTCAACAGCTTAATAGTTACCCTCC	287M	GCCATCCAGTTGACCCAGTCTCCATCCTTCCTGTCTGCATCTGTAGGAGACAGAGTCACCATCACTTGCCGGGCCAGTCAGGGCATT..................AGCAGTTATTTAGCCTGGTATCAGCAAAAACCAGGGAAAGCCCCTAAGCTCCTGATCTATGCTGCA.....................TCCACTTTGCAAAGTGGGGTCCCA...TCAAGGTTCAGCGGCAGTGGA......TCTGGGACAGAATTCACTCTCACAATCAGCAGCCTGCAGCCTGAAGATTTTGCAACTTATTACTGTCAACAGCTTAATAGTTACCCTCC	CACAGTG	7M	TTACAAACCTGA	12M	ACATAAACC	9M
HG02597	hap1	hap1_proximal_1/0/0_8_0_0	IGKV1-9	IGKV1-9*01_c75a	IGKV1-9_N1	IGKV1-9*01	-	99.65	GACATCCAGTTGACCCAGTCTCCATCCTTCCTGTCTGCATCTGTAGGAGACAGAGTCACCATCACTTGCCGGGCCAGTCAGGGCATTAGCAGTTATTTAGCCTGGTATCAGCAAAAACCAGGGAAAGCCCCTAAGCTCCTGATCTATGCTGCATCCACTTTGCAAAGTGGGGTCCCATCAAGGTTCAGCGGCAGTGGATCTGGGACAGAATTCACTCTCACAATCAGCAGCCTGCAGCCTGAAGATTTTGCAACTTATTACTGTCAACAGCTTAATAGTTACCCTCC	1	S	IGKV1-9*01_c75a		207203	207489	287	46.7213	36	29	1	286	0:0:0:14:0:0:0:0:0:0:0:0:0:0:0:0:0:0:0:0:0:0:0:0:0:0:0:0:0:0:0:0:0:0:0:0:0:0:0:0:0:0:0:0:0:0:0:0:0:0:0:0:0:0:0:0:0:0:0:0:0:0:0:0:0:0:0:0:0:0:0:0:0:0:0:0:0:0:0:0:0:0:6:1:0:3:1:0:0:3:0:0:0:0:0:0:0:0:0:0:0:0:0:0:0:1:0:0:0:0:0:0:0:0:0:0:0:0:3:3:0:0:0:0:0:2:0:0:0:0:0:0:0:0:0:0:0:0:0:0:0:0:0:0:0:0:0:0:0:0:0:1:0:0:0:0:0:0:0:0:0:0:0:0:0:2:1:1:0:1:0:0:0:0:0:0:0:0:0:0:0:0:0:0:0:0:0:8:1:0:0:0:0:0:0:0:0:0:0:…	40:40:40:47:47:47:47:47:47:47:47:47:47:47:47:47:47:47:47:47:47:47:47:47:47:47:47:47:47:47:47:47:47:47:47:47:47:47:47:47:47:47:47:47:47:47:47:47:47:47:47:47:47:47:47:47:47:47:47:47:47:47:47:47:47:47:47:47:47:47:47:47:47:47:47:47:47:47:47:47:47:47:47:46:47:47:46:47:47:47:47:47:47:47:47:47:47:47:47:47:47:47:47:47:47:47:46:46:46:46:46:46:46:46:46:46:46:46:46:46:46:46:46:46:46:47:47:47:47:47:47:47:47:…	99.6516	287	ATGGACATGAGGGTCCCCGCTCAGCTCCTGGGGCTCCTGCTGCTCTGGCTCCCAGGTAAGGAAGGAGAACACTAGGAATTTACTCAGCCCAGTGTGTTCCGTACAGCCTGGCTCTTGAGGGAAGTTCTCTTACAACATGATTAATTCTATGGACATTTGTGTTTATATTTCCAATCTCAGGTGCCAGATGTGACATCCAGTTGACCCAGTCTCCATCCTTCCTGTCTGCATCTGTAGGAGACAGAGTCACCATCACTTGCCGGGCAAGTCAGGGCATTAGCAGTTATTTAGCCTGGTATCAGCAAAAACCAGGGAAAGCCCCTAAGCTCCTGATCTATGCTGCATCCACTTTGCAAAGTGGGGTCCCATCAAGGTTCAGCGGCAGTGGATCTGGGACAG…	506M	ATGGACATGAGGGTCCCCGCTCAGCTCCTGGGGCTCCTGCTGCTCTGGCTCCCAG	55M	GTAAGGAAGGAGAACACTAGGAATTTACTCAGCCCAGTGTGTTCCGTACAGCCTGGCTCTTGAGGGAAGTTCTCTTACAACATGATTAATTCTATGGACATTTGTGTTTATATTTCCAATCTCAG	125M	GTGCCAGATGT	11M	GACATCCAGTTGACCCAGTCTCCATCCTTCCTGTCTGCATCTGTAGGAGACAGAGTCACCATCACTTGCCGGGCAAGTCAGGGCATTAGCAGTTATTTAGCCTGGTATCAGCAAAAACCAGGGAAAGCCCCTAAGCTCCTGATCTATGCTGCATCCACTTTGCAAAGTGGGGTCCCATCAAGGTTCAGCGGCAGTGGATCTGGGACAGAATTCACTCTCACAATCAGCAGCCTGCAGCCTGAAGATTTTGCAACTTATTACTGTCAACAGCTTAATAGTTACCCTCC	287M	GACATCCAGTTGACCCAGTCTCCATCCTTCCTGTCTGCATCTGTAGGAGACAGAGTCACCATCACTTGCCGGGCAAGTCAGGGCATT..................AGCAGTTATTTAGCCTGGTATCAGCAAAAACCAGGGAAAGCCCCTAAGCTCCTGATCTATGCTGCA.....................TCCACTTTGCAAAGTGGGGTCCCA...TCAAGGTTCAGCGGCAGTGGA......TCTGGGACAGAATTCACTCTCACAATCAGCAGCCTGCAGCCTGAAGATTTTGCAACTTATTACTGTCAACAGCTTAATAGTTACCCTCC	CACAGTG	7M	TTACAAACCTGA	12M	ACATAAACC	9M
HG00117	hap1	hap1_distal_0/0/0_8_7_7	IGKV1D-12	IGKV1D-12*01_g250a	IGKV1D-12_N1	IGKV1D-12*01	+	99.65	GACATCCAGATGACCCAGTCTCCATCTTCTGTGTCTGCATCTGTAGGAGACAGAGTCACCATCACTTGTCGGGCGAGTCAGGGTATTAGCAGCTGGTTAGCCTGGTATCAGCAGAAACCAGGGAAAGCCCCTAAGCTCCTGATCTATGCTGCATCCAGTTTGCAAAGTGGGGTCCCATCAAGGTTCAGCGGCAGTGGATCTGGGACAGATTTCACTCTCACTATCAGCAGCCTGCAGCCTGAAGATTTTGCAACTTACTATTGTCAACAGGCTAACAGTTTCCCTCC	1	NS		length mismatch in V-INTRON: seq 124 vs co-ords 125 - likely indel	241898	242184	287	162.47	154	128	0	287	0:0:0:0:0:0:0:0:0:0:0:0:3:1:0:0:2:0:0:0:0:0:0:0:0:0:1:0:0:3:0:0:0:0:0:0:0:0:0:0:0:0:0:0:0:0:0:0:0:0:0:0:0:3:0:1:0:0:0:0:3:1:0:0:0:0:0:0:0:14:3:0:0:0:0:3:0:0:0:6:0:0:4:1:3:0:0:0:0:3:0:0:0:0:1:0:0:0:0:3:1:0:3:0:0:0:0:0:0:0:0:0:0:3:0:0:0:0:0:3:1:0:3:0:0:0:3:1:0:1:0:0:0:0:1:0:2:0:0:0:0:3:1:0:0:0:0:0:0:1:0:0:0:3:1:1:0:9:3:0:0:0:4:1:0:0:0:7:0:0:1:0:12:3:0:0:0:0:3:1:3:1:3:1:0:0:0:0:6:0:0:0:0:0:0:0:0:0:0…	163:163:163:163:163:163:163:163:163:163:163:163:163:162:163:163:164:164:164:164:164:164:164:164:164:164:164:163:163:163:163:163:163:163:163:163:163:163:163:163:163:163:163:163:163:163:163:163:163:163:163:163:163:163:163:163:162:162:162:162:162:161:162:162:162:162:162:162:162:162:159:162:162:162:162:162:162:162:162:162:162:162:162:161:162:162:162:162:162:162:162:162:162:162:161:162:162:162:162:162…	100	287	ATGGACATGAGGGTCCCCGCTCAGCTCCTGGGGCTCCTGCTGCTCTGGTTCCCAGGTAAGAAAGGAGAACACTAGGATTATACTCGGTCAGTGTGCTGAGTACTGCTTTACTATTCAGGGAACTTCTCTTACAGCATGATTAATTGTGTGGACATTTGTTTTTATGTTTCCAATCTCAGGTTCCAGATGCGACATCCAGATGACCCAGTCTCCATCTTCTGTGTCTGCATCTGTAGGAGACAGAGTCACCATCACTTGTCGGGCGAGTCAGGGTATTAGCAGCTGGTTAGCCTGGTATCAGCAGAAACCAGGGAAAGCCCCTAAGCTCCTGATCTATGCTGCATCCAGTTTGCAAAGTGGGGTCCCATCAAGGTTCAGCGGCAGTGGATCTAGGACAGA…	85M1D420M	ATGGACATGAGGGTCCCCGCTCAGCTCCTGGGGCTCCTGCTGCTCTGGTTCCCAG	55M	GTAAGAAAGGAGAACACTAGGATTATACTCGGTCAGTGTGCTGAGTACTGCTTTACTATTCAGGGAACTTCTCTTACAGCATGATTAATTGTGTGGACATTTGTTTTTATGTTTCCAATCTCAG	30M1D94M	GTTCCAGATGC	11M	GACATCCAGATGACCCAGTCTCCATCTTCTGTGTCTGCATCTGTAGGAGACAGAGTCACCATCACTTGTCGGGCGAGTCAGGGTATTAGCAGCTGGTTAGCCTGGTATCAGCAGAAACCAGGGAAAGCCCCTAAGCTCCTGATCTATGCTGCATCCAGTTTGCAAAGTGGGGTCCCATCAAGGTTCAGCGGCAGTGGATCTAGGACAGATTTCACTCTCACTATCAGCAGCCTGCAGCCTGAAGATTTTGCAACTTACTATTGTCAACAGGCTAACAGTTTCCCTCC	287M	GACATCCAGATGACCCAGTCTCCATCTTCTGTGTCTGCATCTGTAGGAGACAGAGTCACCATCACTTGTCGGGCGAGTCAGGGTATT..................AGCAGCTGGTTAGCCTGGTATCAGCAGAAACCAGGGAAAGCCCCTAAGCTCCTGATCTATGCTGCA.....................TCCAGTTTGCAAAGTGGGGTCCCA...TCAAGGTTCAGCGGCAGTGGA......TCTAGGACAGATTTCACTCTCACTATCAGCAGCCTGCAGCCTGAAGATTTTGCAACTTACTATTGTCAACAGGCTAACAGTTTCCCTCC	CACAGTG	7M	TTACCAACCCGA	12M	ACATAAACC	9M
HG00117	hap1	hap1_distal_0/0/0_8_7_7	IGKV1D-13	IGKV1D-13*01_g112t_g238a	IGKV1D-13_N1	IGKV1D-13*01	+	99.3	GCCATCCAGTTGACCCAGTCTCCATCCTCCCTGTCTGCATCTGTAGGAGACAGAGTCACCATCACTTGCCGGGCAAGTCAGGGCATTAGCAGTGCTTTAGCCTGGTATCAGCAGAAACCAGGGAAAGCTCCTAAGCTCCTGATCTATGATGCCTCCAGTTTGGAAAGTGGGGTCCCATCAAGGTTCAGCGGCAGTGGATCTGGGACAGATTTCACTCTCACCATCAGCAGCCTGCAGCCTGAAGATTTTGCAACTTATTACTGTCAACAGTTTAATAATTACCCTCA	1	NS		Heptamer does not match reference	236131	236417	287	135.739	134	111	0	287	0:0:0:0:3:1:0:0:3:1:0:0:6:2:0:3:1:0:0:0:0:0:0:0:0:0:0:3:1:0:0:0:0:0:0:0:0:0:0:0:0:0:0:0:3:1:0:0:0:9:0:0:0:0:0:10:0:1:0:0:3:0:0:0:0:0:0:1:3:6:2:0:0:3:0:0:0:0:0:0:3:0:0:0:0:0:0:0:0:0:0:0:0:0:6:1:0:0:0:0:0:1:3:1:0:0:0:0:0:0:0:0:0:0:0:0:3:5:1:7:3:0:3:0:0:0:0:0:0:0:0:0:0:0:0:0:0:0:0:0:0:0:0:0:0:0:0:0:0:0:3:1:0:0:0:0:0:0:0:0:0:0:0:2:0:0:0:6:1:3:0:0:3:0:0:0:0:0:3:1:0:0:0:0:0:0:0:0:0:0:0:0:0:0:0:0:0:1:0:…	135:135:135:135:135:134:135:135:135:134:135:135:135:133:135:135:134:135:135:135:135:135:135:135:135:135:135:135:134:135:135:135:135:135:135:135:135:135:135:135:135:135:135:135:135:134:135:135:135:135:135:135:135:135:135:135:135:134:135:135:135:135:135:135:135:135:135:134:135:135:133:135:135:135:135:135:135:135:135:135:135:135:135:135:135:135:135:135:135:135:135:135:135:135:135:134:135:135:135:135…	100	287	ATGGACATGAGGGTCCCCGCTCAGCTCCTGGGGCTTCTGCTGCTCTGGCTCCCAGGTAAGGAAGGAGAACACTAACAGTTTACTCAGCCCAGGGGGCTCAGTACAGCCTGGCTATTCAGGGAAATTCTCTTACTACATGATTAATTGTGTGGACCATTTGTGTTTATGCTTCCAATCTCAGGTGCCAGATGTGCCATCCAGTTGACCCAGTCTCCATCCTCCCTGTCTGCATCTGTAGGAGACAGAGTCACCATCACTTGCCGGGCAAGTCAGGGCATTAGCAGTTCTTTAGCCTGGTATCAGCAGAAACCAGGGAAAGCTCCTAAGCTCCTGATCTATGATGCCTCCAGTTTGGAAAGTGGGGTCCCATCAAGGTTCAGCGGCAGTAGATCTGGGACA…	507M	ATGGACATGAGGGTCCCCGCTCAGCTCCTGGGGCTTCTGCTGCTCTGGCTCCCAG	55M	GTAAGGAAGGAGAACACTAACAGTTTACTCAGCCCAGGGGGCTCAGTACAGCCTGGCTATTCAGGGAAATTCTCTTACTACATGATTAATTGTGTGGACCATTTGTGTTTATGCTTCCAATCTCAG	126M	GTGCCAGATGT	11M	GCCATCCAGTTGACCCAGTCTCCATCCTCCCTGTCTGCATCTGTAGGAGACAGAGTCACCATCACTTGCCGGGCAAGTCAGGGCATTAGCAGTTCTTTAGCCTGGTATCAGCAGAAACCAGGGAAAGCTCCTAAGCTCCTGATCTATGATGCCTCCAGTTTGGAAAGTGGGGTCCCATCAAGGTTCAGCGGCAGTAGATCTGGGACAGATTTCACTCTCACCATCAGCAGCCTGCAGCCTGAAGATTTTGCAACTTATTACTGTCAACAGTTTAATAATTACCCTCA	287M	GCCATCCAGTTGACCCAGTCTCCATCCTCCCTGTCTGCATCTGTAGGAGACAGAGTCACCATCACTTGCCGGGCAAGTCAGGGCATT..................AGCAGTTCTTTAGCCTGGTATCAGCAGAAACCAGGGAAAGCTCCTAAGCTCCTGATCTATGATGCC.....................TCCAGTTTGGAAAGTGGGGTCCCA...TCAAGGTTCAGCGGCAGTAGA......TCTGGGACAGATTTCACTCTCACCATCAGCAGCCTGCAGCCTGAAGATTTTGCAACTTATTACTGTCAACAGTTTAATAATTACCCTCA	CATAGTG	7M	TTACAAACCCGA	12M	ACATAAACC	9M
HG01887	hap2	hap2_distal_0/0/0_8_7_7	IGKV1D-16	IGKV1D-16*01_c156t	IGKV1D-16_N1	IGKV1D-16*01	+	99.65	GACATCCAGATGACCCAGTCTCCATCCTCACTGTCTGCATCTGTAGGAGACAGAGTCACCATCACTTGTCGGGCGAGTCAGGGTATTAGCAGCTGGTTAGCCTGGTATCAGCAGAAACCAGAGAAAGCCCCTAAGTCCCTGATCTATGCTGCATCCAGTTTGCAAAGTGGGGTCCCATCAAGGTTCAGCGGCAGTGGATCTGGGACAGATTTCACTCTCACCATCAGCAGCCTGCAGCCTGAAGATTTTGCAACTTATTACTGCCAACAGTATAATAGTTACCCTCC	1	S			181204	181490	287	124.474	118	99	0	287	0:0:0:0:0:0:0:0:0:0:0:0:6:1:0:0:2:0:3:1:0:0:0:0:3:1:0:0:0:0:1:0:0:0:0:0:0:0:0:0:0:0:0:0:0:0:0:0:0:0:0:0:0:0:0:0:3:0:0:0:0:0:0:0:0:0:0:0:0:6:2:0:0:1:0:0:0:0:0:0:0:0:0:0:10:1:5:2:0:0:0:4:0:0:0:0:0:3:2:0:0:2:0:0:0:3:0:0:7:1:1:1:1:7:1:1:0:0:4:0:0:3:0:0:0:0:3:0:4:0:0:0:0:0:0:3:0:0:0:4:0:1:0:0:0:0:0:0:0:0:0:0:0:3:1:0:0:0:0:0:0:0:0:0:0:0:0:12:1:0:0:0:0:0:0:0:0:0:0:0:0:0:3:1:0:0:0:0:0:0:0:0:0:0:0:0:0:0:0…	123:123:123:123:123:123:123:123:123:123:123:123:123:122:123:123:124:124:124:123:124:124:124:124:124:123:124:124:124:124:123:124:124:124:124:124:124:124:124:124:124:124:124:124:124:124:124:124:124:124:124:124:124:124:124:124:124:124:124:124:124:124:124:124:124:124:124:124:124:124:122:124:124:123:124:124:124:124:124:124:124:124:124:124:124:123:124:123:123:123:123:123:123:123:123:123:123:123:123:121…	100	287	ATGGACATGAGGGTCCTCGCTCAGCTCCTGGGGCTCCTGCTGCTCTGTTTCCCAGGTAAGGATGGAGAACACTAGCAGTTTACTCAGCCCAGGGTGCTCAGTACTGCTTTACTATTCAGGGAAATTCTCTTACAACATGATTAATTGTGTGGACATTTGTTTTTATGTTTCCAATCTCAGGTGCCAGATGTGACATCCAGATGACCCAGTCTCCATCCTCACTGTCTGCATCTGTAGGAGACAGAGTCACCATCACTTGTCGGGCGAGTCAGGGTATTAGCAGCTGGTTAGCCTGGTATCAGCAGAAACCAGAGAAAGCCCCTAAGTCTCTGATCTATGCTGCATCCAGTTTGCAAAGTGGGGTCCCATCAAGGTTCAGCGGCAGTGGATCTGGGACAG…	506M	ATGGACATGAGGGTCCTCGCTCAGCTCCTGGGGCTCCTGCTGCTCTGTTTCCCAG	55M	GTAAGGATGGAGAACACTAGCAGTTTACTCAGCCCAGGGTGCTCAGTACTGCTTTACTATTCAGGGAAATTCTCTTACAACATGATTAATTGTGTGGACATTTGTTTTTATGTTTCCAATCTCAG	125M	GTGCCAGATGT	11M	GACATCCAGATGACCCAGTCTCCATCCTCACTGTCTGCATCTGTAGGAGACAGAGTCACCATCACTTGTCGGGCGAGTCAGGGTATTAGCAGCTGGTTAGCCTGGTATCAGCAGAAACCAGAGAAAGCCCCTAAGTCTCTGATCTATGCTGCATCCAGTTTGCAAAGTGGGGTCCCATCAAGGTTCAGCGGCAGTGGATCTGGGACAGATTTCACTCTCACCATCAGCAGCCTGCAGCCTGAAGATTTTGCAACTTATTACTGCCAACAGTATAATAGTTACCCTCC	287M	GACATCCAGATGACCCAGTCTCCATCCTCACTGTCTGCATCTGTAGGAGACAGAGTCACCATCACTTGTCGGGCGAGTCAGGGTATT..................AGCAGCTGGTTAGCCTGGTATCAGCAGAAACCAGAGAAAGCCCCTAAGTCTCTGATCTATGCTGCA.....................TCCAGTTTGCAAAGTGGGGTCCCA...TCAAGGTTCAGCGGCAGTGGA......TCTGGGACAGATTTCACTCTCACCATCAGCAGCCTGCAGCCTGAAGATTTTGCAACTTATTACTGCCAACAGTATAATAGTTACCCTCC	CACAGTG	7M	TTACACACCCAA	12M	ACATAAACC	9M
NA19108	hap1	hap1_distal_0/0/0_8_9_9	IGKV1D-16	IGKV1D-16*01_c156t	IGKV1D-16_N1	IGKV1D-16*01	+	99.65	GACATCCAGATGACCCAGTCTCCATCCTCACTGTCTGCATCTGTAGGAGACAGAGTCACCATCACTTGTCGGGCGAGTCAGGGTATTAGCAGCTGGTTAGCCTGGTATCAGCAGAAACCAGAGAAAGCCCCTAAGTCCCTGATCTATGCTGCATCCAGTTTGCAAAGTGGGGTCCCATCAAGGTTCAGCGGCAGTGGATCTGGGACAGATTTCACTCTCACCATCAGCAGCCTGCAGCCTGAAGATTTTGCAACTTATTACTGCCAACAGTATAATAGTTACCCTCC	1	S			182173	182459	287	62.5889	61	51	0	287	0:0:0:0:0:0:0:0:0:0:0:0:3:0:0:0:0:0:0:0:0:0:0:0:0:0:0:0:0:0:0:0:0:0:0:0:0:0:0:0:0:0:0:0:0:0:0:0:0:0:0:0:0:0:0:0:0:0:0:0:0:0:0:0:3:1:0:0:0:1:0:0:0:0:0:0:0:0:0:0:0:0:0:2:0:0:0:0:0:0:0:0:0:0:0:0:0:0:0:0:0:0:0:0:0:0:0:0:0:0:0:0:0:0:0:0:0:0:0:0:0:0:0:0:0:0:6:2:0:0:0:0:0:0:0:0:3:1:0:0:0:0:0:0:0:0:0:0:0:0:0:3:1:0:0:0:0:3:1:0:0:0:0:0:0:0:0:3:0:0:0:0:3:1:0:0:0:0:0:0:0:0:0:0:0:0:2:0:0:0:0:0:2:0:0:0:0:0:0:0…	61:61:61:61:61:61:61:61:61:61:61:61:61:61:61:61:61:61:61:61:61:61:61:61:61:61:61:61:61:61:61:61:61:61:61:61:61:61:61:61:61:61:61:61:61:61:61:61:61:61:61:61:61:61:61:61:61:61:61:61:61:61:61:61:61:60:61:61:61:60:61:61:61:61:61:61:61:61:61:61:61:61:61:62:62:62:62:62:62:62:62:62:62:62:62:62:62:62:62:62:62:62:62:62:62:62:62:62:62:62:62:62:62:62:62:62:62:62:62:62:62:62:62:62:62:62:62:60:62:62:62:62:62:…	100	287	ATGGACATGAGGGTCCTCGCTCAGCTCCTGGGGCTCCTGCTGCTCTGTTTCCCAGGTAAGGATGGAGAACACTAGCAGTTTACTCAGCCCAGGGTGCTCAGTACTGCTTTACTATTCAGGGAAATTCTCTTACAACATGATTAATTGTGTGGACATTTGTTTTTATGTTTCCAATCTCAGGTGCCAGATGTGACATCCAGATGACCCAGTCTCCATCCTCACTGTCTGCATCTGTAGGAGACAGAGTCACCATCACTTGTCGGGCGAGTCAGGGTATTAGCAGCTGGTTAGCCTGGTATCAGCAGAAACCAGAGAAAGCCCCTAAGTCTCTGATCTATGCTGCATCCAGTTTGCAAAGTGGGGTCCCATCAAGGTTCAGCGGCAGTGGATCTGGGACAG…	506M	ATGGACATGAGGGTCCTCGCTCAGCTCCTGGGGCTCCTGCTGCTCTGTTTCCCAG	55M	GTAAGGATGGAGAACACTAGCAGTTTACTCAGCCCAGGGTGCTCAGTACTGCTTTACTATTCAGGGAAATTCTCTTACAACATGATTAATTGTGTGGACATTTGTTTTTATGTTTCCAATCTCAG	125M	GTGCCAGATGT	11M	GACATCCAGATGACCCAGTCTCCATCCTCACTGTCTGCATCTGTAGGAGACAGAGTCACCATCACTTGTCGGGCGAGTCAGGGTATTAGCAGCTGGTTAGCCTGGTATCAGCAGAAACCAGAGAAAGCCCCTAAGTCTCTGATCTATGCTGCATCCAGTTTGCAAAGTGGGGTCCCATCAAGGTTCAGCGGCAGTGGATCTGGGACAGATTTCACTCTCACCATCAGCAGCCTGCAGCCTGAAGATTTTGCAACTTATTACTGCCAACAGTATAATAGTTACCCTCC	287M	GACATCCAGATGACCCAGTCTCCATCCTCACTGTCTGCATCTGTAGGAGACAGAGTCACCATCACTTGTCGGGCGAGTCAGGGTATT..................AGCAGCTGGTTAGCCTGGTATCAGCAGAAACCAGAGAAAGCCCCTAAGTCTCTGATCTATGCTGCA.....................TCCAGTTTGCAAAGTGGGGTCCCA...TCAAGGTTCAGCGGCAGTGGA......TCTGGGACAGATTTCACTCTCACCATCAGCAGCCTGCAGCCTGAAGATTTTGCAACTTATTACTGCCAACAGTATAATAGTTACCCTCC	CACAGTG	7M	TTACACACCCAA	12M	ACATAAACC	9M
HG02107	hap2	hap2_distal_0/0/0_8_9_9	IGKV1D-16	IGKV1D-16*01_c156t	IGKV1D-16_N1	IGKV1D-16*01	+	99.65	GACATCCAGATGACCCAGTCTCCATCCTCACTGTCTGCATCTGTAGGAGACAGAGTCACCATCACTTGTCGGGCGAGTCAGGGTATTAGCAGCTGGTTAGCCTGGTATCAGCAGAAACCAGAGAAAGCCCCTAAGTCCCTGATCTATGCTGCATCCAGTTTGCAAAGTGGGGTCCCATCAAGGTTCAGCGGCAGTGGATCTGGGACAGATTTCACTCTCACCATCAGCAGCCTGCAGCCTGAAGATTTTGCAACTTATTACTGCCAACAGTATAATAGTTACCCTCC	1	S			177403	177689	287	61.0627	60	49	0	287	0:0:0:0:0:0:0:0:0:0:0:0:0:0:0:0:0:0:0:0:1:0:0:0:0:0:0:0:0:1:0:0:0:0:0:1:0:0:0:0:0:0:0:0:0:0:0:0:0:0:0:0:0:0:0:0:0:0:0:0:0:0:0:0:0:0:0:0:0:0:0:0:0:0:0:0:0:0:0:0:0:0:0:0:3:0:0:0:0:0:0:0:0:0:0:0:0:0:0:0:0:0:0:0:0:0:0:0:1:0:0:0:0:0:0:0:0:0:0:0:0:0:0:0:0:0:0:0:0:0:0:0:0:3:3:1:0:0:0:0:0:0:0:0:0:0:0:0:0:0:0:0:0:0:0:0:0:0:0:0:0:0:0:0:0:0:0:3:0:0:0:0:0:0:0:0:0:0:0:0:1:0:0:0:0:0:0:0:0:0:0:0:0:1:0:0:0:0:0:0…	60:60:60:60:60:60:60:60:60:60:60:60:60:60:60:60:60:60:60:60:59:60:60:60:60:60:60:60:60:62:61:61:61:61:61:60:61:61:61:61:61:61:61:61:61:61:61:61:61:61:61:61:61:61:61:61:61:61:61:61:61:61:61:61:61:61:61:61:61:61:61:61:61:61:61:61:61:61:61:61:61:61:61:61:61:61:61:61:61:61:61:61:61:61:61:61:61:61:61:61:61:61:61:61:61:61:61:61:60:61:61:61:61:61:61:61:61:61:61:61:61:61:61:61:61:61:61:61:61:61:61:61:61:…	100	287	ATGGACATGAGGGTCCTCGCTCAGCTCCTGGGGCTCCTGCTGCTCTGTTTCCCAGGTAAGGATGGAGAACACTAGCAGTTTACTCAGCCCAGGGTGCTCAGTACTGCTTTACTATTCAGGGAAATTCTCTTACAACATGATTAATTGTGTGGACATTTGTTTTTATGTTTCCAATCTCAGGTGCCAGATGTGACATCCAGATGACCCAGTCTCCATCCTCACTGTCTGCATCTGTAGGAGACAGAGTCACCATCACTTGTCGGGCGAGTCAGGGTATTAGCAGCTGGTTAGCCTGGTATCAGCAGAAACCAGAGAAAGCCCCTAAGTCTCTGATCTATGCTGCATCCAGTTTGCAAAGTGGGGTCCCATCAAGGTTCAGCGGCAGTGGATCTGGGACAG…	506M	ATGGACATGAGGGTCCTCGCTCAGCTCCTGGGGCTCCTGCTGCTCTGTTTCCCAG	55M	GTAAGGATGGAGAACACTAGCAGTTTACTCAGCCCAGGGTGCTCAGTACTGCTTTACTATTCAGGGAAATTCTCTTACAACATGATTAATTGTGTGGACATTTGTTTTTATGTTTCCAATCTCAG	125M	GTGCCAGATGT	11M	GACATCCAGATGACCCAGTCTCCATCCTCACTGTCTGCATCTGTAGGAGACAGAGTCACCATCACTTGTCGGGCGAGTCAGGGTATTAGCAGCTGGTTAGCCTGGTATCAGCAGAAACCAGAGAAAGCCCCTAAGTCTCTGATCTATGCTGCATCCAGTTTGCAAAGTGGGGTCCCATCAAGGTTCAGCGGCAGTGGATCTGGGACAGATTTCACTCTCACCATCAGCAGCCTGCAGCCTGAAGATTTTGCAACTTATTACTGCCAACAGTATAATAGTTACCCTCC	287M	GACATCCAGATGACCCAGTCTCCATCCTCACTGTCTGCATCTGTAGGAGACAGAGTCACCATCACTTGTCGGGCGAGTCAGGGTATT..................AGCAGCTGGTTAGCCTGGTATCAGCAGAAACCAGAGAAAGCCCCTAAGTCTCTGATCTATGCTGCA.....................TCCAGTTTGCAAAGTGGGGTCCCA...TCAAGGTTCAGCGGCAGTGGA......TCTGGGACAGATTTCACTCTCACCATCAGCAGCCTGCAGCCTGAAGATTTTGCAACTTATTACTGCCAACAGTATAATAGTTACCCTCC	CACAGTG	7M	TTACACACCCAA	12M	ACATAAACC	9M
HG03196	hap2	hap2_distal_3/0/0_8_12_12	IGKV1D-17	IGKV1D-17*01_a291t	IGKV1D-17_N1	IGKV1D-17*01	+	99.65	AACATCCAGATGACCCAGTCTCCATCTGCCATGTCTGCATCTGTAGGAGACAGAGTCACCATCACTTGTCGGGCGAGGCAGGGCATTAGCAATTATTTAGCCTGGTTTCAGCAGAAACCAGGGAAAGTCCCTAAGCACCTGATCTATGCTGCATCCAGTTTGCAAAGTGGGGTCCCATCAAGGTTCAGCGGCAGTGGATCTGGGACAGAATTCACTCTCACAATCAGCAGCCTGCAGCCTGAAGATTTTGCAACTTATTACTGTCTACAGCATAATAGTTACCCTCC	1	NS			161875	162161	287	92.6655	86	73	0	287	0:0:0:0:0:0:0:0:0:0:0:0:0:0:0:0:0:0:0:0:0:0:4:0:0:0:0:0:0:0:0:0:0:0:0:0:0:0:0:0:0:0:0:0:0:0:0:0:0:0:0:0:0:0:0:0:0:0:0:0:0:4:1:0:0:0:0:0:0:0:0:0:0:0:0:0:0:0:0:0:0:0:2:0:0:0:0:0:0:0:2:2:0:0:0:0:0:0:0:0:0:0:0:0:0:0:0:0:4:0:0:0:0:0:0:0:0:0:0:3:0:0:0:0:0:0:0:0:0:0:0:0:0:0:0:0:0:0:0:0:0:0:0:0:0:0:0:0:0:0:0:0:0:3:1:0:0:5:0:0:0:0:0:3:0:0:0:9:0:0:0:0:0:0:0:0:0:0:0:0:0:0:0:0:0:0:0:6:3:1:0:0:0:0:0:0:0:0:0:0…	89:89:89:89:89:89:89:89:89:89:89:89:89:89:89:89:89:89:89:89:89:89:91:91:91:91:91:91:91:91:91:91:91:91:91:91:91:91:91:91:91:91:91:91:91:91:91:91:91:91:91:91:91:91:91:91:91:91:91:91:91:91:90:91:91:91:91:91:91:91:91:91:91:91:91:91:91:91:91:91:91:91:92:92:92:92:92:92:92:92:93:94:94:94:94:94:94:94:94:94:94:94:94:94:94:94:94:94:94:94:94:94:94:94:94:94:94:94:94:94:94:94:94:94:94:94:94:94:94:94:94:94:94:…	100	287	ATGGACATGAGGGTCCCCGCTCAGCTCCTGGGGCTCCTGCTGCTCTGGTTCCCAGGTAAGGATGGAGAACACTAACAGTTTACTCAGCCCAGAGTGCTCAGTACTGCTTTACTGTTCAGGGAAATTCTCTTACAACATGATTAATTGTGTGGACATTTGTTTTTATGTTTCCAATCTCAGGTGCCAGATGTAACATCCAGATGACCCAGTCTCCATCTGCCATGTCTGCATCTGTAGGAGACAGAGTCACCATCACTTGTCGGGCGAGGCAGGGCATTAGCAATTATTTAGCCTGGTTTCAGCAGAAACCAGGGAAAGTCCCTAAGCACCTGATCTATGCTGCATCCAGTTTGCAAAGTGGGGTCCCATCAAGGTTCAGCGGCAGTGGATCTGGGACAG…	506M	ATGGACATGAGGGTCCCCGCTCAGCTCCTGGGGCTCCTGCTGCTCTGGTTCCCAG	55M	GTAAGGATGGAGAACACTAACAGTTTACTCAGCCCAGAGTGCTCAGTACTGCTTTACTGTTCAGGGAAATTCTCTTACAACATGATTAATTGTGTGGACATTTGTTTTTATGTTTCCAATCTCAG	125M	GTGCCAGATGT	11M	AACATCCAGATGACCCAGTCTCCATCTGCCATGTCTGCATCTGTAGGAGACAGAGTCACCATCACTTGTCGGGCGAGGCAGGGCATTAGCAATTATTTAGCCTGGTTTCAGCAGAAACCAGGGAAAGTCCCTAAGCACCTGATCTATGCTGCATCCAGTTTGCAAAGTGGGGTCCCATCAAGGTTCAGCGGCAGTGGATCTGGGACAGAATTCACTCTCACAATCAGCAGCCTGCAGCCTGATGATTTTGCAACTTATTACTGTCTACAGCATAATAGTTACCCTCC	287M	AACATCCAGATGACCCAGTCTCCATCTGCCATGTCTGCATCTGTAGGAGACAGAGTCACCATCACTTGTCGGGCGAGGCAGGGCATT..................AGCAATTATTTAGCCTGGTTTCAGCAGAAACCAGGGAAAGTCCCTAAGCACCTGATCTATGCTGCA.....................TCCAGTTTGCAAAGTGGGGTCCCA...TCAAGGTTCAGCGGCAGTGGA......TCTGGGACAGAATTCACTCTCACAATCAGCAGCCTGCAGCCTGATGATTTTGCAACTTATTACTGTCTACAGCATAATAGTTACCCTCC	CACAGTG	7M	TTACACACCCGA	12M	ACATAAACC	9M
HG02284	hap2	h1tg000024l_hap2_distal	IGKV1D-17	IGKV1D-17*01_a291t	IGKV1D-17_N1	IGKV1D-17*01	+	99.65	AACATCCAGATGACCCAGTCTCCATCTGCCATGTCTGCATCTGTAGGAGACAGAGTCACCATCACTTGTCGGGCGAGGCAGGGCATTAGCAATTATTTAGCCTGGTTTCAGCAGAAACCAGGGAAAGTCCCTAAGCACCTGATCTATGCTGCATCCAGTTTGCAAAGTGGGGTCCCATCAAGGTTCAGCGGCAGTGGATCTGGGACAGAATTCACTCTCACAATCAGCAGCCTGCAGCCTGAAGATTTTGCAACTTATTACTGTCTACAGCATAATAGTTACCCTCC	1	NS			241201	241487	287	55.6899	54	43	0	287	0:0:0:0:0:0:0:0:0:0:0:0:0:0:0:0:0:0:0:0:0:0:0:0:0:0:0:0:0:0:0:0:0:0:0:0:0:0:0:0:0:0:0:0:0:0:0:0:0:3:0:0:0:0:0:0:0:0:0:0:0:0:0:0:0:0:0:0:0:3:2:0:0:4:1:1:0:0:0:0:0:0:0:0:6:1:0:0:0:0:0:0:0:0:0:0:0:0:0:0:0:0:0:0:0:0:0:0:0:0:0:0:0:0:0:0:0:0:0:0:0:0:0:0:0:0:0:0:0:0:0:0:0:0:0:0:0:0:0:0:0:0:0:3:1:0:0:0:0:0:0:0:0:3:1:0:0:3:1:0:0:0:0:0:0:0:0:7:0:0:0:0:3:1:0:0:1:0:0:0:0:0:0:0:0:0:0:0:6:2:0:0:0:0:0:0:0:0:0:0…	56:56:56:56:56:56:56:56:56:56:56:56:56:56:56:56:56:56:56:56:56:56:56:56:56:56:56:56:56:56:56:56:56:56:56:56:56:56:56:56:56:56:56:56:56:56:56:56:56:56:56:56:56:56:56:56:56:56:56:56:56:56:56:56:56:56:56:56:56:56:54:56:56:56:55:55:56:56:56:56:56:56:56:56:56:55:56:56:56:56:56:56:56:56:56:56:56:56:56:56:56:56:56:56:56:56:56:56:56:56:56:56:56:56:56:56:56:56:56:56:56:56:56:56:56:56:56:56:56:56:56:56:56:…	100	287	ATGGACATGAGGGTCCCCGCTCAGCTCCTGGGGCTCCTGCTGCTCTGGTTCCCAGGTAAGGATGGAGAACACTAACAGTTTACTCAGCCCAGAGTGCTCAGTACTGCTTTACTGTTCAGGGAAATTCTCTTACAACATGATTAATTGTGTGGACATTTGTTTTTATGTTTCCAATCTCAGGTGCCAGATGTAACATCCAGATGACCCAGTCTCCATCTGCCATGTCTGCATCTGTAGGAGACAGAGTCACCATCACTTGTCGGGCGAGGCAGGGCATTAGCAATTATTTAGCCTGGTTTCAGCAGAAACCAGGGAAAGTCCCTAAGCACCTGATCTATGCTGCATCCAGTTTGCAAAGTGGGGTCCCATCAAGGTTCAGCGGCAGTGGATCTGGGACAG…	506M	ATGGACATGAGGGTCCCCGCTCAGCTCCTGGGGCTCCTGCTGCTCTGGTTCCCAG	55M	GTAAGGATGGAGAACACTAACAGTTTACTCAGCCCAGAGTGCTCAGTACTGCTTTACTGTTCAGGGAAATTCTCTTACAACATGATTAATTGTGTGGACATTTGTTTTTATGTTTCCAATCTCAG	125M	GTGCCAGATGT	11M	AACATCCAGATGACCCAGTCTCCATCTGCCATGTCTGCATCTGTAGGAGACAGAGTCACCATCACTTGTCGGGCGAGGCAGGGCATTAGCAATTATTTAGCCTGGTTTCAGCAGAAACCAGGGAAAGTCCCTAAGCACCTGATCTATGCTGCATCCAGTTTGCAAAGTGGGGTCCCATCAAGGTTCAGCGGCAGTGGATCTGGGACAGAATTCACTCTCACAATCAGCAGCCTGCAGCCTGATGATTTTGCAACTTATTACTGTCTACAGCATAATAGTTACCCTCC	287M	AACATCCAGATGACCCAGTCTCCATCTGCCATGTCTGCATCTGTAGGAGACAGAGTCACCATCACTTGTCGGGCGAGGCAGGGCATT..................AGCAATTATTTAGCCTGGTTTCAGCAGAAACCAGGGAAAGTCCCTAAGCACCTGATCTATGCTGCA.....................TCCAGTTTGCAAAGTGGGGTCCCA...TCAAGGTTCAGCGGCAGTGGA......TCTGGGACAGAATTCACTCTCACAATCAGCAGCCTGCAGCCTGATGATTTTGCAACTTATTACTGTCTACAGCATAATAGTTACCCTCC	CACAGTG	7M	TTACACACCCGA	12M	ACATAAACC	9M
HG01700	hap2	hap2_distal_1/0/0_8_5_5	IGKV1D-33	IGKV1D-33*01_c286g	IGKV1D-33_N2	IGKV1D-33*01	+	99.65	GACATCCAGATGACCCAGTCTCCATCCTCCCTGTCTGCATCTGTAGGAGACAGAGTCACCATCACTTGCCAGGCGAGTCAGGACATTAGCAACTATTTAAATTGGTATCAGCAGAAACCAGGGAAAGCCCCTAAGCTCCTGATCTACGATGCATCCAATTTGGAAACAGGGGTCCCATCAAGGTTCAGTGGAAGTGGATCTGGGACAGATTTTACTTTCACCATCAGCAGCCTGCAGCCTGAAGATATTGCAACATATTACTGTCAACAGTATGATAATCTCCCTCC	1	NS			72061	72347	287	61.1777	60	48	0	287	0:0:0:0:0:0:0:1:0:0:0:0:3:1:0:0:0:0:0:0:0:0:0:0:0:0:0:3:1:0:0:0:1:3:0:0:0:0:4:1:1:0:0:0:0:0:0:0:0:0:0:0:0:0:0:0:0:0:0:0:0:0:0:0:0:0:0:3:1:0:0:0:0:0:0:0:0:0:0:0:0:0:0:0:0:0:0:0:0:3:0:0:0:0:1:0:0:0:0:0:0:0:0:0:0:0:0:0:0:0:0:0:0:0:0:0:0:0:0:3:1:0:0:0:0:0:6:2:0:0:4:0:0:0:0:0:0:0:0:0:0:0:0:0:0:0:0:0:0:0:0:0:0:0:0:6:2:3:1:0:0:0:3:1:0:0:0:0:0:0:0:0:0:0:0:3:1:0:0:0:0:0:3:1:0:0:0:0:0:0:0:0:0:0:0:0:0:0:0:0…	63:63:63:63:63:63:63:63:62:62:62:62:62:61:62:62:62:62:62:62:62:62:62:62:62:62:62:62:61:62:62:62:62:61:61:61:61:61:61:60:60:61:61:61:61:61:61:61:61:61:61:61:61:61:61:61:61:61:61:61:61:61:61:61:61:61:61:61:60:61:61:61:61:61:61:61:61:61:61:61:61:61:61:61:61:61:61:61:61:61:61:61:61:61:60:61:61:61:61:61:61:61:61:61:61:61:61:61:61:61:61:61:61:61:61:61:61:61:61:61:60:61:61:61:61:61:61:59:61:61:61:61:61:…	100	287	ATGGACATGAGGGTCCCTGCTCAGCTCCTGGGGCTCCTGCTGCTCTGGCTCTCAGGTAAGGAAGGATAACACTATGAATTTTCTCAGCCAGTGGGCTCAGTACAGCCTGGCTCTTGATGGAAGCCTTCCTATAATATGACTAATAGTATGAATATTTGTGTTTATGTTTCTAATCGCAGGTGCCAGATGTGACATCCAGATGACCCAGTCTCCATCCTCCCTGTCTGCATCTGTAGGAGACAGAGTCACCATCACTTGCCAGGCGAGTCAGGACATTAGCAACTATTTAAATTGGTATCAGCAGAAACCAGGGAAAGCCCCTAAGCTCCTGATCTACGATGCATCCAATTTGGAAACAGGGGTCCCATCAAGGTTCAGTGGAAGTGGATCTGGGACAGA…	505M	ATGGACATGAGGGTCCCTGCTCAGCTCCTGGGGCTCCTGCTGCTCTGGCTCTCAG	55M	GTAAGGAAGGATAACACTATGAATTTTCTCAGCCAGTGGGCTCAGTACAGCCTGGCTCTTGATGGAAGCCTTCCTATAATATGACTAATAGTATGAATATTTGTGTTTATGTTTCTAATCGCAG	124M	GTGCCAGATGT	11M	GACATCCAGATGACCCAGTCTCCATCCTCCCTGTCTGCATCTGTAGGAGACAGAGTCACCATCACTTGCCAGGCGAGTCAGGACATTAGCAACTATTTAAATTGGTATCAGCAGAAACCAGGGAAAGCCCCTAAGCTCCTGATCTACGATGCATCCAATTTGGAAACAGGGGTCCCATCAAGGTTCAGTGGAAGTGGATCTGGGACAGATTTTACTTTCACCATCAGCAGCCTGCAGGCTGAAGATATTGCAACATATTACTGTCAACAGTATGATAATCTCCCTCC	287M	GACATCCAGATGACCCAGTCTCCATCCTCCCTGTCTGCATCTGTAGGAGACAGAGTCACCATCACTTGCCAGGCGAGTCAGGACATT..................AGCAACTATTTAAATTGGTATCAGCAGAAACCAGGGAAAGCCCCTAAGCTCCTGATCTACGATGCA.....................TCCAATTTGGAAACAGGGGTCCCA...TCAAGGTTCAGTGGAAGTGGA......TCTGGGACAGATTTTACTTTCACCATCAGCAGCCTGCAGGCTGAAGATATTGCAACATATTACTGTCAACAGTATGATAATCTCCCTCC	CACAGTG	7M	TAACAAGTCATA	12M	ACATAAATC	9M
NA18572	hap1	hap1_distal_0/0/0_8_6_6	IGKV1D-33	IGKV1D-33*01_t319c	IGKV1D-33_N1	IGKV1D-33*01	+	99.65	GACATCCAGATGACCCAGTCTCCATCCTCCCTGTCTGCATCTGTAGGAGACAGAGTCACCATCACTTGCCAGGCGAGTCAGGACATTAGCAACTATTTAAATTGGTATCAGCAGAAACCAGGGAAAGCCCCTAAGCTCCTGATCTACGATGCATCCAATTTGGAAACAGGGGTCCCATCAAGGTTCAGTGGAAGTGGATCTGGGACAGATTTTACTTTCACCATCAGCAGCCTGCAGCCTGAAGATATTGCAACATATTACTGTCAACAGTATGATAATCTCCCTCC	1	NS			72073	72359	287	35.0941	35	27	0	287	0:0:0:0:0:0:0:0:0:0:0:0:0:0:0:0:0:0:0:0:0:0:0:0:3:1:0:0:0:0:0:0:0:0:0:0:0:0:0:0:0:0:0:0:0:0:0:0:0:0:0:0:1:0:0:0:0:0:0:0:0:0:0:0:0:0:0:0:0:0:0:0:0:0:0:0:0:0:0:0:0:0:0:0:0:0:0:0:0:0:0:0:0:0:3:0:0:0:0:0:0:0:0:0:0:0:0:0:0:0:0:0:0:0:0:0:0:0:0:0:0:0:0:0:0:0:3:1:0:0:0:0:0:0:0:0:0:0:0:0:0:0:0:0:0:0:0:0:0:0:0:0:0:3:1:0:0:0:0:0:0:3:0:0:0:0:0:3:0:0:0:0:0:0:0:0:0:0:0:0:0:0:0:0:0:0:0:0:0:0:0:0:0:0:0:0:0:0:0:0…	35:35:35:35:35:35:35:35:35:35:35:35:35:35:35:35:35:35:35:35:35:35:35:35:35:34:35:35:35:35:35:35:35:35:35:35:35:35:35:35:35:35:35:35:35:35:35:35:35:35:35:35:34:35:35:35:35:35:35:35:35:35:35:35:35:35:35:35:35:35:35:35:35:35:35:35:35:35:35:35:35:35:35:35:35:35:35:35:35:35:35:35:35:35:35:35:35:35:35:35:35:35:35:35:35:35:35:35:35:35:35:35:35:35:35:35:35:35:35:35:35:35:35:35:35:35:35:34:35:35:35:35:35:…	100	287	ATGGACATGAGGGTCCCTGCTCAGCTCCTGGGGCTCCTGCTGCTCTGGCTCTCAGGTAAGGAAGGATAACACTAGGAATTTTCTCAGCCAGTGGGCTCAGTACAGCCTGGCTCTTGATGGAAGCCTTCCTATAATATGACTAATAGTATGAATATTTGTGTTTATGTTTCTAATCGCAGGTGCCAGATGTGACATCCAGATGACCCAGTCTCCATCCTCCCTGTCTGCATCTGTAGGAGACAGAGTCACCATCACTTGCCAGGCGAGTCAGGACATTAGCAACTATTTAAATTGGTATCAGCAGAAACCAGGGAAAGCCCCTAAGCTCCTGATCTACGATGCATCCAATTTGGAAACAGGGGTCCCATCAAGGTTCAGTGGAAGTGGATCTGGGACAGA…	505M	ATGGACATGAGGGTCCCTGCTCAGCTCCTGGGGCTCCTGCTGCTCTGGCTCTCAG	55M	GTAAGGAAGGATAACACTAGGAATTTTCTCAGCCAGTGGGCTCAGTACAGCCTGGCTCTTGATGGAAGCCTTCCTATAATATGACTAATAGTATGAATATTTGTGTTTATGTTTCTAATCGCAG	124M	GTGCCAGATGT	11M	GACATCCAGATGACCCAGTCTCCATCCTCCCTGTCTGCATCTGTAGGAGACAGAGTCACCATCACTTGCCAGGCGAGTCAGGACATTAGCAACTATTTAAATTGGTATCAGCAGAAACCAGGGAAAGCCCCTAAGCTCCTGATCTACGATGCATCCAATTTGGAAACAGGGGTCCCATCAAGGTTCAGTGGAAGTGGATCTGGGACAGATTTTACTTTCACCATCAGCAGCCTGCAGCCTGAAGATATTGCAACATATTACTGTCAACAGCATGATAATCTCCCTCC	287M	GACATCCAGATGACCCAGTCTCCATCCTCCCTGTCTGCATCTGTAGGAGACAGAGTCACCATCACTTGCCAGGCGAGTCAGGACATT..................AGCAACTATTTAAATTGGTATCAGCAGAAACCAGGGAAAGCCCCTAAGCTCCTGATCTACGATGCA.....................TCCAATTTGGAAACAGGGGTCCCA...TCAAGGTTCAGTGGAAGTGGA......TCTGGGACAGATTTTACTTTCACCATCAGCAGCCTGCAGCCTGAAGATATTGCAACATATTACTGTCAACAGCATGATAATCTCCCTCC	CACAGTG	7M	TAACAAGTCATA	12M	ACATAAATC	9M
HG02284	hap2	h1tg000024l_hap2_distal	IGKV1D-37	IGKV1D-37*01_a197g	IGKV1D-37_N1	IGKV1D-37*01	+	99.65	GACATCCAGTTGACCCAGTCTCCATCCTCCCTGTCTGCATCTGTAGGAGACAGAGTCACCATCACTTGCCGGGTGAGTCAGGGCATTAGCAGTTATTTAAATTGGTATCGGCAGAAACCAGGGAAAGTTCCTAAGCTCCTGATCTATAGTGCATCCAATTTGCAATCTGGAGTCCCATCTCGGTTCAGTGGCAGTGGATCTGGGACAGATTTCACTCTCACTATCAGCAGCCTGCAGCCTGAAGATGTTGCAACTTATTACGGTCAACGGACTTACAATGCCCCTCC	1	NS		Second cysteine not found	42683	42969	287	47.9617	47	37	0	287	0:0:0:0:0:0:0:0:0:0:0:0:0:0:0:0:0:0:0:0:0:0:0:0:0:0:0:0:0:0:0:0:0:0:0:0:0:0:0:0:0:0:0:0:0:0:0:0:0:0:0:0:0:0:0:0:3:1:0:0:0:0:0:0:0:0:0:3:1:9:3:0:0:0:0:0:0:0:0:0:0:0:2:0:0:0:0:0:0:0:0:3:1:0:0:0:0:3:0:0:6:2:0:0:0:0:0:0:3:1:0:0:0:0:0:0:0:0:0:9:3:0:0:0:0:0:0:0:0:0:0:0:0:0:0:0:0:0:0:0:0:0:0:0:0:0:0:0:0:0:0:0:0:0:0:0:0:0:0:0:0:0:0:0:0:0:0:0:0:0:0:0:3:0:0:0:0:0:0:0:0:0:0:0:0:0:0:0:0:0:0:0:0:0:0:0:1:0:0:0…	47:47:47:47:47:47:47:47:47:47:47:47:47:47:47:47:47:47:47:47:47:47:47:47:47:47:47:47:47:47:47:47:47:47:47:47:47:47:47:47:47:47:47:47:47:47:47:47:47:47:47:47:47:47:47:47:47:46:47:47:47:47:47:47:47:47:47:47:46:47:44:47:47:47:47:47:47:47:47:47:47:47:48:48:48:48:48:48:48:48:48:48:47:48:48:48:48:48:48:48:48:46:48:48:48:48:48:48:48:47:48:48:48:48:48:48:48:48:48:48:45:48:48:48:48:48:48:48:48:48:48:48:48:…	100	287	ATGGACATGAGGGTCCCCGCTCAGCTCCTGGGGCTCCTACTGCTCTGGGTCCCAGGTAAGGAAGGAGAACACTAGGAATTTACTCAGCTGGTGCGCTCAGTATAGCCTGGCTCTTCAGGGAGGTCTTCTTATAACATGATGGATTGAATGGATGTTTGTTTTTATATTTCCAATCTCAGGTGCCAGATGTGACATCCAGTTGACCCAGTCTCCATCCTCCCTGTCTGCATCTGTAGGAGACAGAGTCACCATCACTTGCCGGGTGAGTCAGGGCATTAGCAGTTATTTAAATTGGTATCGGCAGAAACCAGGGAAAGTTCCTAAGCTCCTGATCTATAGTGCATCCAGTTTGCAATCTGGAGTCCCATCTCGGTTCAGTGGCAGTGGATCTGGGACAGA…	505M	ATGGACATGAGGGTCCCCGCTCAGCTCCTGGGGCTCCTACTGCTCTGGGTCCCAG	55M	GTAAGGAAGGAGAACACTAGGAATTTACTCAGCTGGTGCGCTCAGTATAGCCTGGCTCTTCAGGGAGGTCTTCTTATAACATGATGGATTGAATGGATGTTTGTTTTTATATTTCCAATCTCAG	124M	GTGCCAGATGT	11M	GACATCCAGTTGACCCAGTCTCCATCCTCCCTGTCTGCATCTGTAGGAGACAGAGTCACCATCACTTGCCGGGTGAGTCAGGGCATTAGCAGTTATTTAAATTGGTATCGGCAGAAACCAGGGAAAGTTCCTAAGCTCCTGATCTATAGTGCATCCAGTTTGCAATCTGGAGTCCCATCTCGGTTCAGTGGCAGTGGATCTGGGACAGATTTCACTCTCACTATCAGCAGCCTGCAGCCTGAAGATGTTGCAACTTATTACGGTCAACGGACTTACAATGCCCCTCC	287M	GACATCCAGTTGACCCAGTCTCCATCCTCCCTGTCTGCATCTGTAGGAGACAGAGTCACCATCACTTGCCGGGTGAGTCAGGGCATT..................AGCAGTTATTTAAATTGGTATCGGCAGAAACCAGGGAAAGTTCCTAAGCTCCTGATCTATAGTGCA.....................TCCAGTTTGCAATCTGGAGTCCCA...TCTCGGTTCAGTGGCAGTGGA......TCTGGGACAGATTTCACTCTCACTATCAGCAGCCTGCAGCCTGAAGATGTTGCAACTTATTACGGTCAACGGACTTACAATGCCCCTCC	CACAGTG	7M	TTACAAGGCATA	12M	ACATAAACC	9M
NA19916	hap1	hap1_distal_1/0/0_8_10_10	IGKV1D-37	IGKV1D-37*01_a197g	IGKV1D-37_N1	IGKV1D-37*01	+	99.65	GACATCCAGTTGACCCAGTCTCCATCCTCCCTGTCTGCATCTGTAGGAGACAGAGTCACCATCACTTGCCGGGTGAGTCAGGGCATTAGCAGTTATTTAAATTGGTATCGGCAGAAACCAGGGAAAGTTCCTAAGCTCCTGATCTATAGTGCATCCAATTTGCAATCTGGAGTCCCATCTCGGTTCAGTGGCAGTGGATCTGGGACAGATTTCACTCTCACTATCAGCAGCCTGCAGCCTGAAGATGTTGCAACTTATTACGGTCAACGGACTTACAATGCCCCTCC	1	NS		Second cysteine not found	18852	19138	287	45.2892	44	33	0	287	0:0:0:0:0:0:0:0:0:0:0:0:3:0:0:0:0:0:0:0:0:0:0:4:2:0:6:3:1:0:0:0:0:0:0:0:0:0:0:0:0:0:0:0:0:0:0:0:0:3:1:0:0:0:4:0:0:0:0:0:0:0:0:0:0:1:0:1:1:6:1:3:0:0:0:0:0:0:0:3:0:0:0:0:0:0:0:0:0:0:0:0:0:0:0:0:0:3:0:0:0:0:0:0:0:0:0:0:0:0:0:0:0:0:3:0:0:0:0:3:0:0:0:0:0:0:0:0:0:0:0:0:0:0:0:0:0:0:0:0:0:0:0:0:0:0:0:0:0:0:0:0:0:0:0:0:0:0:0:0:0:0:0:0:0:0:0:3:1:3:0:0:0:0:0:0:0:0:0:0:0:0:0:0:0:0:0:0:3:0:0:0:0:0:0:0:0:0:0:0…	45:45:45:45:45:45:45:45:45:45:45:45:45:45:45:45:45:45:45:45:45:45:45:45:45:45:45:45:44:45:45:45:45:45:45:45:45:45:45:45:45:45:45:45:45:45:45:45:45:45:44:45:45:45:45:45:45:45:45:45:45:45:45:45:45:44:45:44:44:45:44:45:45:45:45:45:45:45:45:45:45:45:45:45:45:45:45:45:45:45:45:45:45:45:45:45:45:45:45:45:45:45:45:45:45:45:45:45:45:45:45:45:45:45:45:45:45:45:45:45:45:45:45:45:45:45:45:45:45:45:45:45:45:…	100	287	ATGGACATGAGGGTCCCCGCTCAGCTCCTGGGGCTCCTACTGCTCTGGGTCCCAGGTAAGGAAGGAGAACACTAGGAATTTACTCAGCTGGTGCGCTCAGTATAGCCTGGCTCTTCAGGGAGGTCTTCTTATAACATGATGGATTGAATGGATGTTTGTTTTTATATTTCCAATCTCAGGTGCCAGATGTGACATCCAGTTGACCCAGTCTCCATCCTCCCTGTCTGCATCTGTAGGAGACAGAGTCACCATCACTTGCCGGGTGAGTCAGGGCATTAGCAGTTATTTAAATTGGTATCGGCAGAAACCAGGGAAAGTTCCTAAGCTCCTGATCTATAGTGCATCCAGTTTGCAATCTGGAGTCCCATCTCGGTTCAGTGGCAGTGGATCTGGGACAGA…	505M	ATGGACATGAGGGTCCCCGCTCAGCTCCTGGGGCTCCTACTGCTCTGGGTCCCAG	55M	GTAAGGAAGGAGAACACTAGGAATTTACTCAGCTGGTGCGCTCAGTATAGCCTGGCTCTTCAGGGAGGTCTTCTTATAACATGATGGATTGAATGGATGTTTGTTTTTATATTTCCAATCTCAG	124M	GTGCCAGATGT	11M	GACATCCAGTTGACCCAGTCTCCATCCTCCCTGTCTGCATCTGTAGGAGACAGAGTCACCATCACTTGCCGGGTGAGTCAGGGCATTAGCAGTTATTTAAATTGGTATCGGCAGAAACCAGGGAAAGTTCCTAAGCTCCTGATCTATAGTGCATCCAGTTTGCAATCTGGAGTCCCATCTCGGTTCAGTGGCAGTGGATCTGGGACAGATTTCACTCTCACTATCAGCAGCCTGCAGCCTGAAGATGTTGCAACTTATTACGGTCAACGGACTTACAATGCCCCTCC	287M	GACATCCAGTTGACCCAGTCTCCATCCTCCCTGTCTGCATCTGTAGGAGACAGAGTCACCATCACTTGCCGGGTGAGTCAGGGCATT..................AGCAGTTATTTAAATTGGTATCGGCAGAAACCAGGGAAAGTTCCTAAGCTCCTGATCTATAGTGCA.....................TCCAGTTTGCAATCTGGAGTCCCA...TCTCGGTTCAGTGGCAGTGGA......TCTGGGACAGATTTCACTCTCACTATCAGCAGCCTGCAGCCTGAAGATGTTGCAACTTATTACGGTCAACGGACTTACAATGCCCCTCC	CACAGTG	7M	TTACAAGGCATA	12M	ACATAAACC	9M
HG03196	hap2	h2tg000003l_hap2_distal	IGKV1D-39	IGKV1D-39*01_c29t	IGKV1D-39_N2	IGKV1D-39*01	+	99.65	GACATCCAGATGACCCAGTCTCCATCCTCCCTGTCTGCATCTGTAGGAGACAGAGTCACCATCACTTGCCGGGCAAGTCAGAGCATTAGCAGCTATTTAAATTGGTATCAGCAGAAACCAGGGAAAGCCCCTAAGCTCCTGATCTATGCTGCATCCAGTTTGCAAAGTGGGGTCCCATCAAGGTTCAGTGGCAGTGGATCTGGGACAGATTTCACTCTCACCATCAGCAGTCTGCAACCTGAAGATTTTGCAACTTACTACTGTCAACAGAGTTACAGTACCCCTCC	1	NS			20444	20730	287	63.6376	58	47	0	287	0:1:0:2:0:0:0:1:0:0:0:0:3:0:1:0:0:0:2:0:0:0:0:0:0:0:0:0:0:0:0:2:0:0:0:0:0:0:0:0:0:0:0:0:0:0:0:0:0:0:0:0:0:0:0:0:0:0:0:0:0:0:0:0:0:0:0:0:0:3:1:0:0:0:0:0:0:0:0:0:0:0:0:0:0:0:0:0:0:0:0:0:0:0:0:0:0:3:1:0:0:0:3:1:0:0:0:0:0:0:0:0:0:0:0:0:0:0:0:0:0:0:3:3:0:0:13:3:0:0:0:0:0:0:0:0:3:0:0:0:0:0:0:0:0:0:0:0:0:0:0:0:0:3:1:0:0:0:0:0:0:0:2:3:0:0:0:6:0:0:0:0:3:1:0:0:0:0:0:0:0:0:0:0:0:0:0:0:0:0:0:0:1:1:0:0:0:0:0:…	64:64:63:64:64:64:64:64:63:63:63:63:63:63:63:62:62:62:63:63:63:63:63:63:63:63:63:63:63:63:63:64:64:64:64:64:64:64:64:64:64:64:64:64:64:64:64:64:64:64:64:64:64:64:64:64:64:64:64:64:64:64:64:64:64:64:64:64:64:64:63:64:64:64:64:64:64:64:64:64:64:64:64:64:64:64:64:64:64:64:64:64:64:64:64:64:64:64:63:64:64:64:64:63:64:64:64:64:64:64:64:64:64:64:64:64:64:64:64:64:64:64:64:62:63:63:62:60:63:63:63:63:63:…	100	287	ATGGACATGAGGGTCCCCGCTCAGCTCCTGGGGCTCCTGCTACTCTGGCTCTGAGGTAAGGATGGAGAACACTAGGAATTTACTCAGCCAGTGTGCTCAGTACTGACTGGAACTTCAGGGAAGTTCTCTGATAACATGATTAATAGTAAGAATATTTGTTTTTATGTTTCCAATCTCAGGTGCCAGATGTGACATCCAGATGACCCAGTCTCCATCCTTCCTGTCTGCATCTGTAGGAGACAGAGTCACCATCACTTGCCGGGCAAGTCAGAGCATTAGCAGCTATTTAAATTGGTATCAGCAGAAACCAGGGAAAGCCCCTAAGCTCCTGATCTATGCTGCATCCAGTTTGCAAAGTGGGGTCCCATCAAGGTTCAGTGGCAGTGGATCTGGGACAGA…	505M	ATGGACATGAGGGTCCCCGCTCAGCTCCTGGGGCTCCTGCTACTCTGGCTCTGAG	55M	GTAAGGATGGAGAACACTAGGAATTTACTCAGCCAGTGTGCTCAGTACTGACTGGAACTTCAGGGAAGTTCTCTGATAACATGATTAATAGTAAGAATATTTGTTTTTATGTTTCCAATCTCAG	124M	GTGCCAGATGT	11M	GACATCCAGATGACCCAGTCTCCATCCTTCCTGTCTGCATCTGTAGGAGACAGAGTCACCATCACTTGCCGGGCAAGTCAGAGCATTAGCAGCTATTTAAATTGGTATCAGCAGAAACCAGGGAAAGCCCCTAAGCTCCTGATCTATGCTGCATCCAGTTTGCAAAGTGGGGTCCCATCAAGGTTCAGTGGCAGTGGATCTGGGACAGATTTCACTCTCACCATCAGCAGTCTGCAACCTGAAGATTTTGCAACTTACTACTGTCAACAGAGTTACAGTACCCCTCC	287M	GACATCCAGATGACCCAGTCTCCATCCTTCCTGTCTGCATCTGTAGGAGACAGAGTCACCATCACTTGCCGGGCAAGTCAGAGCATT..................AGCAGCTATTTAAATTGGTATCAGCAGAAACCAGGGAAAGCCCCTAAGCTCCTGATCTATGCTGCA.....................TCCAGTTTGCAAAGTGGGGTCCCA...TCAAGGTTCAGTGGCAGTGGA......TCTGGGACAGATTTCACTCTCACCATCAGCAGTCTGCAACCTGAAGATTTTGCAACTTACTACTGTCAACAGAGTTACAGTACCCCTCC	CACAGTG	7M	TTACAAGTCATA	12M	ACATAAACC	9M
HG00136	hap2	hap2_distal_0/0/0_8_5_5	IGKV1D-39	IGKV1D-39*01_c29t_c306t_315gtgtg319_c330a	IGKV1D-39_N1	IGKV1D-39*01	+	97.21	GACATCCAGATGACCCAGTCTCCATCCTCCCTGTCTGCATCTGTAGGAGACAGAGTCACCATCACTTGCCGGGCAAGTCAGAGCATTAGCAGCTATTTAAATTGGTATCAGCAGAAACCAGGGAAAGCCCCTAAGCTCCTGATCTATGCTGCATCCAGTTTGCAAAGTGGGGTCCCATCAAGGTTCAGTGGCAGTGGATCTGGGACAGATTTCACTCTCACCATCAGCAGTCTGCAACCTGAAGATTTTGCAACTTACTACTGTCAACAGAGTTACAGTACCCCTCC	1	NS			11128	11414	287	132.819	128	106	0	287	0:0:3:0:3:1:0:0:0:1:0:0:3:1:0:0:0:0:0:0:3:1:0:0:0:0:0:0:3:0:0:0:0:0:0:0:0:0:0:0:0:0:0:0:0:0:0:0:0:0:0:0:0:0:0:0:0:0:0:0:0:0:0:0:0:0:0:0:0:15:5:0:0:3:1:0:0:0:0:0:0:0:0:0:0:0:0:0:0:0:0:0:0:3:0:0:0:0:0:0:6:1:6:2:0:0:0:0:0:0:0:0:0:0:0:0:1:0:0:15:5:0:0:0:0:0:18:6:0:0:0:2:0:0:0:0:0:0:0:0:0:0:0:0:0:0:0:0:0:0:0:0:0:0:0:0:0:0:0:0:0:0:0:0:0:0:0:9:3:0:0:0:0:0:0:0:1:0:0:0:0:0:0:0:0:0:0:0:3:1:0:0:0:0:0:0:0:0:…	134:134:134:134:134:133:134:134:134:134:133:133:133:132:133:133:133:133:133:133:133:132:133:133:133:133:133:133:133:133:133:133:133:133:133:133:133:133:133:133:133:133:133:133:133:133:133:133:133:133:133:133:133:133:133:133:133:133:133:133:133:133:133:133:133:133:133:133:133:133:128:133:133:133:132:133:133:133:133:133:133:133:133:133:133:133:133:133:133:133:133:133:133:133:133:133:133:133:133:133…	100	287	ATGGACATGAGGGTCCCCGCTCAGCTCCTGGGGCTCCTGCTACTCTGGCTCTGAGGTAAGGATGGAGAACACTAGGAATTTACTCAGCCAGTGTGCTCAGTACTGACTGGAACTTCAGGGAAGTTCTCTGATAACATGATTAATAGTAAGAATATTTGTTTTTATGTTTCCAATCTCAGGTGCCAGATGTGACATCCAGATGACCCAGTCTCCATCCTTCCTGTCTGCATCTGTAGGAGACAGAGTCACCATCACTTGCCGGGCAAGTCAGAGCATTAGCAGCTATTTAAATTGGTATCAGCAGAAACCAGGGAAAGCCCCTAAGCTCCTGATCTATGCTGCATCCAGTTTGCAAAGTGGGGTCCCATCAAGGTTCAGTGGCAGTGGATCTGGGACAGA…	505M	ATGGACATGAGGGTCCCCGCTCAGCTCCTGGGGCTCCTGCTACTCTGGCTCTGAG	55M	GTAAGGATGGAGAACACTAGGAATTTACTCAGCCAGTGTGCTCAGTACTGACTGGAACTTCAGGGAAGTTCTCTGATAACATGATTAATAGTAAGAATATTTGTTTTTATGTTTCCAATCTCAG	124M	GTGCCAGATGT	11M	GACATCCAGATGACCCAGTCTCCATCCTTCCTGTCTGCATCTGTAGGAGACAGAGTCACCATCACTTGCCGGGCAAGTCAGAGCATTAGCAGCTATTTAAATTGGTATCAGCAGAAACCAGGGAAAGCCCCTAAGCTCCTGATCTATGCTGCATCCAGTTTGCAAAGTGGGGTCCCATCAAGGTTCAGTGGCAGTGGATCTGGGACAGATTTCACTCTCACCATCAGCAGTCTGCAACCTGAAGATTTTGCAACTTATTACTGTCAGTGTGGTTACAGTACACCTCC	287M	GACATCCAGATGACCCAGTCTCCATCCTTCCTGTCTGCATCTGTAGGAGACAGAGTCACCATCACTTGCCGGGCAAGTCAGAGCATT..................AGCAGCTATTTAAATTGGTATCAGCAGAAACCAGGGAAAGCCCCTAAGCTCCTGATCTATGCTGCA.....................TCCAGTTTGCAAAGTGGGGTCCCA...TCAAGGTTCAGTGGCAGTGGA......TCTGGGACAGATTTCACTCTCACCATCAGCAGTCTGCAACCTGAAGATTTTGCAACTTATTACTGTCAGTGTGGTTACAGTACACCTCC	CACAGTG	7M	TTACAAGTCGTA	12M	ACATAAACC	9M
HG02284	hap2	h1tg000024l_hap2_distal	IGKV1D-39	IGKV1D-39*01_c29t_c306t_315gtgtg319_c330a	IGKV1D-39_N1	IGKV1D-39*01	+	97.21	GACATCCAGATGACCCAGTCTCCATCCTCCCTGTCTGCATCTGTAGGAGACAGAGTCACCATCACTTGCCGGGCAAGTCAGAGCATTAGCAGCTATTTAAATTGGTATCAGCAGAAACCAGGGAAAGCCCCTAAGCTCCTGATCTATGCTGCATCCAGTTTGCAAAGTGGGGTCCCATCAAGGTTCAGTGGCAGTGGATCTGGGACAGATTTCACTCTCACCATCAGCAGTCTGCAACCTGAAGATTTTGCAACTTACTACTGTCAACAGAGTTACAGTACCCCTCC	1	NS			20440	20726	287	59.1568	59	52	0	287	0:0:0:0:3:1:0:0:0:0:0:0:0:0:0:0:0:0:0:0:0:0:0:0:0:0:0:0:0:0:0:0:0:0:0:0:0:0:0:0:0:0:0:0:0:0:0:0:0:0:0:0:0:0:0:0:0:0:0:0:0:0:0:0:3:1:0:0:0:6:2:0:0:0:0:0:0:0:0:0:0:0:0:0:3:1:0:0:0:0:0:0:0:0:0:0:0:0:0:0:0:0:0:0:0:0:0:0:0:0:0:0:0:0:0:3:0:0:0:0:0:0:0:1:0:0:4:1:0:0:0:0:0:0:0:0:0:0:0:0:0:0:0:0:0:0:0:0:0:0:0:0:0:0:0:0:0:0:0:0:0:0:0:0:0:0:0:9:0:0:0:0:0:0:0:0:0:0:3:0:0:0:0:0:0:0:0:0:0:0:0:0:0:0:0:0:0:0:0:0…	59:59:59:59:59:58:59:59:59:59:59:59:59:59:59:59:59:59:59:59:59:59:59:59:59:59:59:59:59:59:59:59:59:59:59:59:59:59:59:59:59:59:59:59:59:59:59:59:59:59:59:59:59:59:59:59:59:59:59:59:59:59:59:59:59:58:59:59:59:59:57:59:59:59:59:59:59:59:59:59:59:59:59:59:59:58:59:59:59:59:59:59:59:59:59:59:59:59:59:59:59:59:59:59:59:59:59:59:59:59:59:59:59:59:59:59:59:59:59:59:59:59:59:58:59:59:58:58:59:59:59:59:59:…	100	287	ATGGACATGAGGGTCCCCGCTCAGCTCCTGGGGCTCCTGCTACTCTGGCTCTGAGGTAAGGATGGAGAACACTAGGAATTTACTCAGCCAGTGTGCTCAGTACTGACTGGAACTTCAGGGAAGTTCTCTCATAACATGATTAATAGTAAGAATATTTGTTTTTATGTTTCCAATCTCAGGTGCCAGATGTGACATCCAGATGACCCAGTCTCCATCCTTCCTGTCTGCATCTGTAGGAGACAGAGTCACCATCACTTGCCGGGCAAGTCAGAGCATTAGCAGCTATTTAAATTGGTATCAGCAGAAACCAGGGAAAGCCCCTAAGCTCCTGATCTATGCTGCATCCAGTTTGCAAAGTGGGGTCCCATCAAGGTTCAGTGGCAGTGGATCTGGGACAGA…	505M	ATGGACATGAGGGTCCCCGCTCAGCTCCTGGGGCTCCTGCTACTCTGGCTCTGAG	55M	GTAAGGATGGAGAACACTAGGAATTTACTCAGCCAGTGTGCTCAGTACTGACTGGAACTTCAGGGAAGTTCTCTCATAACATGATTAATAGTAAGAATATTTGTTTTTATGTTTCCAATCTCAG	124M	GTGCCAGATGT	11M	GACATCCAGATGACCCAGTCTCCATCCTTCCTGTCTGCATCTGTAGGAGACAGAGTCACCATCACTTGCCGGGCAAGTCAGAGCATTAGCAGCTATTTAAATTGGTATCAGCAGAAACCAGGGAAAGCCCCTAAGCTCCTGATCTATGCTGCATCCAGTTTGCAAAGTGGGGTCCCATCAAGGTTCAGTGGCAGTGGATCTGGGACAGATTTCACTCTCACCATCAGCAGTCTGCAACCTGAAGATTTTGCAACTTATTACTGTCAGTGTGGTTACAGTACACCTCC	287M	GACATCCAGATGACCCAGTCTCCATCCTTCCTGTCTGCATCTGTAGGAGACAGAGTCACCATCACTTGCCGGGCAAGTCAGAGCATT..................AGCAGCTATTTAAATTGGTATCAGCAGAAACCAGGGAAAGCCCCTAAGCTCCTGATCTATGCTGCA.....................TCCAGTTTGCAAAGTGGGGTCCCA...TCAAGGTTCAGTGGCAGTGGA......TCTGGGACAGATTTCACTCTCACCATCAGCAGTCTGCAACCTGAAGATTTTGCAACTTATTACTGTCAGTGTGGTTACAGTACACCTCC	CACAGTG	7M	TTACAAGTCGTA	12M	ACATAAACC	9M
HG02107	hap2	h1tg000251l_hap2_distal	IGKV1D-39	IGKV1D-39*01_c29t_c306t_315gtgtg319_c330a	IGKV1D-39_N1	IGKV1D-39*01	+	97.21	GACATCCAGATGACCCAGTCTCCATCCTCCCTGTCTGCATCTGTAGGAGACAGAGTCACCATCACTTGCCGGGCAAGTCAGAGCATTAGCAGCTATTTAAATTGGTATCAGCAGAAACCAGGGAAAGCCCCTAAGCTCCTGATCTATGCTGCATCCAGTTTGCAAAGTGGGGTCCCATCAAGGTTCAGTGGCAGTGGATCTGGGACAGATTTCACTCTCACCATCAGCAGTCTGCAACCTGAAGATTTTGCAACTTACTACTGTCAACAGAGTTACAGTACCCCTCC	1	NS			20439	20725	287	54.0139	52	41	0	287	0:0:0:0:0:0:0:0:0:0:0:0:0:0:0:0:1:0:0:0:0:0:3:0:1:0:0:0:3:1:0:0:0:3:0:0:0:0:0:0:0:0:0:0:0:0:0:3:1:0:0:3:0:0:0:0:0:0:0:0:0:0:0:0:0:1:0:0:0:3:1:0:0:0:0:0:0:0:0:0:0:0:0:0:0:0:0:0:0:0:0:3:0:0:3:0:0:0:0:0:0:0:0:0:3:1:0:0:0:0:0:3:0:0:0:0:0:0:0:0:0:0:0:0:4:2:4:2:0:0:0:0:0:0:0:0:0:0:0:0:0:0:0:3:0:0:0:0:0:0:0:0:0:3:1:0:0:0:0:0:0:0:0:0:0:0:0:12:1:0:0:0:0:0:0:0:0:0:0:0:0:1:0:0:0:0:0:0:0:0:0:0:0:0:0:0:0:0:3:…	56:56:56:56:56:56:56:56:56:56:56:56:56:56:56:56:56:55:55:55:55:55:55:55:54:55:55:55:55:54:55:55:55:55:55:55:55:55:55:55:55:55:55:55:55:55:55:55:54:55:55:55:55:55:55:55:55:55:55:55:55:55:55:55:55:55:54:54:54:54:53:54:54:54:54:54:54:54:54:54:54:54:54:54:54:54:54:54:54:54:54:54:54:54:54:54:54:54:54:54:54:54:54:54:54:53:54:54:54:54:54:54:54:54:54:54:54:54:54:54:54:54:54:54:54:52:53:52:54:54:54:54:54:…	100	287	ATGGACATGAGGGTCCCCGCTCAGCTCCTGGGGCTCCTGCTACTCTGGCTCTGAGGTAAGGATGGAGAACACTAGGAATTTACTCAGCCAGTGTGCTCAGTACTGACTGGAACTTCAGGGAAGTTCTCTCATAACATGATTAATAGTAAGAATATTTGTTTTTATGTTTCCAATCTCAGGTGCCAGATGTGACATCCAGATGACCCAGTCTCCATCCTTCCTGTCTGCATCTGTAGGAGACAGAGTCACCATCACTTGCCGGGCAAGTCAGAGCATTAGCAGCTATTTAAATTGGTATCAGCAGAAACCAGGGAAAGCCCCTAAGCTCCTGATCTATGCTGCATCCAGTTTGCAAAGTGGGGTCCCATCAAGGTTCAGTGGCAGTGGATCTGGGACAGA…	505M	ATGGACATGAGGGTCCCCGCTCAGCTCCTGGGGCTCCTGCTACTCTGGCTCTGAG	55M	GTAAGGATGGAGAACACTAGGAATTTACTCAGCCAGTGTGCTCAGTACTGACTGGAACTTCAGGGAAGTTCTCTCATAACATGATTAATAGTAAGAATATTTGTTTTTATGTTTCCAATCTCAG	124M	GTGCCAGATGT	11M	GACATCCAGATGACCCAGTCTCCATCCTTCCTGTCTGCATCTGTAGGAGACAGAGTCACCATCACTTGCCGGGCAAGTCAGAGCATTAGCAGCTATTTAAATTGGTATCAGCAGAAACCAGGGAAAGCCCCTAAGCTCCTGATCTATGCTGCATCCAGTTTGCAAAGTGGGGTCCCATCAAGGTTCAGTGGCAGTGGATCTGGGACAGATTTCACTCTCACCATCAGCAGTCTGCAACCTGAAGATTTTGCAACTTATTACTGTCAGTGTGGTTACAGTACACCTCC	287M	GACATCCAGATGACCCAGTCTCCATCCTTCCTGTCTGCATCTGTAGGAGACAGAGTCACCATCACTTGCCGGGCAAGTCAGAGCATT..................AGCAGCTATTTAAATTGGTATCAGCAGAAACCAGGGAAAGCCCCTAAGCTCCTGATCTATGCTGCA.....................TCCAGTTTGCAAAGTGGGGTCCCA...TCAAGGTTCAGTGGCAGTGGA......TCTGGGACAGATTTCACTCTCACCATCAGCAGTCTGCAACCTGAAGATTTTGCAACTTATTACTGTCAGTGTGGTTACAGTACACCTCC	CACAGTG	7M	TTACAAGTCGTA	12M	ACATAAACC	9M
HG03718	hap2	h1tg000095l_hap2_distal	IGKV1D-39	IGKV1D-39*01_c29t_c306t_315gtgtg319_c330a	IGKV1D-39_N1	IGKV1D-39*01	+	97.21	GACATCCAGATGACCCAGTCTCCATCCTCCCTGTCTGCATCTGTAGGAGACAGAGTCACCATCACTTGCCGGGCAAGTCAGAGCATTAGCAGCTATTTAAATTGGTATCAGCAGAAACCAGGGAAAGCCCCTAAGCTCCTGATCTATGCTGCATCCAGTTTGCAAAGTGGGGTCCCATCAAGGTTCAGTGGCAGTGGATCTGGGACAGATTTCACTCTCACCATCAGCAGTCTGCAACCTGAAGATTTTGCAACTTACTACTGTCAACAGAGTTACAGTACCCCTCC	1	NS			20351	20637	287	60.115	56	40	0	287	1:0:0:0:1:0:0:0:0:0:0:0:0:0:0:0:0:0:0:0:0:1:0:0:3:1:0:0:6:2:0:3:0:0:0:0:0:0:2:0:0:0:0:0:0:0:0:0:0:0:0:0:0:0:0:3:0:0:0:0:2:0:0:0:0:0:0:0:0:3:1:0:0:0:0:0:0:0:0:0:0:0:0:3:0:0:0:0:0:0:0:0:0:0:0:0:0:0:0:0:0:0:0:0:0:0:0:0:0:0:0:0:0:0:0:0:0:0:0:0:0:0:0:0:0:0:3:1:2:0:0:2:0:0:0:1:0:0:0:0:0:0:0:0:2:0:0:0:0:0:0:0:0:0:0:0:0:0:0:0:0:0:3:0:0:0:0:9:0:0:0:0:6:1:0:0:0:3:4:0:0:0:0:0:4:0:0:0:0:0:3:0:0:0:0:0:0:0:0:0…	57:58:58:58:58:57:57:57:57:57:57:57:57:57:57:57:57:57:57:57:57:56:57:57:57:56:57:57:57:55:57:57:57:57:57:57:57:57:58:58:58:58:58:58:58:58:58:58:58:58:58:58:58:58:58:58:58:58:58:58:59:59:59:59:59:59:59:59:59:59:58:59:59:59:59:59:59:59:59:59:59:59:59:59:59:59:59:59:59:59:59:59:59:59:59:59:59:59:59:59:59:59:59:59:59:59:59:59:59:59:59:59:59:59:59:59:59:59:59:59:59:59:59:59:59:59:59:58:60:60:60:61:61:…	100	287	ATGGACATGAGGGTCCCCGCTCAGCTCCTGGGGCTCCTGCTACTCTGGCTCTGAGGTAAGGATGGAGAACACTAGGAATTTACTCAGCCAGTGTGCTCAGTACTGACTGGAACTTCAGGGAAGTTCTCTGATAACATGATTAATAGTAAGAATATTTGTTTTTATGTTTCCAATCTCAGGTGCCAGATGTGACATCCAGATGACCCAGTCTCCATCCTTCCTGTCTGCATCTGTAGGAGACAGAGTCACCATCACTTGCCGGGCAAGTCAGAGCATTAGCAGCTATTTAAATTGGTATCAGCAGAAACCAGGGAAAGCCCCTAAGCTCCTGATCTATGCTGCATCCAGTTTGCAAAGTGGGGTCCCATCAAGGTTCAGTGGCAGTGGATCTGGGACAGA…	505M	ATGGACATGAGGGTCCCCGCTCAGCTCCTGGGGCTCCTGCTACTCTGGCTCTGAG	55M	GTAAGGATGGAGAACACTAGGAATTTACTCAGCCAGTGTGCTCAGTACTGACTGGAACTTCAGGGAAGTTCTCTGATAACATGATTAATAGTAAGAATATTTGTTTTTATGTTTCCAATCTCAG	124M	GTGCCAGATGT	11M	GACATCCAGATGACCCAGTCTCCATCCTTCCTGTCTGCATCTGTAGGAGACAGAGTCACCATCACTTGCCGGGCAAGTCAGAGCATTAGCAGCTATTTAAATTGGTATCAGCAGAAACCAGGGAAAGCCCCTAAGCTCCTGATCTATGCTGCATCCAGTTTGCAAAGTGGGGTCCCATCAAGGTTCAGTGGCAGTGGATCTGGGACAGATTTCACTCTCACCATCAGCAGTCTGCAACCTGAAGATTTTGCAACTTATTACTGTCAGTGTGGTTACAGTACACCTCC	287M	GACATCCAGATGACCCAGTCTCCATCCTTCCTGTCTGCATCTGTAGGAGACAGAGTCACCATCACTTGCCGGGCAAGTCAGAGCATT..................AGCAGCTATTTAAATTGGTATCAGCAGAAACCAGGGAAAGCCCCTAAGCTCCTGATCTATGCTGCA.....................TCCAGTTTGCAAAGTGGGGTCCCA...TCAAGGTTCAGTGGCAGTGGA......TCTGGGACAGATTTCACTCTCACCATCAGCAGTCTGCAACCTGAAGATTTTGCAACTTATTACTGTCAGTGTGGTTACAGTACACCTCC	CACAGTG	7M	TTACAAGTCGTA	12M	ACATAAACC	9M
NA12778	hap2	h1tg000041l_hap2_distal	IGKV1D-39	IGKV1D-39*01_c29t_c306t_315gtgtg319_c330a	IGKV1D-39_N1	IGKV1D-39*01	+	97.21	GACATCCAGATGACCCAGTCTCCATCCTCCCTGTCTGCATCTGTAGGAGACAGAGTCACCATCACTTGCCGGGCAAGTCAGAGCATTAGCAGCTATTTAAATTGGTATCAGCAGAAACCAGGGAAAGCCCCTAAGCTCCTGATCTATGCTGCATCCAGTTTGCAAAGTGGGGTCCCATCAAGGTTCAGTGGCAGTGGATCTGGGACAGATTTCACTCTCACCATCAGCAGTCTGCAACCTGAAGATTTTGCAACTTACTACTGTCAACAGAGTTACAGTACCCCTCC	1	NS			20351	20637	287	44.5645	43	36	0	287	0:0:0:0:0:0:0:0:0:0:0:0:0:0:0:0:0:0:0:0:0:0:0:0:0:1:0:0:0:0:0:0:0:0:0:0:0:0:0:0:0:0:0:0:0:0:0:0:1:0:0:0:0:2:0:0:0:0:0:0:0:0:0:0:0:0:0:0:0:3:1:0:0:0:0:0:0:0:0:0:0:0:0:0:0:0:0:0:0:3:0:0:0:0:0:0:0:3:0:0:1:0:0:1:0:0:0:0:0:0:0:0:0:3:0:0:0:0:0:0:0:0:0:0:0:0:3:1:0:0:0:3:1:0:0:0:0:0:0:0:0:0:0:0:0:0:0:0:0:0:0:0:0:0:0:0:0:0:0:0:3:0:0:0:0:0:0:3:0:0:0:0:0:0:0:0:0:0:0:0:0:0:6:1:0:0:0:0:3:1:0:0:0:0:0:0:0:0:0:0…	45:45:45:45:45:45:45:45:45:45:45:45:45:45:45:45:45:45:45:45:45:45:45:45:45:45:44:44:44:44:44:44:44:44:44:44:44:44:44:44:44:44:44:44:44:44:44:44:43:44:44:44:44:45:45:45:45:45:45:45:45:45:45:45:45:45:45:45:45:45:44:45:45:45:45:45:45:45:45:45:45:45:45:45:45:45:45:45:45:45:45:45:45:45:45:45:45:45:45:45:44:45:45:45:44:44:44:44:44:44:44:44:44:44:44:44:44:44:44:44:44:44:44:44:44:44:44:43:44:44:44:44:43:…	100	287	ATGGACATGAGGGTCCCCGCTCAGCTCCTGGGGCTCCTGCTACTCTGGCTCTGAGGTAAGGATGGAGAACACTAGGAATTTACTCAGCCAGTGTGCTCAGTACTGACTGGAACTTCAGGGAAGTTCTCTGATAACATGATTAATAGTAAGAATATTTGTTTTTATGTTTCCAATCTCAGGTGCCAGATGTGACATCCAGATGACCCAGTCTCCATCCTTCCTGTCTGCATCTGTAGGAGACAGAGTCACCATCACTTGCCGGGCAAGTCAGAGCATTAGCAGCTATTTAAATTGGTATCAGCAGAAACCAGGGAAAGCCCCTAAGCTCCTGATCTATGCTGCATCCAGTTTGCAAAGTGGGGTCCCATCAAGGTTCAGTGGCAGTGGATCTGGGACAGA…	505M	ATGGACATGAGGGTCCCCGCTCAGCTCCTGGGGCTCCTGCTACTCTGGCTCTGAG	55M	GTAAGGATGGAGAACACTAGGAATTTACTCAGCCAGTGTGCTCAGTACTGACTGGAACTTCAGGGAAGTTCTCTGATAACATGATTAATAGTAAGAATATTTGTTTTTATGTTTCCAATCTCAG	124M	GTGCCAGATGT	11M	GACATCCAGATGACCCAGTCTCCATCCTTCCTGTCTGCATCTGTAGGAGACAGAGTCACCATCACTTGCCGGGCAAGTCAGAGCATTAGCAGCTATTTAAATTGGTATCAGCAGAAACCAGGGAAAGCCCCTAAGCTCCTGATCTATGCTGCATCCAGTTTGCAAAGTGGGGTCCCATCAAGGTTCAGTGGCAGTGGATCTGGGACAGATTTCACTCTCACCATCAGCAGTCTGCAACCTGAAGATTTTGCAACTTATTACTGTCAGTGTGGTTACAGTACACCTCC	287M	GACATCCAGATGACCCAGTCTCCATCCTTCCTGTCTGCATCTGTAGGAGACAGAGTCACCATCACTTGCCGGGCAAGTCAGAGCATT..................AGCAGCTATTTAAATTGGTATCAGCAGAAACCAGGGAAAGCCCCTAAGCTCCTGATCTATGCTGCA.....................TCCAGTTTGCAAAGTGGGGTCCCA...TCAAGGTTCAGTGGCAGTGGA......TCTGGGACAGATTTCACTCTCACCATCAGCAGTCTGCAACCTGAAGATTTTGCAACTTATTACTGTCAGTGTGGTTACAGTACACCTCC	CACAGTG	7M	TTACAAGTCGTA	12M	ACATAAACC	9M
HG01887	hap2	hap2_distal_0/0/0_8_7_7	IGKV1D-42	IGKV1D-42*02_c324t	IGKV1D-42_N1	IGKV1D-42*02	+	99.65	GACATCCAGATGACCCAGTCTCCATCTTTCCTGTCTGCATCTGTAGGAGACAGAGTCAGTATCATTTGCTGGGCAAGTGAGGGCATTAGCAGTAATTTAGCCTGGTATCTGCAGAAACCAGGGAAATCCCCTAAGCTCTTCCTCTATGATGCAAAAGATTTGCACCCTGGGGTCTCATCGAGGTTCAGTGGCAGGGGATCTGGGACGGATTTCACTCTCACCATCATCAGCCTGAAGCCTGAAGATTTTGCAGCTTATTACTGTAAACAGGACTTCAGTTACCCTCC	1	S			271146	271432	287	68.4704	66	50	0	287	0:3:0:0:3:0:0:0:0:0:0:0:0:0:0:3:0:0:0:0:0:0:0:0:0:0:0:0:0:0:0:0:0:0:0:0:0:0:0:0:0:0:0:0:0:0:0:0:0:0:0:0:0:0:0:0:0:0:0:0:0:1:0:0:0:0:0:0:0:3:0:0:0:0:0:0:0:0:0:3:1:0:0:0:0:0:0:0:0:0:0:0:0:0:0:0:0:0:0:0:0:0:0:0:0:0:0:0:1:0:0:0:0:6:1:0:0:0:0:3:1:0:0:0:0:0:2:0:0:0:0:0:0:0:0:0:0:0:0:0:0:0:0:0:0:0:0:0:0:0:0:0:0:0:0:0:0:0:0:0:0:0:0:0:3:0:0:6:1:0:0:0:0:0:0:0:0:0:0:0:0:0:0:0:0:0:0:0:0:0:1:0:3:1:0:0:0:0:0:0…	70:70:70:70:70:70:70:70:70:70:70:70:70:70:70:70:70:70:70:70:70:70:70:70:70:70:70:70:70:70:70:70:70:70:70:70:70:70:70:70:70:70:70:70:70:70:70:70:70:70:70:70:70:70:70:70:70:70:70:70:70:69:70:70:70:70:70:70:70:70:70:70:70:70:70:70:70:70:70:70:69:70:70:70:70:70:70:70:70:70:70:70:70:70:70:70:70:70:70:70:70:70:70:70:70:70:70:70:70:69:69:69:69:69:68:69:69:69:69:69:68:69:69:69:69:69:69:67:67:67:67:67:67:…	100	287	ATGGACATGAGGGTCCCCGCTCAGCTCCTGGGGCTCCTGCTGCTCTGGCTCCCAGGTAAGGAAGGAGAACACTAGGAATTTTCTTAGCCCACTGTGCTCTGGCACTTCTGGGAAGTTCTCTTATACCATGATTCATGGTGTGGATATTTGTTTTTATGTTTCCAATCTCAGGTGTCAGATTTGACATCCAGATGACCCAGTCTCCATCTTTCCTGTCTGCATCTGTAGGAGACAGAGTCAGTATCATTTGCTGGGCAAGTGAGGGCATTAGCAGTAATTTAGCCTGGTATCTGCAGAAACCAGGGAAATCCCCTAAGCTCTTCCTCTATGATGCAAAAGATTTGCACCCTGGGGTCTCATCGAGGTTCAGTGGCAGGGGATCTGGGACGGATTTCACTC…	497M	ATGGACATGAGGGTCCCCGCTCAGCTCCTGGGGCTCCTGCTGCTCTGGCTCCCAG	55M	GTAAGGAAGGAGAACACTAGGAATTTTCTTAGCCCACTGTGCTCTGGCACTTCTGGGAAGTTCTCTTATACCATGATTCATGGTGTGGATATTTGTTTTTATGTTTCCAATCTCAG	116M	GTGTCAGATTT	11M	GACATCCAGATGACCCAGTCTCCATCTTTCCTGTCTGCATCTGTAGGAGACAGAGTCAGTATCATTTGCTGGGCAAGTGAGGGCATTAGCAGTAATTTAGCCTGGTATCTGCAGAAACCAGGGAAATCCCCTAAGCTCTTCCTCTATGATGCAAAAGATTTGCACCCTGGGGTCTCATCGAGGTTCAGTGGCAGGGGATCTGGGACGGATTTCACTCTCACCATCATCAGCCTGAAGCCTGAAGATTTTGCAGCTTATTACTGTAAACAGGACTTTAGTTACCCTCC	287M	GACATCCAGATGACCCAGTCTCCATCTTTCCTGTCTGCATCTGTAGGAGACAGAGTCAGTATCATTTGCTGGGCAAGTGAGGGCATT..................AGCAGTAATTTAGCCTGGTATCTGCAGAAACCAGGGAAATCCCCTAAGCTCTTCCTCTATGATGCA.....................AAAGATTTGCACCCTGGGGTCTCA...TCGAGGTTCAGTGGCAGGGGA......TCTGGGACGGATTTCACTCTCACCATCATCAGCCTGAAGCCTGAAGATTTTGCAGCTTATTACTGTAAACAGGACTTTAGTTACCCTCC	CACAGGG	7M	TTACAAGCCTGA	12M	ACATAAGCC	9M
NA20351	hap1	hap1_distal_0/0/0_8_10_10	IGKV1D-42	IGKV1D-42*02_c324t	IGKV1D-42_N1	IGKV1D-42*02	+	99.65	GACATCCAGATGACCCAGTCTCCATCTTTCCTGTCTGCATCTGTAGGAGACAGAGTCAGTATCATTTGCTGGGCAAGTGAGGGCATTAGCAGTAATTTAGCCTGGTATCTGCAGAAACCAGGGAAATCCCCTAAGCTCTTCCTCTATGATGCAAAAGATTTGCACCCTGGGGTCTCATCGAGGTTCAGTGGCAGGGGATCTGGGACGGATTTCACTCTCACCATCATCAGCCTGAAGCCTGAAGATTTTGCAGCTTATTACTGTAAACAGGACTTCAGTTACCCTCC	1	S			271363	271649	287	37.1498	33	27	0	287	0:0:0:0:0:0:0:5:1:0:0:0:0:0:0:0:3:0:0:0:0:0:0:0:0:3:1:0:0:0:0:0:0:0:0:0:0:0:0:0:0:0:0:0:0:0:0:3:0:0:0:0:0:0:0:0:0:0:0:0:0:0:0:0:0:0:0:0:0:0:0:0:0:0:2:0:3:0:0:0:0:0:0:0:0:0:0:0:0:0:0:0:0:0:0:2:0:0:0:0:0:0:0:0:0:0:0:0:0:0:0:0:0:0:0:0:0:0:0:2:0:0:0:0:0:0:6:1:0:0:0:0:0:0:0:0:0:0:0:0:0:0:0:0:0:0:0:0:0:0:0:0:0:0:0:0:0:0:0:0:0:0:0:0:0:0:0:0:0:0:0:0:0:0:0:0:0:0:0:0:0:0:0:0:0:0:0:0:0:0:0:0:0:0:0:1:0:0:0:0…	35:35:35:35:35:35:35:35:34:35:35:35:35:35:35:35:35:35:35:35:35:35:35:35:35:35:34:35:35:35:35:35:35:35:35:35:35:35:35:35:35:35:35:35:35:35:35:35:35:35:35:35:35:35:35:35:35:35:35:35:35:35:35:35:35:35:35:35:35:35:35:35:35:35:36:36:36:36:36:36:36:36:36:36:36:36:36:36:36:36:36:36:36:36:36:37:37:37:37:37:37:37:37:37:37:37:37:37:37:37:37:37:37:37:37:37:37:37:37:38:38:38:38:38:38:38:38:37:38:38:38:38:38:…	100	287	ATGGACATGAGGGTCCCCGCTCAGCTCCTGGGGCTCCTGCTGCTCTGGCTCCCAGGTAAGGAAGGAGAACACTAGGAATTTTCTTAGCCCACTGTGCTCTGGCACTTCTGGGAAGTTCTCTTATACCATGATTCATGGTGTGGATATTTGTTTTTATGTTTCCAATCTCAGGTGTCAGATTTGACATCCAGATGACCCAGTCTCCATCTTTCCTGTCTGCATCTGTAGGAGACAGAGTCAGTATCATTTGCTGGGCAAGTGAGGGCATTAGCAGTAATTTAGCCTGGTATCTGCAGAAACCAGGGAAATCCCCTAAGCTCTTCCTCTATGATGCAAAAGATTTGCACCCTGGGGTCTCATCGAGGTTCAGTGGCAGGGGATCTGGGACGGATTTCACTC…	497M	ATGGACATGAGGGTCCCCGCTCAGCTCCTGGGGCTCCTGCTGCTCTGGCTCCCAG	55M	GTAAGGAAGGAGAACACTAGGAATTTTCTTAGCCCACTGTGCTCTGGCACTTCTGGGAAGTTCTCTTATACCATGATTCATGGTGTGGATATTTGTTTTTATGTTTCCAATCTCAG	116M	GTGTCAGATTT	11M	GACATCCAGATGACCCAGTCTCCATCTTTCCTGTCTGCATCTGTAGGAGACAGAGTCAGTATCATTTGCTGGGCAAGTGAGGGCATTAGCAGTAATTTAGCCTGGTATCTGCAGAAACCAGGGAAATCCCCTAAGCTCTTCCTCTATGATGCAAAAGATTTGCACCCTGGGGTCTCATCGAGGTTCAGTGGCAGGGGATCTGGGACGGATTTCACTCTCACCATCATCAGCCTGAAGCCTGAAGATTTTGCAGCTTATTACTGTAAACAGGACTTTAGTTACCCTCC	287M	GACATCCAGATGACCCAGTCTCCATCTTTCCTGTCTGCATCTGTAGGAGACAGAGTCAGTATCATTTGCTGGGCAAGTGAGGGCATT..................AGCAGTAATTTAGCCTGGTATCTGCAGAAACCAGGGAAATCCCCTAAGCTCTTCCTCTATGATGCA.....................AAAGATTTGCACCCTGGGGTCTCA...TCGAGGTTCAGTGGCAGGGGA......TCTGGGACGGATTTCACTCTCACCATCATCAGCCTGAAGCCTGAAGATTTTGCAGCTTATTACTGTAAACAGGACTTTAGTTACCCTCC	CACAGGG	7M	TTACAAGCCTGA	12M	ACATAAGCC	9M
HG02284	hap1	hap1_distal_1/0/0_8_9_9	IGKV1D-42	IGKV1D-42*02_c324t	IGKV1D-42_N1	IGKV1D-42*02	+	99.65	GACATCCAGATGACCCAGTCTCCATCTTTCCTGTCTGCATCTGTAGGAGACAGAGTCAGTATCATTTGCTGGGCAAGTGAGGGCATTAGCAGTAATTTAGCCTGGTATCTGCAGAAACCAGGGAAATCCCCTAAGCTCTTCCTCTATGATGCAAAAGATTTGCACCCTGGGGTCTCATCGAGGTTCAGTGGCAGGGGATCTGGGACGGATTTCACTCTCACCATCATCAGCCTGAAGCCTGAAGATTTTGCAGCTTATTACTGTAAACAGGACTTCAGTTACCCTCC	1	S			271230	271516	287	28.0627	28	24	0	287	0:0:0:0:0:0:0:0:0:0:0:0:0:0:0:0:0:0:3:0:0:0:0:0:0:0:0:0:0:0:0:0:0:0:0:0:0:0:0:0:0:0:0:0:0:0:0:0:0:0:0:0:0:0:0:0:0:0:0:0:0:0:0:0:0:0:0:0:0:0:0:0:0:0:0:0:0:0:0:0:0:0:0:0:0:0:0:0:0:0:0:0:0:0:0:0:0:0:0:0:0:0:0:0:0:0:0:0:0:0:0:0:0:3:0:0:0:0:0:6:2:0:0:0:0:0:0:0:0:0:0:0:0:0:0:0:0:0:0:0:0:0:0:0:0:0:0:0:0:0:0:0:0:0:0:0:0:3:0:0:0:0:0:0:0:0:0:0:0:0:0:0:0:0:0:0:0:0:0:0:0:0:0:0:0:0:0:0:0:0:0:0:0:0:0:0:0:0:0:0…	28:28:28:28:28:28:28:28:28:28:28:28:28:28:28:28:28:28:28:28:28:28:28:28:28:28:28:28:28:28:28:28:28:28:28:28:28:28:28:28:28:28:28:28:28:28:28:28:28:28:28:28:28:28:28:28:28:28:28:28:28:28:28:28:28:28:28:28:28:28:28:28:28:28:28:28:28:28:28:28:28:28:28:28:28:28:28:28:28:28:28:28:28:28:28:28:28:28:28:28:28:28:28:28:28:28:28:28:28:28:28:28:28:28:28:28:28:28:28:28:26:28:28:28:28:28:28:28:28:28:28:28:28:…	100	287	ATGGACATGAGGGTCCCCGCTCAGCTCCTGGGGCTCCTGCTGCTCTGGCTCCCAGGTAAGGAAGGAGAACACTAGGAATTTTCTTAGCCCACTGTGCTCTGGCACTTCTGGGAAGTTCTCTTATACCATGATTCATGGTGTGGATATTTGTTTTTATGTTTCCAATCTCAGGTGTCAGATTTGACATCCAGATGACCCAGTCTCCATCTTTCCTGTCTGCATCTGTAGGAGACAGAGTCAGTATCATTTGCTGGGCAAGTGAGGGCATTAGCAGTAATTTAGCCTGGTATCTGCAGAAACCAGGGAAATCCCCTAAGCTCTTCCTCTATGATGCAAAAGATTTGCACCCTGGGGTCTCATCGAGGTTCAGTGGCAGGGGATCTGGGACGGATTTCACTC…	497M	ATGGACATGAGGGTCCCCGCTCAGCTCCTGGGGCTCCTGCTGCTCTGGCTCCCAG	55M	GTAAGGAAGGAGAACACTAGGAATTTTCTTAGCCCACTGTGCTCTGGCACTTCTGGGAAGTTCTCTTATACCATGATTCATGGTGTGGATATTTGTTTTTATGTTTCCAATCTCAG	116M	GTGTCAGATTT	11M	GACATCCAGATGACCCAGTCTCCATCTTTCCTGTCTGCATCTGTAGGAGACAGAGTCAGTATCATTTGCTGGGCAAGTGAGGGCATTAGCAGTAATTTAGCCTGGTATCTGCAGAAACCAGGGAAATCCCCTAAGCTCTTCCTCTATGATGCAAAAGATTTGCACCCTGGGGTCTCATCGAGGTTCAGTGGCAGGGGATCTGGGACGGATTTCACTCTCACCATCATCAGCCTGAAGCCTGAAGATTTTGCAGCTTATTACTGTAAACAGGACTTTAGTTACCCTCC	287M	GACATCCAGATGACCCAGTCTCCATCTTTCCTGTCTGCATCTGTAGGAGACAGAGTCAGTATCATTTGCTGGGCAAGTGAGGGCATT..................AGCAGTAATTTAGCCTGGTATCTGCAGAAACCAGGGAAATCCCCTAAGCTCTTCCTCTATGATGCA.....................AAAGATTTGCACCCTGGGGTCTCA...TCGAGGTTCAGTGGCAGGGGA......TCTGGGACGGATTTCACTCTCACCATCATCAGCCTGAAGCCTGAAGATTTTGCAGCTTATTACTGTAAACAGGACTTTAGTTACCCTCC	CACAGGG	7M	TTACAAGCCTGA	12M	ACATAAGCC	9M
HG02107	hap2	hap2_distal_0/0/0_8_9_9	IGKV1D-42	IGKV1D-42*02_c324t	IGKV1D-42_N1	IGKV1D-42*02	+	99.65	GACATCCAGATGACCCAGTCTCCATCTTTCCTGTCTGCATCTGTAGGAGACAGAGTCAGTATCATTTGCTGGGCAAGTGAGGGCATTAGCAGTAATTTAGCCTGGTATCTGCAGAAACCAGGGAAATCCCCTAAGCTCTTCCTCTATGATGCAAAAGATTTGCACCCTGGGGTCTCATCGAGGTTCAGTGGCAGGGGATCTGGGACGGATTTCACTCTCACCATCATCAGCCTGAAGCCTGAAGATTTTGCAGCTTATTACTGTAAACAGGACTTCAGTTACCCTCC	1	S			267343	267629	287	23.0836	22	15	0	287	0:0:0:1:0:0:0:0:1:0:0:0:0:0:0:0:0:0:0:0:0:0:0:0:0:3:1:0:0:0:0:0:0:0:0:0:0:0:0:0:0:0:0:0:0:0:0:0:0:0:0:0:0:0:0:0:0:0:0:0:0:0:0:0:0:0:0:0:0:3:1:0:0:0:0:0:0:0:0:3:0:0:0:0:0:0:0:0:0:0:0:0:0:0:0:0:0:0:0:3:1:0:0:0:0:0:0:0:0:0:0:0:0:0:0:0:0:0:0:0:0:0:0:0:0:0:0:0:0:0:0:0:0:0:0:0:0:0:0:0:0:0:0:0:0:0:0:0:0:0:0:3:1:0:0:0:0:0:0:0:0:0:0:0:0:0:0:0:0:0:0:0:3:0:0:0:0:0:0:0:0:0:0:0:0:0:0:0:0:0:0:0:3:1:0:0:0:0:0:0…	23:23:23:23:22:22:22:22:24:23:23:23:23:23:23:23:23:23:23:23:23:23:23:23:23:23:22:23:23:23:23:23:23:23:23:23:23:23:23:23:23:23:23:23:23:23:23:23:23:23:23:23:23:23:23:23:23:23:23:23:23:23:23:23:23:23:23:23:23:23:22:23:23:23:23:23:23:23:23:23:23:23:23:23:23:23:23:23:23:23:23:23:23:23:23:23:23:23:23:23:22:23:23:23:23:23:23:23:23:23:23:23:23:23:23:23:23:23:23:23:23:23:23:23:23:23:23:23:23:23:23:23:23:…	100	287	ATGGACATGAGGGTCCCCGCTCAGCTCCTGGGGCTCCTGCTGCTCTGGCTCCCAGGTAAGGAAGGAGAACACTAGGAATTTTCTTAGCCCACTGTGCTCTGGCACTTCTGGGAAGTTCTCTTATACCATGATTCATGGTGTGGATATTTGTTTTTATGTTTCCAATCTCAGGTGTCAGATTTGACATCCAGATGACCCAGTCTCCATCTTTCCTGTCTGCATCTGTAGGAGACAGAGTCAGTATCATTTGCTGGGCAAGTGAGGGCATTAGCAGTAATTTAGCCTGGTATCTGCAGAAACCAGGGAAATCCCCTAAGCTCTTCCTCTATGATGCAAAAGATTTGCACCCTGGGGTCTCATCGAGGTTCAGTGGCAGGGGATCTGGGACGGATTTCACTC…	497M	ATGGACATGAGGGTCCCCGCTCAGCTCCTGGGGCTCCTGCTGCTCTGGCTCCCAG	55M	GTAAGGAAGGAGAACACTAGGAATTTTCTTAGCCCACTGTGCTCTGGCACTTCTGGGAAGTTCTCTTATACCATGATTCATGGTGTGGATATTTGTTTTTATGTTTCCAATCTCAG	116M	GTGTCAGATTT	11M	GACATCCAGATGACCCAGTCTCCATCTTTCCTGTCTGCATCTGTAGGAGACAGAGTCAGTATCATTTGCTGGGCAAGTGAGGGCATTAGCAGTAATTTAGCCTGGTATCTGCAGAAACCAGGGAAATCCCCTAAGCTCTTCCTCTATGATGCAAAAGATTTGCACCCTGGGGTCTCATCGAGGTTCAGTGGCAGGGGATCTGGGACGGATTTCACTCTCACCATCATCAGCCTGAAGCCTGAAGATTTTGCAGCTTATTACTGTAAACAGGACTTTAGTTACCCTCC	287M	GACATCCAGATGACCCAGTCTCCATCTTTCCTGTCTGCATCTGTAGGAGACAGAGTCAGTATCATTTGCTGGGCAAGTGAGGGCATT..................AGCAGTAATTTAGCCTGGTATCTGCAGAAACCAGGGAAATCCCCTAAGCTCTTCCTCTATGATGCA.....................AAAGATTTGCACCCTGGGGTCTCA...TCGAGGTTCAGTGGCAGGGGA......TCTGGGACGGATTTCACTCTCACCATCATCAGCCTGAAGCCTGAAGATTTTGCAGCTTATTACTGTAAACAGGACTTTAGTTACCCTCC	CACAGGG	7M	TTACAAGCCTGA	12M	ACATAAGCC	9M
HG02284	hap1	hap1_proximal_0/0/0_8_2_2	IGKV2-24	IGKV2-24*01_a169g	IGKV2-24_N1	IGKV2-24*01	-	99.67	GATATTGTGATGACCCAGACTCCACTCTCCTCACCTGTCACCCTTGGACAGCCGGCCTCCATCTCCTGCAGGTCTAGTCAAAGCCTCGTACACAGTGATGGAAACACCTACTTGAGTTGGCTTCAGCAGAGGCCAGGCCAGCCTCCAAGACTCCTAATTTATAAGATTTCTAACCGGTTCTCTGGGGTCCCAGACAGATTCAGTGGCAGTGGGGCAGGGACAGATTTCACACTGAAAATCAGCAGGGTGGAAGCTGAGGATGTCGGGGTTTATTACTGCATGCAAGCTACACAATTTCCTCA	1	NS			314374	314675	302	38.7384	38	30	3	299	4:0:0:0:24:4:4:4:4:2:0:0:4:0:0:4:0:0:0:0:0:0:0:4:0:0:0:0:0:0:0:0:0:3:1:0:0:0:4:0:0:0:0:0:0:0:0:0:0:0:4:0:0:0:0:0:0:0:4:0:0:0:0:0:0:0:0:0:0:0:0:0:0:0:0:0:0:3:0:0:3:0:3:1:0:0:0:0:4:0:0:0:4:0:0:0:0:0:0:0:0:0:0:0:4:0:0:4:0:0:0:0:0:4:0:1:4:0:0:0:0:0:0:0:0:0:6:2:0:4:0:4:0:0:0:0:0:4:0:4:0:0:0:4:0:0:4:3:1:0:0:0:4:4:4:0:0:0:0:0:4:0:0:0:0:0:0:3:1:0:0:4:0:0:0:0:0:4:0:4:4:4:0:0:0:0:4:4:0:0:0:4:0:0:0:0:0:4:0:…	37:41:41:41:41:37:37:37:37:41:39:39:35:39:39:35:39:39:39:39:39:39:39:35:39:39:39:39:39:39:39:39:39:39:38:39:39:39:35:39:39:39:39:39:39:39:39:39:39:39:35:39:39:39:39:39:39:39:35:39:39:39:39:39:39:39:39:39:39:39:39:39:39:39:39:39:39:39:39:39:39:39:39:38:39:39:39:39:35:39:39:39:35:39:39:39:39:39:39:39:39:39:39:39:35:39:39:35:39:39:39:39:39:35:39:39:34:38:38:38:38:38:38:38:38:38:38:36:38:34:38:34:38:…	99.0066	302	ATGAGGCTCCTTGCTCAGCTTCTGGGGCTGCTAATGCTCTGGGTCCCTGGTGAGGACAGAAGAGAGATGAGGGAGGAGAATGGGGTGGGAGGGTGAACTCTGGGGGCCCCATTGCCTCCCATGTGTGTTCTGTCCTCATGTTAGATGTGTACGTCTTGTACTCCAGGATGGGGCTTGTAACTTTTATATCTGCGTGAGTAAGGCATGTGAGGTTTAGATCTGTAAGAATGAGGAAGATTCCAGAAGGAACAAAGACCAGTGCTCCGGTGAAGACTCTAACAGAGAAAGAGGGAATGGTAGAGGAAACTTCTAGCACTCAAAGCACTCTGCTGTGCTTTGAAAATATGTTTTTATTTTGAAATTATATATTACTAGGGTCTGAATCAAATTATAAAAATT…	833M	ATGAGGCTCCTTGCTCAGCTTCTGGGGCTGCTAATGCTCTGGGTCCCTG	49M	GTGAGGACAGAAGAGAGATGAGGGAGGAGAATGGGGTGGGAGGGTGAACTCTGGGGGCCCCATTGCCTCCCATGTGTGTTCTGTCCTCATGTTAGATGTGTACGTCTTGTACTCCAGGATGGGGCTTGTAACTTTTATATCTGCGTGAGTAAGGCATGTGAGGTTTAGATCTGTAAGAATGAGGAAGATTCCAGAAGGAACAAAGACCAGTGCTCCGGTGAAGACTCTAACAGAGAAAGAGGGAATGGTAGAGGAAACTTCTAGCACTCAAAGCACTCTGCTGTGCTTTGAAAATATGTTTTTATTTTGAAATTATATATTACTAGGGTCTGAATCAAATTATAAAAATTGATTTAGCCTGAAATAAATAACAGAAGAAAAATTATTTTAAAATTGTGC…	443M	GATCCAGTGGG	11M	GATATTGTGATGACCCAGACTCCACTCTCCTCACCTGTCACCCTTGGACAGCCGGCCTCCATCTCCTGCAGGTCTAGTCAAAGCCTCGTACACAGTGATGGAAACACCTACTTGAGTTGGCTTCAGCAGAGGCCAGGCCAGCCTCCAAGACTCCTAATTTATAAGGTTTCTAACCGGTTCTCTGGGGTCCCAGACAGATTCAGTGGCAGTGGGGCAGGGACAGATTTCACACTGAAAATCAGCAGGGTGGAAGCTGAGGATGTCGGGGTTTATTACTGCATGCAAGCTACACAATTTCCTCA	302M	GATATTGTGATGACCCAGACTCCACTCTCCTCACCTGTCACCCTTGGACAGCCGGCCTCCATCTCCTGCAGGTCTAGTCAAAGCCTCGTACACAGT...GATGGAAACACCTACTTGAGTTGGCTTCAGCAGAGGCCAGGCCAGCCTCCAAGACTCCTAATTTATAAGGTT.....................TCTAACCGGTTCTCTGGGGTCCCA...GACAGATTCAGTGGCAGTGGG......GCAGGGACAGATTTCACACTGAAAATCAGCAGGGTGGAAGCTGAGGATGTCGGGGTTTATTACTGCATGCAAGCTACACAATTTCCTCA	CACAGTG	7M	GTACAGCTCTGA	12M	ACAAAAACC	9M
NA20903	hap1	hap1_proximal_0/0/0_8_0_0	IGKV2-24	IGKV2-24*01_a335-	IGKV2-24_N2	IGKV2-24*01	-	99.67	GATATTGTGATGACCCAGACTCCACTCTCCTCACCTGTCACCCTTGGACAGCCGGCCTCCATCTCCTGCAGGTCTAGTCAAAGCCTCGTACACAGTGATGGAAACACCTACTTGAGTTGGCTTCAGCAGAGGCCAGGCCAGCCTCCAAGACTCCTAATTTATAAGATTTCTAACCGGTTCTCTGGGGTCCCAGACAGATTCAGTGGCAGTGGGGCAGGGACAGATTTCACACTGAAAATCAGCAGGGTGGAAGCTGAGGATGTCGGGGTTTATTACTGCATGCAAGCTACACAATTTCCTCA	1	S		length mismatch in V-REGION: seq 301 vs co-ords 302 - likely indel	349953	350253	301	51.2126	48	35	0	301	5:1:1:4:2:2:1:0:3:0:0:0:1:0:1:0:0:0:0:0:0:0:0:0:0:0:0:0:0:0:0:0:0:0:1:0:0:1:0:0:0:0:3:0:0:0:0:0:0:1:3:1:0:0:0:0:0:1:0:0:0:0:3:0:0:0:0:0:0:0:0:0:0:0:0:0:0:0:0:0:0:0:0:0:0:0:12:3:0:0:0:1:0:0:0:0:0:0:0:0:0:0:0:1:0:0:1:3:1:0:0:0:1:3:1:1:0:0:0:0:0:0:0:6:2:0:0:0:0:0:1:3:0:0:0:3:7:2:1:0:0:0:1:3:1:1:3:0:0:0:0:1:1:1:3:0:0:0:0:1:0:0:0:0:0:0:2:0:3:3:1:0:0:0:0:0:1:0:0:0:4:1:0:2:1:1:1:0:1:0:1:0:0:0:2:0:0:0:1:…	47:47:47:47:46:49:48:49:49:49:49:49:48:49:48:49:49:49:49:49:49:49:49:49:49:49:49:49:49:49:49:49:49:49:48:49:49:48:49:49:49:49:49:49:49:49:49:49:49:48:49:48:49:49:49:49:49:48:49:49:49:49:49:49:49:49:49:49:49:49:49:49:49:49:49:49:49:49:49:49:49:49:49:49:49:49:49:46:49:49:49:48:49:49:49:49:49:49:49:49:49:49:49:48:49:49:48:49:48:49:49:49:48:49:48:48:49:49:49:49:49:49:49:49:47:49:49:49:49:49:48:49:49:…	100	301	ATGAGGCTCCTTGCTCAGCTTCTGGGGCTGCTAATGCTCTGGGTCCCTGGTGAGGACAGAAGAGAGATGAGGGAGGAGAATGGGGTGGGAGGGTGAACTCTGGGGGCCCCATTGCCTCCCATGTGTGTTCTGTCCTCATGTTAGATGTGTACGTCTTGTACTCCAGGATGGGGCTTGTAACTTTTATATCTGCGTGAGTAAGGCATGTGAGGTTTAGATCTGTAAGAATGAGGAAGATTCCAGAAGGAACAAAGACCAGTGCTCCGGTGAAGACTCTAACAGAGAAAGAGGGAATGGTAGAGGAAACTTCTAGCACTCAAAGCACTCTGCTGTGCTTTGAAAATATGTTTTTATTTTGAAATTATATATTACTAGGGTCTGAATCAAATTATAAAAATT…	28M1D804M	ATGAGGCTCCTTGCTCAGCTTCTGGGGCTGCTAATGCTCTGGGTCCCTG	49M	GTGAGGACAGAAGAGAGATGAGGGAGGAGAATGGGGTGGGAGGGTGAACTCTGGGGGCCCCATTGCCTCCCATGTGTGTTCTGTCCTCATGTTAGATGTGTACGTCTTGTACTCCAGGATGGGGCTTGTAACTTTTATATCTGCGTGAGTAAGGCATGTGAGGTTTAGATCTGTAAGAATGAGGAAGATTCCAGAAGGAACAAAGACCAGTGCTCCGGTGAAGACTCTAACAGAGAAAGAGGGAATGGTAGAGGAAACTTCTAGCACTCAAAGCACTCTGCTGTGCTTTGAAAATATGTTTTTATTTTGAAATTATATATTACTAGGGTCTGAATCAAATTATAAAAATTGATTTAGCCTGAAATAAATAACAGAAGAAAAATTATTTTAAAATTGTGC…	443M	GATCCAGTGGG	11M	GATATTGTGATGACCCAGACTCCACTCTCCTCACCTGTCACCCTTGGACAGCCGGCCTCCATCTCCTGCAGGTCTAGTCAAAGCCTCGTACACAGTGATGGAAACACCTACTTGAGTTGGCTTCAGCAGAGGCCAGGCCAGCCTCCAAGACTCCTAATTTATAAGATTTCTAACCGGTTCTCTGGGGTCCCAGACAGATTCAGTGGCAGTGGGGCAGGGACAGATTTCACACTGAAAATCAGCAGGGTGGAAGCTGAGGATGTCGGGGTTTATTACTGCATGCAAGCTACACAATTTCCTC	1D301M	GATATTGTGATGACCCAGACTCCACTCTCCTCACCTGTCACCCTTGGACAGCCGGCCTCCATCTCCTGCAGGTCTAGTCAAAGCCTCGTACACAGT...GATGGAAACACCTACTTGAGTTGGCTTCAGCAGAGGCCAGGCCAGCCTCCAAGACTCCTAATTTATAAGATT.....................TCTAACCGGTTCTCTGGGGTCCCA...GACAGATTCAGTGGCAGTGGG......GCAGGGACAGATTTCACACTGAAAATCAGCAGGGTGGAAGCTGAGGATGTCGGGGTTTATTACTGCATGCAAGCTACACAATTTCCTC	CACAGTG	7M	GTACAGCTCTGA	12M	ACAAAAACC	9M
NA18572	hap1	hap1_proximal_1/0/0_8_0_0	IGKV2-24	IGKV2-24*01_a335-	IGKV2-24_N2	IGKV2-24*01	-	99.67	GATATTGTGATGACCCAGACTCCACTCTCCTCACCTGTCACCCTTGGACAGCCGGCCTCCATCTCCTGCAGGTCTAGTCAAAGCCTCGTACACAGTGATGGAAACACCTACTTGAGTTGGCTTCAGCAGAGGCCAGGCCAGCCTCCAAGACTCCTAATTTATAAGATTTCTAACCGGTTCTCTGGGGTCCCAGACAGATTCAGTGGCAGTGGGGCAGGGACAGATTTCACACTGAAAATCAGCAGGGTGGAAGCTGAGGATGTCGGGGTTTATTACTGCATGCAAGCTACACAATTTCCTCA	1	S		length mismatch in V-REGION: seq 301 vs co-ords 302 - likely indel	332312	332612	301	45.289	43	33	0	301	4:0:0:0:0:0:0:0:0:0:0:0:0:0:0:0:0:0:0:0:0:0:0:1:0:0:0:0:0:0:0:0:6:2:0:0:0:1:0:0:0:0:0:0:0:0:0:0:0:0:0:0:0:6:1:0:0:0:0:0:0:0:0:0:0:0:0:0:0:0:0:0:0:0:0:0:0:0:0:0:0:6:2:0:0:0:3:1:0:0:0:0:0:0:3:1:0:0:0:0:0:0:0:0:0:0:0:0:0:0:0:0:0:0:0:0:0:0:0:0:0:0:0:0:1:0:0:0:0:0:0:0:0:0:0:0:0:0:0:0:0:0:0:0:0:0:0:0:0:0:0:0:0:0:0:0:0:0:0:0:0:0:0:0:0:0:0:0:0:0:1:0:0:0:0:0:0:0:0:3:0:1:0:0:0:0:0:3:0:0:0:0:0:0:1:0:0:0:0:1…	46:46:46:46:46:46:46:46:46:46:46:46:46:46:46:46:46:46:46:46:46:46:46:45:46:46:46:46:46:46:46:46:46:44:46:46:46:45:46:46:46:46:46:46:46:46:46:46:46:46:46:46:46:46:45:46:46:46:46:46:46:46:46:46:46:46:46:46:46:46:46:46:46:46:46:46:46:46:46:46:46:46:44:46:46:46:46:45:46:46:46:46:46:46:46:45:46:46:46:46:46:46:46:46:46:46:46:46:46:46:46:46:46:46:46:46:46:46:46:46:46:46:46:46:45:46:46:46:46:46:46:46:46:…	100	301	ATGAGGCTCCTTGCTCAGCTTCTGGGGCTGCTAATGCTCTGGGTCCCTGGTGAGGACAGAAGAGAGATGAGGGAGGAGAATGGGGTGGGAGGGTGAACTCTGGGGGCCCCATTGCCTCCCATGTGTGTTCTGTCCTCATGTTAGATGTGTACGTCTTGTACTCCAGGATGGGGCTTGTAACTTTTATATCTGCGTGAGTAAGGCATGTGAGGTTTAGATCTGTAAGAATGAGGAAGATTCCAGAAGGAACAAAGACCAGTGCTCCGGTGAAGACTCTAACAGAGAAAGAGGGAATGGTAGAGGAAACTTCTAGCACTCAAAGCACTCTGCTGTGCTTTGAAAATATGTTTTTATTTTGAAATTATATATTACTAGGGTCTGAATCAAATTATAAAAATT…	28M1D804M	ATGAGGCTCCTTGCTCAGCTTCTGGGGCTGCTAATGCTCTGGGTCCCTG	49M	GTGAGGACAGAAGAGAGATGAGGGAGGAGAATGGGGTGGGAGGGTGAACTCTGGGGGCCCCATTGCCTCCCATGTGTGTTCTGTCCTCATGTTAGATGTGTACGTCTTGTACTCCAGGATGGGGCTTGTAACTTTTATATCTGCGTGAGTAAGGCATGTGAGGTTTAGATCTGTAAGAATGAGGAAGATTCCAGAAGGAACAAAGACCAGTGCTCCGGTGAAGACTCTAACAGAGAAAGAGGGAATGGTAGAGGAAACTTCTAGCACTCAAAGCACTCTGCTGTGCTTTGAAAATATGTTTTTATTTTGAAATTATATATTACTAGGGTCTGAATCAAATTATAAAAATTGATTTAGCCTGAAATAAATAACAGAAGAAAAATTATTTTAAAATTGTGC…	443M	GATCCAGTGGG	11M	GATATTGTGATGACCCAGACTCCACTCTCCTCACCTGTCACCCTTGGACAGCCGGCCTCCATCTCCTGCAGGTCTAGTCAAAGCCTCGTACACAGTGATGGAAACACCTACTTGAGTTGGCTTCAGCAGAGGCCAGGCCAGCCTCCAAGACTCCTAATTTATAAGATTTCTAACCGGTTCTCTGGGGTCCCAGACAGATTCAGTGGCAGTGGGGCAGGGACAGATTTCACACTGAAAATCAGCAGGGTGGAAGCTGAGGATGTCGGGGTTTATTACTGCATGCAAGCTACACAATTTCCTC	1D301M	GATATTGTGATGACCCAGACTCCACTCTCCTCACCTGTCACCCTTGGACAGCCGGCCTCCATCTCCTGCAGGTCTAGTCAAAGCCTCGTACACAGT...GATGGAAACACCTACTTGAGTTGGCTTCAGCAGAGGCCAGGCCAGCCTCCAAGACTCCTAATTTATAAGATT.....................TCTAACCGGTTCTCTGGGGTCCCA...GACAGATTCAGTGGCAGTGGG......GCAGGGACAGATTTCACACTGAAAATCAGCAGGGTGGAAGCTGAGGATGTCGGGGTTTATTACTGCATGCAAGCTACACAATTTCCTC	CACAGTG	7M	GTACAGCTCTGA	12M	ACAAAAACC	9M
NA21110	hap2	hap2_proximal_1/0/0_8_2_2	IGKV2-24	IGKV2-24*01_g122c	IGKV2-24_N4	IGKV2-24*01	-	99.67	GATATTGTGATGACCCAGACTCCACTCTCCTCACCTGTCACCCTTGGACAGCCGGCCTCCATCTCCTGCAGGTCTAGTCAAAGCCTCGTACACAGTGATGGAAACACCTACTTGAGTTGGCTTCAGCAGAGGCCAGGCCAGCCTCCAAGACTCCTAATTTATAAGATTTCTAACCGGTTCTCTGGGGTCCCAGACAGATTCAGTGGCAGTGGGGCAGGGACAGATTTCACACTGAAAATCAGCAGGGTGGAAGCTGAGGATGTCGGGGTTTATTACTGCATGCAAGCTACACAATTTCCTCA	2	NS		Conserved Trp not found	255426	255727	302	15.4901	15	12	1	301	0:0:0:0:0:0:0:0:0:0:0:0:0:0:0:0:0:0:0:0:0:0:0:0:0:0:0:0:0:0:0:0:0:0:0:0:0:0:0:0:3:0:0:0:0:0:0:0:0:0:0:0:0:0:0:0:0:0:0:0:0:0:0:0:0:0:0:0:0:0:0:0:0:0:0:0:0:0:0:0:0:0:0:0:0:0:0:6:1:0:0:0:0:0:0:0:0:0:0:0:0:0:0:0:0:0:0:0:0:0:0:0:0:0:0:0:0:0:0:0:0:0:0:0:0:1:3:1:0:0:0:0:0:0:0:0:0:0:0:0:0:3:0:0:0:0:0:0:0:0:0:0:0:0:0:0:0:0:0:0:0:0:0:0:0:0:0:0:0:0:0:0:0:0:0:0:0:0:0:0:0:0:0:0:0:0:0:3:0:0:0:0:0:0:0:0:0:0:0:0…	16:16:16:16:16:16:16:16:16:16:16:16:16:16:16:16:16:16:16:16:16:16:16:16:16:16:16:16:16:16:16:16:16:16:16:16:16:16:16:16:16:16:16:16:16:16:16:16:16:16:16:16:16:16:16:16:16:16:16:16:16:16:16:16:16:16:16:16:16:16:16:16:16:16:16:16:16:16:16:16:16:16:16:16:16:16:16:16:15:16:16:16:16:16:16:16:16:16:16:16:16:16:16:16:16:16:16:16:16:16:16:16:16:16:16:16:16:16:16:16:16:16:16:16:16:16:15:14:15:15:15:15:15:…	99.6689	302	ATGAGGCTCCTTGCTCAGCTTCTGGGGCTGCTAATGCTCTGGGTCCCTGGTGAGGACAGAAGAGAGATGAGGGAGGAGAATGGGGTGGGAGGGTGAACTCTGGGGGCCCCATTGCCTCCCATGTGTGTTCTGTCCTCATGTTAGATGTGTACGTCTTGTACTCCAGGATGGGGCTTGTAACTTTTATATCTGCGTGAGTAAGGCATGTGAGGTTTAGATCTGTAAGAATGAGGAAGATTCCAGAAGGAACAAAGACCAGTGCTCCGGTGAAGACTCTAACAGAGAAAGAGGGAATGGTAGAGGAAACTTCTAGCACTCAAAGCACTCTGCTGTGCTTTGAAAATATGTTTTTATTTTGAAATTATATATTACTAGGGTCTGAATCAAATTATAAAAATT…	833M	ATGAGGCTCCTTGCTCAGCTTCTGGGGCTGCTAATGCTCTGGGTCCCTG	49M	GTGAGGACAGAAGAGAGATGAGGGAGGAGAATGGGGTGGGAGGGTGAACTCTGGGGGCCCCATTGCCTCCCATGTGTGTTCTGTCCTCATGTTAGATGTGTACGTCTTGTACTCCAGGATGGGGCTTGTAACTTTTATATCTGCGTGAGTAAGGCATGTGAGGTTTAGATCTGTAAGAATGAGGAAGATTCCAGAAGGAACAAAGACCAGTGCTCCGGTGAAGACTCTAACAGAGAAAGAGGGAATGGTAGAGGAAACTTCTAGCACTCAAAGCACTCTGCTGTGCTTTGAAAATATGTTTTTATTTTGAAATTATATATTACTAGGGTCTGAATCAAATTATAAAAATTGATTTAGCCTGAAATAAATAACAGAAGAAAAATTATTTTAAAATTGTGC…	443M	GATCCAGTGGG	11M	GATATTGTGATGACCCAGACTCCACTCTCCTCACCTGTCACCCTTGGACAGCCGGCCTCCATCTCCTGCAGGTCTAGTCAAAGCCTCGTACACAGTGATGGAAACACCTACTTGAGTTCGCTTCAGCAGAGGCCAGGCCAGCCTCCAAGACTCCTAATTTATAAGATTTCTAACCGGTTCTCTGGGGTCCCAGACAGATTCAGTGGCAGTGGGGCAGGGACAGATTTCACACTGAAAATCAGCAGGGTGGAAGCTGAGGATGTCGGGGTTTATTACTGCATGCAAGCTACACAATTTCCTCA	302M	GATATTGTGATGACCCAGACTCCACTCTCCTCACCTGTCACCCTTGGACAGCCGGCCTCCATCTCCTGCAGGTCTAGTCAAAGCCTCGTACACAGT...GATGGAAACACCTACTTGAGTTCGCTTCAGCAGAGGCCAGGCCAGCCTCCAAGACTCCTAATTTATAAGATT.....................TCTAACCGGTTCTCTGGGGTCCCA...GACAGATTCAGTGGCAGTGGG......GCAGGGACAGATTTCACACTGAAAATCAGCAGGGTGGAAGCTGAGGATGTCGGGGTTTATTACTGCATGCAAGCTACACAATTTCCTCA	CACAGTG	7M	GTACAGCTCTGA	12M	ACAAAAACC	9M
HG03196	hap2	hap2_proximal_4/0/0_8_2_2	IGKV2-24	IGKV2-24*02_a33g	IGKV2-24_N3	IGKV2-24*02	-	99.67	GATATTGTGATGACCCAGACTCCACTCTCCTCACCTGTCACCCTTGGACAGCCGGCCTCCATCTCCTGCAGGTCTAGTCAAAGCCTCGTACACAGTGATGGAAACACCTACTTGAGTTGGCTTCAGCAGAGGCCAGGCCAGCCTCCAAGACTCCTAATTTATAAGATTTCTAACCGGTTCTCTGGGGTCCCAGACAGATTCAGTGGCAGTGGGGCAGGGACAGATTTCACACTGAAAATCAGCAGGGTGGAAGCTGAGGATGTCGGGGTTTATTACTGCACGCAAGCTACACAATTTCCTCA	1	S			103648	103949	302	57.0132	55	45	0	302	1:1:1:1:1:1:1:1:1:1:1:1:1:1:1:1:1:1:2:1:1:3:1:1:1:1:1:2:1:1:4:2:1:1:1:3:1:1:1:1:1:1:1:1:1:1:1:1:1:1:1:1:1:1:1:1:1:4:1:1:1:1:1:1:1:1:1:1:1:1:1:1:1:1:1:1:1:1:1:1:1:1:1:1:1:1:1:7:2:1:1:1:1:1:1:1:1:4:1:1:1:1:1:1:1:1:1:1:1:1:1:1:1:1:4:1:1:1:1:1:1:1:1:1:1:1:1:1:1:1:1:1:1:1:1:1:1:1:1:1:1:1:1:1:1:1:1:1:1:1:1:1:1:1:1:1:1:1:1:1:1:1:1:1:4:1:1:1:1:1:1:1:1:1:1:1:1:1:1:1:1:1:1:4:2:1:1:1:1:1:1:1:1:1:1:1:1:4:2:1…	55:55:55:55:55:55:55:55:55:55:55:55:55:55:55:55:55:55:55:54:54:55:55:55:55:55:55:54:55:55:55:54:55:55:55:56:56:56:56:56:56:56:56:56:56:56:56:56:56:56:56:56:56:56:56:56:56:56:56:56:56:56:56:56:56:56:56:56:56:56:56:56:56:56:56:56:56:56:56:56:56:56:56:56:56:56:56:56:55:56:56:56:56:56:56:56:56:56:56:56:56:56:56:56:56:56:56:56:56:56:56:56:56:56:56:56:56:56:56:56:56:56:56:56:56:56:56:56:56:56:56:56:56:…	100	302	ATGAGGCTCCTTGCTCAGCTTCTGGGGCTGCTAATGCTCTGGGTCCCTGGTGAGGACAGAAGAGAGATGAGGGAGGAGAATGGGGTGGGAGGGTGAACTCTGGGGGCCCCATTGCCTCCCATGTGTGTTCTGTCCTCATGTTAGATGTGTACGTCTTGTACTCCAGGATGGGGCTTGTAACTTTTATATCTGCGTGAGTAAGGCATGTGAGGTTTAGATCTGTAAGAATGAGGAAGATTCCAGAAGGAACAAAGACCAGTGCTCCGGTGAAGACTCTAACAGAGAAAGAGGGAATGGTAGAGGAAACTTCTAGCACTCAAAGCACTCTGCTGTGCTTTGAAAATATGTTTTTATTTTGAAATTATATATTACTAGGGTCTGAATCAAATTATAAAAATT…	833M	ATGAGGCTCCTTGCTCAGCTTCTGGGGCTGCTAATGCTCTGGGTCCCTG	49M	GTGAGGACAGAAGAGAGATGAGGGAGGAGAATGGGGTGGGAGGGTGAACTCTGGGGGCCCCATTGCCTCCCATGTGTGTTCTGTCCTCATGTTAGATGTGTACGTCTTGTACTCCAGGATGGGGCTTGTAACTTTTATATCTGCGTGAGTAAGGCATGTGAGGTTTAGATCTGTAAGAATGAGGAAGATTCCAGAAGGAACAAAGACCAGTGCTCCGGTGAAGACTCTAACAGAGAAAGAGGGAATGGTAGAGGAAACTTCTAGCACTCAAAGCACTCTGCTGTGCTTTGAAAATATGTTTTTATTTTGAAATTATATATTACTAGGGTCTGAATCAAATTATAAAAATTGATTTAGCCTGAAATAAATAACAGAAGAAAAATTATTTTAAAATTGTGC…	443M	GATCCAGTGGG	11M	GATATTGTGATGACCCAGACTCCACTCTCCTCGCCTGTCACCCTTGGACAGCCGGCCTCCATCTCCTGCAGGTCTAGTCAAAGCCTCGTACACAGTGATGGAAACACCTACTTGAGTTGGCTTCAGCAGAGGCCAGGCCAGCCTCCAAGACTCCTAATTTATAAGATTTCTAACCGGTTCTCTGGGGTCCCAGACAGATTCAGTGGCAGTGGGGCAGGGACAGATTTCACACTGAAAATCAGCAGGGTGGAAGCTGAGGATGTCGGGGTTTATTACTGCACGCAAGCTACACAATTTCCTCA	302M	GATATTGTGATGACCCAGACTCCACTCTCCTCGCCTGTCACCCTTGGACAGCCGGCCTCCATCTCCTGCAGGTCTAGTCAAAGCCTCGTACACAGT...GATGGAAACACCTACTTGAGTTGGCTTCAGCAGAGGCCAGGCCAGCCTCCAAGACTCCTAATTTATAAGATT.....................TCTAACCGGTTCTCTGGGGTCCCA...GACAGATTCAGTGGCAGTGGG......GCAGGGACAGATTTCACACTGAAAATCAGCAGGGTGGAAGCTGAGGATGTCGGGGTTTATTACTGCACGCAAGCTACACAATTTCCTCA	CACAGTG	7M	GTACAGCCCTGA	12M	ACAAAAACC	9M
NA12778	hap2	hap2_proximal_0/0/0_8_0_0	IGKV2-29	IGKV2-29*01_t222c	IGKV2-29_N2	IGKV2-29*01	-	99.67	GATATTGTGATGACCCAGACTCCACTCTCTCTGTCCGTCACCCCTGGACAGCCGGCCTCCATCTCCTGCAAGTCTAGTCAGAGCCTCCTGCATAGTGATGGAAAGACCTATTTGTATTGGTACCTGCAGAAGCCAGGCCAGTCTCCACAGCTCCTGATCTATGAAGTTTCCAGCCGGTTCTCTGGAGTGCCAGATAGGTTCAGTGGCAGCGGGTCAGGGACAGATTTCACACTGAAAATCAGCCGGGTGGAGGCTGAGGATGTTGGGGTTTATTACTGAATGCAAGGTATACACCTTCCTCC	1	S		Stop codon in V-REGION before 2nd cysteine; Second cysteine not found	380888	381189	302	49.0199	47	24	40	262	3:3:3:3:3:10:10:10:3:3:3:3:10:3:3:3:3:3:3:3:3:3:3:10:3:3:3:6:4:3:3:3:3:6:3:3:3:3:3:3:3:3:3:3:3:3:3:3:3:3:3:3:3:3:6:4:3:6:11:3:3:3:3:4:3:3:3:3:3:3:3:3:3:3:3:3:3:3:3:3:10:3:9:11:3:3:3:3:6:6:3:3:10:3:3:3:3:3:10:3:3:3:3:3:10:3:3:5:3:3:6:4:3:10:3:3:13:3:3:3:3:3:3:10:10:3:3:3:3:10:3:10:6:3:3:3:3:10:3:10:3:3:3:10:3:3:10:3:3:3:10:3:3:10:10:3:3:3:3:3:3:10:6:4:3:3:3:3:3:3:3:10:3:3:3:3:3:13:4:10:10:3:3:6:4:…	46:46:46:46:46:39:39:39:46:46:46:46:39:46:46:46:46:46:46:46:46:46:46:39:46:46:46:46:45:46:46:46:46:46:46:46:46:46:46:46:46:46:46:46:46:46:46:46:46:46:46:46:46:46:46:45:46:46:38:46:46:46:46:46:45:45:45:45:45:45:45:45:45:45:45:45:45:45:45:45:38:45:45:37:45:45:45:45:45:45:46:46:39:46:46:46:46:46:39:46:46:46:46:46:39:46:46:44:46:46:46:45:46:39:46:46:39:46:46:46:46:46:46:39:39:46:46:46:46:39:46:39:46:…	86.755	302	ATGAGGCTCCCTGCTCAGCTCCTGGGGCTGCTAATGCTCTGGATCCCTGGTAAGGATGGAAGGAGATGAGGGAGGAGGAGGGGGTGGGAGGCTGAGCTCTGGCGGCCCCACTGATTCCCGTGTTTATTCTAACCATGTGTTAAAGGAATATGCCCTATGCTCCAGGGAGAGGAATTCATATTTTGCCCTGATGATGATTTGAAAACTCCTAAAAGCAGTGCTCTGAATAATATCTTGAGAAATGAAAGAACTCTTGTGCCTATTTAATAAAGGGTTCATTTAAAATTTTGTTTTTATGATATGAATACAAATTTGTAAAAATAAAAGATTAGCCATAAATCAATATCATAAGGCAAATCTCAAAAGTTGTTCATTATGCTTTCACATAACCTTGCACTT…	757M	ATGAGGCTCCCTGCTCAGCTCCTGGGGCTGCTAATGCTCTGGATCCCTG	49M	GTAAGGATGGAAGGAGATGAGGGAGGAGGAGGGGGTGGGAGGCTGAGCTCTGGCGGCCCCACTGATTCCCGTGTTTATTCTAACCATGTGTTAAAGGAATATGCCCTATGCTCCAGGGAGAGGAATTCATATTTTGCCCTGATGATGATTTGAAAACTCCTAAAAGCAGTGCTCTGAATAATATCTTGAGAAATGAAAGAACTCTTGTGCCTATTTAATAAAGGGTTCATTTAAAATTTTGTTTTTATGATATGAATACAAATTTGTAAAAATAAAAGATTAGCCATAAATCAATATCATAAGGCAAATCTCAAAAGTTGTTCATTATGCTTTCACATAACCTTGCACTTCTCTCTCATAATTTCAG	367M	GATCCAGTGCG	11M	GATATTGTGATGACCCAGACTCCACTCTCTCTGTCCGTCACCCCTGGACAGCCGGCCTCCATCTCCTGCAAGTCTAGTCAGAGCCTCCTGCATAGTGATGGAAAGACCTATTTGTATTGGTACCTGCAGAAGCCAGGCCAGTCTCCACAGCTCCTGATCTATGAAGTTTCCAGCCGGTTCTCTGGAGTGCCAGACAGGTTCAGTGGCAGCGGGTCAGGGACAGATTTCACACTGAAAATCAGCCGGGTGGAGGCTGAGGATGTTGGGGTTTATTACTGAATGCAAGGTATACACCTTCCTCC	302M	GATATTGTGATGACCCAGACTCCACTCTCTCTGTCCGTCACCCCTGGACAGCCGGCCTCCATCTCCTGCAAGTCTAGTCAGAGCCTCCTGCATAGT...GATGGAAAGACCTATTTGTATTGGTACCTGCAGAAGCCAGGCCAGTCTCCACAGCTCCTGATCTATGAAGTT.....................TCCAGCCGGTTCTCTGGAGTGCCA...GACAGGTTCAGTGGCAGCGGG......TCAGGGACAGATTTCACACTGAAAATCAGCCGGGTGGAGGCTGAGGATGTTGGGGTTTATTACTGAATGCAAGGTATACACCTTCCTCC	CACAGTG	7M	GTACAGACCAAT	12M	ACAGAAACC	9M
HG02433	hap2	h2tg000149l_e_3	IGKV2-29	IGKV2-29*03_t145c_g197a_g319a_c327g	IGKV2-29_N1	IGKV2-29*03	-	98.68	GATATTGTGATGACCCAGACTCCACTCTCTCTGTCCGTCACCCCTGGACAGCCGGCCTCCATCTCCTGCAAGTCTAGTCAGAGCCTCCTGCATAGTGATGGAAAGACCTATTTGTATTGGTACCTGCAGAAGCCAGGCCAGTCTCCACAGCTCCTGATCTATGAAGTTTCCAGCCGGTTCTCTGGAGTGCCAGATAGGTTCAGTGGCAGCGGGTCAGGGACAGATTTCACACTGAAAATCAGCCGGGTGGAGGCTGAGGATGTTGGGGTTTATTACTGCATGCAAGGTATACACCTTCCTCC	1	NS		length mismatch in V-INTRON: seq 368 vs co-ords 367 - likely indel	25208	25509	302	79.0629	76	62	0	302	0:0:1:0:0:0:1:0:1:0:0:0:0:0:0:1:0:0:0:0:0:0:0:3:0:0:0:0:0:0:0:1:0:9:2:0:0:0:0:0:0:0:2:0:0:0:0:0:0:0:0:0:0:0:0:0:0:1:1:0:0:0:0:3:0:0:0:0:0:0:0:0:0:0:3:0:0:0:0:0:0:0:0:0:0:0:0:0:0:0:4:0:0:0:0:0:0:0:0:0:0:3:0:0:0:0:0:0:0:0:0:0:0:0:0:0:0:0:0:0:0:0:0:0:0:0:0:0:0:0:0:0:6:1:0:0:0:0:0:0:0:0:0:0:0:0:0:3:1:0:0:0:0:0:0:0:0:0:0:0:0:0:6:2:0:0:0:0:0:0:0:0:0:0:0:0:0:0:0:0:0:0:0:0:0:0:0:0:0:0:0:0:0:0:0:0:0:0:0:0…	80:80:80:79:79:79:79:78:78:77:77:77:77:77:77:79:78:78:78:78:78:78:78:78:78:78:78:78:78:78:78:78:77:77:75:77:77:77:77:77:77:77:78:78:78:78:78:78:78:78:78:78:78:78:78:78:78:77:80:79:79:79:79:79:79:79:79:79:79:79:79:79:79:79:79:79:79:79:79:79:79:79:79:79:79:79:79:79:79:79:79:79:79:79:79:79:79:79:79:79:79:79:79:79:79:79:79:79:79:79:79:79:79:79:79:79:79:79:79:79:79:79:79:79:79:79:79:79:79:79:79:79:79:…	100	302	ATGAGGCTCCCTGCTCAGCTCCTGGGGCTGCTAATGCTCTGGATACCTGGTAAGGATGGAAGGAGATGAGGGAGGAGGAGGGGGTGGGAAGCTGAGCTCTGGCGGCCCCACTGATTCCCGTGTTTATTCTAACCATGTGTTAAAGGAATATGGCCTATGCTCCAGGGAGAGGAATTCATATTTTGCCCTGATGATGATTTGAAAACTCCTAAAAGCAGTGCTCTGAATAATATCTTGAGAAATGAAAGAACTCTTGTGCCTATTTAATAAAGGGTTCATTTAAAGAGTTTGTTTTTATGATATGAATACAAATTTGTAAAAATAAAAGATTAGCCATAAATCAATACCATAAGGCAAATCTCAAAAGTTGTTCATTATGCTTTCACATAACCTTGCACT…	473M1I284M	ATGAGGCTCCCTGCTCAGCTCCTGGGGCTGCTAATGCTCTGGATACCTG	49M	GTAAGGATGGAAGGAGATGAGGGAGGAGGAGGGGGTGGGAAGCTGAGCTCTGGCGGCCCCACTGATTCCCGTGTTTATTCTAACCATGTGTTAAAGGAATATGGCCTATGCTCCAGGGAGAGGAATTCATATTTTGCCCTGATGATGATTTGAAAACTCCTAAAAGCAGTGCTCTGAATAATATCTTGAGAAATGAAAGAACTCTTGTGCCTATTTAATAAAGGGTTCATTTAAAGAGTTTGTTTTTATGATATGAATACAAATTTGTAAAAATAAAAGATTAGCCATAAATCAATACCATAAGGCAAATCTCAAAAGTTGTTCATTATGCTTTCACATAACCTTGCACTTCTCTCTCATAATTTCAG	132M1I235M	GATCCAGTGCA	11M	GATATTGTGATGACCCAGACTCCACTCTCTCTGTCCGTCACCCCTGGACAGCCGGCCTCCATCTCCTGCAAGTCTAGTCAGAGCCTCCTGCATAGTGATGGAAAGACCTATTTGTATTGGTACCTGCAGAAGCCAGGCCAGCCTCCACAGCTCCTGATCTATGAAGTTTCCAACCGGTTCTCTGGAGTGCCAGATAGGTTCAGTGGCAGCGGGTCAGGGACAGATTTCACACTGAAAATCAGCCGGGTGGAGGCTGAGGATGTTGGGGTTTATTACTGCATGCAAAGTATACAGCTTCCTCC	302M	GATATTGTGATGACCCAGACTCCACTCTCTCTGTCCGTCACCCCTGGACAGCCGGCCTCCATCTCCTGCAAGTCTAGTCAGAGCCTCCTGCATAGT...GATGGAAAGACCTATTTGTATTGGTACCTGCAGAAGCCAGGCCAGCCTCCACAGCTCCTGATCTATGAAGTT.....................TCCAACCGGTTCTCTGGAGTGCCA...GATAGGTTCAGTGGCAGCGGG......TCAGGGACAGATTTCACACTGAAAATCAGCCGGGTGGAGGCTGAGGATGTTGGGGTTTATTACTGCATGCAAAGTATACAGCTTCCTCC	CACAGTG	7M	GTACAGACCAAT	12M	ACAGAAACC	9M
HG02433	hap2	h2tg000149l_e_3	IGKV2-30	IGKV2-30*01_c199t	IGKV2-30_N1	IGKV2-30*01	-	99.67	GATGTTGTGATGACTCAGTCTCCACTCTCCCTGCCCGTCACCCTTGGACAGCCGGCCTCCATCTCCTGCAGGTCTAGTCAAAGCCTCGTATACAGTGATGGAAACACCTACTTGAATTGGTTTCAGCAGAGGCCAGGCCAATCTCCAAGGCGCCTAATTTATAAGGTTTCTAACCGGGACTCTGGGGTCCCAGACAGATTCAGCGGCAGTGGGTCAGGCACTGATTTCACACTGAAAATCAGCAGGGTGGAGGCTGAGGATGTTGGGGTTTATTACTGCATGCAAGGTACACACTGGCCTCC	1	NS			35797	36098	302	64.5993	61	49	0	302	2:0:0:0:3:1:0:0:3:1:0:0:0:0:4:1:0:0:0:0:0:0:0:0:0:0:0:0:0:0:3:1:0:3:0:0:0:0:0:0:3:1:0:0:0:0:0:0:0:0:0:0:0:0:0:0:0:0:0:0:0:0:0:6:2:0:0:0:0:0:0:0:0:0:0:0:0:0:0:0:0:0:0:0:0:0:0:0:3:1:0:3:1:0:0:0:0:0:0:0:0:0:0:1:0:0:0:0:0:0:3:1:0:0:3:0:0:0:0:0:0:0:0:3:0:0:0:0:0:0:0:0:0:0:0:0:0:0:1:0:0:0:0:0:0:0:0:0:0:0:1:0:0:0:0:0:0:0:0:0:0:0:3:1:0:0:0:0:0:0:0:0:0:1:0:0:0:0:0:0:0:3:1:0:0:0:0:0:3:1:0:0:0:0:0:0:0:3:1:0…	67:67:67:67:67:66:67:67:67:66:67:67:67:67:67:65:66:66:66:66:66:66:66:66:66:66:66:66:66:66:66:65:66:66:66:66:66:66:66:66:66:65:66:66:66:66:66:66:66:66:66:66:66:66:66:66:66:66:66:66:66:66:66:66:64:66:66:66:66:66:66:66:66:66:66:66:66:66:66:66:66:66:66:66:66:66:66:66:66:65:66:66:65:66:66:66:66:66:66:66:66:66:66:65:66:66:66:66:66:66:66:65:66:66:66:66:66:66:66:66:66:66:66:66:66:66:66:66:66:66:66:66:66:…	100	302	ATGAGGCTCCCTGCTCAGCTCCTGGGGCTGCTAATGCTCTGGGTCCCAGGTAAGGGTAGAAGGGAGATGAGGGAGGAGAATGGCATGGAACGGTGAGTTCTGGGGCCCCACTGCCTCTAACAACAGTGATCTCTGGGGGTCTCACTACACTCCTATGTGTGTTCCTTTCCTGTATTGGACATGCACATGTTGTCCTCCAGAATGGGGCATGTGATGATCAGATCTGTGAGAGTCAGGAAGATTCAAGAAGAAACAAGGATCTGTGCTCTGGGGAAGACTGACACAGAAAGGGGATGGTGTGGGGTCTTCTGGAGACCCCTTTGAGCCTTGGATCCCTTGAGTTCCATTTTGAAACTGTATATTTTTGAAATATGAACAAATACATATATAGCCTGAGAT…	816M	ATGAGGCTCCCTGCTCAGCTCCTGGGGCTGCTAATGCTCTGGGTCCCAG	49M	GTAAGGGTAGAAGGGAGATGAGGGAGGAGAATGGCATGGAACGGTGAGTTCTGGGGCCCCACTGCCTCTAACAACAGTGATCTCTGGGGGTCTCACTACACTCCTATGTGTGTTCCTTTCCTGTATTGGACATGCACATGTTGTCCTCCAGAATGGGGCATGTGATGATCAGATCTGTGAGAGTCAGGAAGATTCAAGAAGAAACAAGGATCTGTGCTCTGGGGAAGACTGACACAGAAAGGGGATGGTGTGGGGTCTTCTGGAGACCCCTTTGAGCCTTGGATCCCTTGAGTTCCATTTTGAAACTGTATATTTTTGAAATATGAACAAATACATATATAGCCTGAGATAAACAACAAATCAAAATTTATGAAAATTACACATAAACTTTATACATAA…	426M	GATCCAGTGGG	11M	GATGTTGTGATGACTCAGTCTCCACTCTCCCTGCCCGTCACCCTTGGACAGCCGGCCTCCATCTCCTGCAGGTCTAGTCAAAGCCTCGTATACAGTGATGGAAACACCTACTTGAATTGGTTTCAGCAGAGGCCAGGCCAATCTCCAAGGCGCCTAATTTATAAGGTTTCTAACTGGGACTCTGGGGTCCCAGACAGATTCAGCGGCAGTGGGTCAGGCACTGATTTCACACTGAAAATCAGCAGGGTGGAGGCTGAGGATGTTGGGGTTTATTACTGCATGCAAGGTACACACTGGCCTCC	302M	GATGTTGTGATGACTCAGTCTCCACTCTCCCTGCCCGTCACCCTTGGACAGCCGGCCTCCATCTCCTGCAGGTCTAGTCAAAGCCTCGTATACAGT...GATGGAAACACCTACTTGAATTGGTTTCAGCAGAGGCCAGGCCAATCTCCAAGGCGCCTAATTTATAAGGTT.....................TCTAACTGGGACTCTGGGGTCCCA...GACAGATTCAGCGGCAGTGGG......TCAGGCACTGATTTCACACTGAAAATCAGCAGGGTGGAGGCTGAGGATGTTGGGGTTTATTACTGCATGCAAGGTACACACTGGCCTCC	CACAGTG	7M	GTACAGCCCTGA	12M	ACAAAAACC	9M
HG01887	hap2	h1tg000064l_hap2_proximal	IGKV2-40	IGKV2-40*01_a2t_c120t_g123t_g159t_g233a	IGKV2-40_N2	IGKV2-40*01	-	98.36	GATATTGTGATGACCCAGACTCCACTCTCCCTGCCCGTCACCCCTGGAGAGCCGGCCTCCATCTCCTGCAGGTCTAGTCAGAGCCTCTTGGATAGTGATGATGGAAACACCTATTTGGACTGGTACCTGCAGAAGCCAGGGCAGTCTCCACAGCTCCTGATCTATACGCTTTCCTATCGGGCCTCTGGAGTCCCAGACAGGTTCAGTGGCAGTGGGTCAGGCACTGATTTCACACTGAAAATCAGCAGGGTGGAGGCTGAGGATGTTGGAGTTTATTACTGCATGCAACGTATAGAGTTTCCTTC	4	NS		Conserved Trp not found	61783	62087	305	82.8361	78	66	0	305	0:3:0:0:0:0:0:0:0:0:0:0:0:0:3:0:0:0:0:0:0:0:0:0:0:0:0:0:0:0:0:0:0:0:0:0:0:0:0:0:0:0:0:0:0:0:3:5:0:0:0:0:0:0:3:0:0:0:0:0:0:0:0:0:0:0:0:0:0:0:0:0:0:0:3:1:0:0:0:0:7:0:0:0:0:0:0:0:0:0:0:0:0:0:0:0:0:0:0:0:0:0:0:0:0:0:3:0:0:0:3:1:0:0:0:0:0:0:0:0:0:0:0:3:1:0:0:0:0:0:0:0:0:0:0:0:0:2:0:0:0:0:0:0:0:0:0:0:0:0:0:0:0:0:0:0:0:0:0:1:0:0:0:0:0:0:0:0:0:0:0:0:0:0:0:0:0:3:0:0:3:0:0:0:2:0:0:0:0:0:0:0:0:0:0:0:0:3:1:0…	81:81:81:81:81:81:81:81:81:81:81:81:81:81:81:81:81:81:81:81:81:81:81:81:81:81:81:81:81:81:81:81:81:81:81:81:81:81:81:81:81:81:81:81:81:81:81:83:82:82:82:82:82:82:82:82:82:82:82:82:82:82:82:82:82:82:82:82:82:82:82:82:82:82:82:81:82:82:82:82:84:84:84:84:84:84:84:84:84:84:84:84:84:84:84:84:84:84:84:84:84:84:84:84:84:84:84:84:84:84:84:83:84:84:84:84:84:84:84:84:84:84:84:84:83:84:84:84:84:84:84:84:84:…	100	305	ATGAGGCTCCCTGCTCAGCTCCTGGGGCTGCTAATGCTCTGGGTCCCTGGTAAGGACAGAAAGAGATGAGGGAGGACAACCGGGTGGGAGGTGAGCTCTGTGGGCTCCACAGCTTCACATGTTTATTCCAGTAACGTGATAGAGTCACATGGTCTATGCTCCAGGGAATGGAATTCAGGTTTGTCTTATGAATAATCAGGATTCACCTCCAGGGAACGATGACCAGTGCTCTGATTAAGAACTTGAAAAAAAAGAGTTCCCTTGTGGCTAATAAATAATGAGTCTATTTTAGAAAGTCTACTTTTCATGATATAAATCAAAACTTTAAAAATATAACTGTAAATTTATATCACAAGAGAAATTATGAAAGTTGCTCATAATGTATCTATATAAACTTGC…	764M	ATGAGGCTCCCTGCTCAGCTCCTGGGGCTGCTAATGCTCTGGGTCCCT	48M	GGTAAGGACAGAAAGAGATGAGGGAGGACAACCGGGTGGGAGGTGAGCTCTGTGGGCTCCACAGCTTCACATGTTTATTCCAGTAACGTGATAGAGTCACATGGTCTATGCTCCAGGGAATGGAATTCAGGTTTGTCTTATGAATAATCAGGATTCACCTCCAGGGAACGATGACCAGTGCTCTGATTAAGAACTTGAAAAAAAAGAGTTCCCTTGTGGCTAATAAATAATGAGTCTATTTTAGAAAGTCTACTTTTCATGATATAAATCAAAACTTTAAAAATATAACTGTAAATTTATATCACAAGAGAAATTATGAAAGTTGCTCATAATGTATCTATATAAACTTGCACTTCTCTGTTATTATTTCAG	372M	GATCCAGTGAG	11M	GTTATTGTGATGACCCAGACTCCACTCTCCCTGCCCGTCACCCCTGGAGAGCCGGCCTCCATCTCCTGCAGGTCTAGTCAGAGCCTCTTGGATAGTGATGATGGAAACACCTATTTGGATTGTTACCTGCAGAAGCCAGGGCAGTCTCCACAGCTCCTTATCTATACGCTTTCCTATCGGGCCTCTGGAGTCCCAGACAGGTTCAGTGACAGTGGGTCAGGCACTGATTTCACACTGAAAATCAGCAGGGTGGAGGCTGAGGATGTTGGAGTTTATTACTGCATGCAACGTATAGAGTTTCCTTC	305M	GTTATTGTGATGACCCAGACTCCACTCTCCCTGCCCGTCACCCCTGGAGAGCCGGCCTCCATCTCCTGCAGGTCTAGTCAGAGCCTCTTGGATAGTGATGATGGAAACACCTATTTGGATTGTTACCTGCAGAAGCCAGGGCAGTCTCCACAGCTCCTTATCTATACGCTT.....................TCCTATCGGGCCTCTGGAGTCCCA...GACAGGTTCAGTGACAGTGGG......TCAGGCACTGATTTCACACTGAAAATCAGCAGGGTGGAGGCTGAGGATGTTGGAGTTTATTACTGCATGCAACGTATAGAGTTTCCTTC	CACAGTG	7M	GTACAGCCCTGA	12M	ACAGAAACC	9M
NA20351	hap1	hap1_proximal_3/0/0_8_6_6	IGKV2-40	IGKV2-40*01_a2t_c120t_g123t_g159t_g233a	IGKV2-40_N2	IGKV2-40*01	-	98.36	GATATTGTGATGACCCAGACTCCACTCTCCCTGCCCGTCACCCCTGGAGAGCCGGCCTCCATCTCCTGCAGGTCTAGTCAGAGCCTCTTGGATAGTGATGATGGAAACACCTATTTGGACTGGTACCTGCAGAAGCCAGGGCAGTCTCCACAGCTCCTGATCTATACGCTTTCCTATCGGGCCTCTGGAGTCCCAGACAGGTTCAGTGGCAGTGGGTCAGGCACTGATTTCACACTGAAAATCAGCAGGGTGGAGGCTGAGGATGTTGGAGTTTATTACTGCATGCAACGTATAGAGTTTCCTTC	4	NS		Conserved Trp not found	18002	18306	305	63.0328	60	50	0	305	0:0:0:0:0:0:0:0:0:1:3:0:0:3:0:0:0:0:0:0:3:1:0:1:0:2:0:0:0:0:0:0:0:0:0:0:0:0:0:0:0:0:0:0:0:0:0:0:0:0:0:0:0:0:7:0:0:0:0:0:0:0:0:0:0:0:0:0:0:0:0:0:3:0:0:0:0:0:0:0:0:0:0:0:0:0:0:0:6:0:0:0:0:0:0:0:0:0:0:0:0:0:0:0:0:0:0:0:0:0:0:0:0:0:0:0:3:0:0:0:0:0:0:1:1:0:0:0:0:0:0:0:3:1:0:0:0:1:0:0:0:0:0:0:0:0:0:0:0:0:0:0:0:0:0:3:1:0:0:0:0:0:0:3:2:0:0:0:0:0:0:0:0:0:0:0:0:6:1:0:0:0:0:0:0:0:0:0:0:0:0:0:0:0:0:0:0:3:1:0…	64:64:64:64:64:64:64:64:64:64:63:63:63:63:63:63:63:63:63:63:63:62:63:62:63:64:64:64:64:64:64:64:64:64:64:64:64:64:64:64:64:64:64:64:64:64:64:64:64:64:64:64:64:64:64:63:63:63:63:63:63:63:63:63:63:63:63:63:63:63:63:63:63:63:63:63:63:63:63:63:63:63:63:63:63:63:63:63:63:63:63:63:63:63:63:63:63:63:63:63:63:63:63:63:63:63:63:63:63:63:63:63:63:63:63:63:63:63:63:63:63:63:63:62:62:63:63:63:63:63:63:63:63:…	100	305	ATGAGGCTCCCTGCTCAGCTCCTGGGGCTGCTAATGCTCTGGGTCCCTGGTAAGGACAGAAAGAGATGAGGGAGGACAACCGGGTGGGAGGTGAGCTCTGTGGGCTCCACAGCTTCACATGTTTATTCCAGTAACGTGATAGAGTCACATGGTCTATGCTCCAGGGAATGGAATTCAGGTTTGTCTTATGAATAATCAGGATTCACCTCCAGGGAACGATGACCAGTGCTCTGATTAAGAACTTGAAAAAAAAGAGTTCCCTTGTGGCTAATAAATAATGAGTCTATTTTAGAAAGTCTACTTTTCATGATATAAATCAAAACTTTAAAAATATAACTGTAAATTTATATCACAAGAGAAATTATGAAAGTTGCTCATAATGTATCTATATAAACTTGC…	764M	ATGAGGCTCCCTGCTCAGCTCCTGGGGCTGCTAATGCTCTGGGTCCCT	48M	GGTAAGGACAGAAAGAGATGAGGGAGGACAACCGGGTGGGAGGTGAGCTCTGTGGGCTCCACAGCTTCACATGTTTATTCCAGTAACGTGATAGAGTCACATGGTCTATGCTCCAGGGAATGGAATTCAGGTTTGTCTTATGAATAATCAGGATTCACCTCCAGGGAACGATGACCAGTGCTCTGATTAAGAACTTGAAAAAAAAGAGTTCCCTTGTGGCTAATAAATAATGAGTCTATTTTAGAAAGTCTACTTTTCATGATATAAATCAAAACTTTAAAAATATAACTGTAAATTTATATCACAAGAGAAATTATGAAAGTTGCTCATAATGTATCTATATAAACTTGCACTTCTCTGTTATTATTTCAG	372M	GATCCAGTGAG	11M	GTTATTGTGATGACCCAGACTCCACTCTCCCTGCCCGTCACCCCTGGAGAGCCGGCCTCCATCTCCTGCAGGTCTAGTCAGAGCCTCTTGGATAGTGATGATGGAAACACCTATTTGGATTGTTACCTGCAGAAGCCAGGGCAGTCTCCACAGCTCCTTATCTATACGCTTTCCTATCGGGCCTCTGGAGTCCCAGACAGGTTCAGTGACAGTGGGTCAGGCACTGATTTCACACTGAAAATCAGCAGGGTGGAGGCTGAGGATGTTGGAGTTTATTACTGCATGCAACGTATAGAGTTTCCTTC	305M	GTTATTGTGATGACCCAGACTCCACTCTCCCTGCCCGTCACCCCTGGAGAGCCGGCCTCCATCTCCTGCAGGTCTAGTCAGAGCCTCTTGGATAGTGATGATGGAAACACCTATTTGGATTGTTACCTGCAGAAGCCAGGGCAGTCTCCACAGCTCCTTATCTATACGCTT.....................TCCTATCGGGCCTCTGGAGTCCCA...GACAGGTTCAGTGACAGTGGG......TCAGGCACTGATTTCACACTGAAAATCAGCAGGGTGGAGGCTGAGGATGTTGGAGTTTATTACTGCATGCAACGTATAGAGTTTCCTTC	CACAGTG	7M	GTACAGCCCTGA	12M	ACAGAAACC	9M
HG02284	hap2	h1tg000032l_hap2_proximal	IGKV2-40	IGKV2-40*01_a2t_c120t_g123t_g159t_g233a	IGKV2-40_N2	IGKV2-40*01	-	98.36	GATATTGTGATGACCCAGACTCCACTCTCCCTGCCCGTCACCCCTGGAGAGCCGGCCTCCATCTCCTGCAGGTCTAGTCAGAGCCTCTTGGATAGTGATGATGGAAACACCTATTTGGACTGGTACCTGCAGAAGCCAGGGCAGTCTCCACAGCTCCTGATCTATACGCTTTCCTATCGGGCCTCTGGAGTCCCAGACAGGTTCAGTGGCAGTGGGTCAGGCACTGATTTCACACTGAAAATCAGCAGGGTGGAGGCTGAGGATGTTGGAGTTTATTACTGCATGCAACGTATAGAGTTTCCTTC	4	NS		Conserved Trp not found	40973	41277	305	38.9213	38	31	0	305	0:0:0:0:0:0:0:3:0:0:0:0:0:0:0:0:0:0:0:0:0:0:3:0:0:0:0:3:0:0:3:1:0:0:0:0:0:3:1:0:0:0:3:0:0:0:0:0:0:0:0:0:0:0:0:0:0:0:0:0:0:0:0:3:1:0:0:0:0:0:0:0:0:0:0:0:0:0:0:0:0:0:0:3:0:0:0:0:3:1:0:0:0:0:0:0:0:0:0:0:0:0:0:0:0:0:0:0:0:0:0:0:0:0:0:0:3:1:0:0:0:0:1:0:0:0:0:0:0:0:0:0:0:0:0:0:0:0:0:0:0:0:0:0:0:0:0:0:0:0:0:0:0:0:0:0:0:0:0:0:0:0:0:3:1:0:0:3:1:0:0:0:0:0:0:0:0:0:0:0:0:0:0:0:0:0:0:0:0:0:0:0:0:0:1:0:1:0:0:0…	39:39:39:39:39:39:39:39:39:39:39:39:39:39:39:39:39:39:39:39:39:39:39:39:39:39:39:39:39:39:39:38:39:39:39:39:39:39:38:39:39:39:39:39:39:39:39:39:39:39:39:39:39:39:39:39:39:39:39:39:39:39:39:39:38:39:39:39:39:39:39:39:39:39:39:39:39:39:39:39:39:39:39:39:39:39:39:39:39:38:39:39:39:39:39:39:39:39:39:39:39:39:39:39:39:39:39:39:39:39:39:39:39:39:39:39:39:38:39:39:39:39:38:39:39:39:39:39:39:39:39:39:39:…	100	305	ATGAGGCTCCCTGCTCAGCTCCTGGGGCTGCTAATGCTCTGGGTCCCTGGTAAGGACAGAAAGAGATGAGGGAGGACAACCGGGTGGGAGGTGAGCTCTGTGGGCTCCACAGCTTCACATGTTTATTCCAGTAACGTGATAGAGTCACATGGTCTATGCTCCAGGGAATGGAATTCAGGTTTGTCTTATGAATAATCAGGATTCACCTCCAGGGAACGATGACCAGTGCTCTGATTAAGAACTTGAAAAAAAAGAGTTCCCTTGTGGCTAATAAATAATGAGTCTATTTTAGAAAGTCTACTTTTCATGATATAAATCAAAACTTTAAAAATATAACTGTAAATTTATATCACAAGAGAAATTATGAAAGTTGCTCATAATGTATCTATATAAACTTGC…	764M	ATGAGGCTCCCTGCTCAGCTCCTGGGGCTGCTAATGCTCTGGGTCCCT	48M	GGTAAGGACAGAAAGAGATGAGGGAGGACAACCGGGTGGGAGGTGAGCTCTGTGGGCTCCACAGCTTCACATGTTTATTCCAGTAACGTGATAGAGTCACATGGTCTATGCTCCAGGGAATGGAATTCAGGTTTGTCTTATGAATAATCAGGATTCACCTCCAGGGAACGATGACCAGTGCTCTGATTAAGAACTTGAAAAAAAAGAGTTCCCTTGTGGCTAATAAATAATGAGTCTATTTTAGAAAGTCTACTTTTCATGATATAAATCAAAACTTTAAAAATATAACTGTAAATTTATATCACAAGAGAAATTATGAAAGTTGCTCATAATGTATCTATATAAACTTGCACTTCTCTGTTATTATTTCAG	372M	GATCCAGTGAG	11M	GTTATTGTGATGACCCAGACTCCACTCTCCCTGCCCGTCACCCCTGGAGAGCCGGCCTCCATCTCCTGCAGGTCTAGTCAGAGCCTCTTGGATAGTGATGATGGAAACACCTATTTGGATTGTTACCTGCAGAAGCCAGGGCAGTCTCCACAGCTCCTTATCTATACGCTTTCCTATCGGGCCTCTGGAGTCCCAGACAGGTTCAGTGACAGTGGGTCAGGCACTGATTTCACACTGAAAATCAGCAGGGTGGAGGCTGAGGATGTTGGAGTTTATTACTGCATGCAACGTATAGAGTTTCCTTC	305M	GTTATTGTGATGACCCAGACTCCACTCTCCCTGCCCGTCACCCCTGGAGAGCCGGCCTCCATCTCCTGCAGGTCTAGTCAGAGCCTCTTGGATAGTGATGATGGAAACACCTATTTGGATTGTTACCTGCAGAAGCCAGGGCAGTCTCCACAGCTCCTTATCTATACGCTT.....................TCCTATCGGGCCTCTGGAGTCCCA...GACAGGTTCAGTGACAGTGGG......TCAGGCACTGATTTCACACTGAAAATCAGCAGGGTGGAGGCTGAGGATGTTGGAGTTTATTACTGCATGCAACGTATAGAGTTTCCTTC	CACAGTG	7M	GTACAGCCCTGA	12M	ACAGAAACC	9M
HG03196	hap2	h1tg000027l_hap2_proximal	IGKV2-40	IGKV2-40*01_a2t_c120t_g123t_g233a	IGKV2-40_N3	IGKV2-40*01	-	98.69	GATATTGTGATGACCCAGACTCCACTCTCCCTGCCCGTCACCCCTGGAGAGCCGGCCTCCATCTCCTGCAGGTCTAGTCAGAGCCTCTTGGATAGTGATGATGGAAACACCTATTTGGACTGGTACCTGCAGAAGCCAGGGCAGTCTCCACAGCTCCTGATCTATACGCTTTCCTATCGGGCCTCTGGAGTCCCAGACAGGTTCAGTGGCAGTGGGTCAGGCACTGATTTCACACTGAAAATCAGCAGGGTGGAGGCTGAGGATGTTGGAGTTTATTACTGCATGCAACGTATAGAGTTTCCTTC	5	NS		Conserved Trp not found	51340	51644	305	59.2492	53	39	0	305	0:0:3:1:0:0:2:1:0:0:0:0:0:0:0:0:0:0:0:0:0:0:0:1:0:0:0:0:0:0:0:0:2:0:0:0:0:0:0:0:0:0:3:0:0:0:0:0:3:1:0:0:0:0:0:0:0:0:0:0:0:0:0:6:1:0:0:0:0:0:0:0:0:0:3:1:0:0:0:0:0:0:0:3:1:0:2:0:0:0:0:0:0:1:0:0:0:0:0:0:0:3:1:0:0:0:0:2:0:0:0:0:1:0:0:0:0:0:0:0:0:0:0:3:1:0:0:0:0:0:0:0:1:0:0:0:0:0:0:0:0:0:0:0:0:0:0:0:0:0:0:0:0:0:0:3:0:0:0:0:0:0:0:3:1:0:0:0:0:0:0:0:0:0:0:0:0:0:0:0:0:0:0:0:0:0:0:0:0:1:0:0:0:1:1:0:0:0:0:0…	57:57:57:56:57:57:58:58:57:57:57:57:57:57:57:57:57:57:57:57:57:57:57:56:57:57:57:57:57:57:57:57:58:58:58:58:58:58:58:58:58:58:58:58:58:58:58:58:58:57:58:58:58:58:58:58:58:58:58:58:58:58:58:58:57:58:58:58:58:58:58:58:58:58:58:57:58:58:58:58:58:58:58:58:57:58:59:59:59:59:59:59:59:58:59:59:59:59:59:59:59:59:58:59:59:59:59:60:60:60:60:60:59:60:60:60:60:60:60:60:60:60:60:60:59:60:60:60:60:60:60:60:59:…	100	305	ATGAGGCTCCCTGCTCAGCTCCTGGGGCTGCTAATGCTCTGGGTCCCTGGTAAGGACAGAAAGAGATGAGGGAGGACAACCGGGTGGGAGGTGAGCTCTGTGGGCTCCACAGCTTCACATGTTTATTCCAGTAACGTGATAGAGTCACATGGTCTATGCTCCAGGGAATGGAATTCAGGTTTGTCTTATGAATAATCAGGATTCACCTCCAGGGAACGATGACCAGTGCTCTGATTAAGAACTTGAAAAAAAAGAGTTCCCTTGTGGCTAATAAATAATGAGTCTATTTTAGAAAGTCTACTTTTCATGATATAAATCAAAACTTTAAAAATGTAACTGTAAATTTATATCACAAGAGAAATTATGAAAGTTGCTCATAATGTATCTATATAAACTTGC…	764M	ATGAGGCTCCCTGCTCAGCTCCTGGGGCTGCTAATGCTCTGGGTCCCT	48M	GGTAAGGACAGAAAGAGATGAGGGAGGACAACCGGGTGGGAGGTGAGCTCTGTGGGCTCCACAGCTTCACATGTTTATTCCAGTAACGTGATAGAGTCACATGGTCTATGCTCCAGGGAATGGAATTCAGGTTTGTCTTATGAATAATCAGGATTCACCTCCAGGGAACGATGACCAGTGCTCTGATTAAGAACTTGAAAAAAAAGAGTTCCCTTGTGGCTAATAAATAATGAGTCTATTTTAGAAAGTCTACTTTTCATGATATAAATCAAAACTTTAAAAATGTAACTGTAAATTTATATCACAAGAGAAATTATGAAAGTTGCTCATAATGTATCTATATAAACTTGCACTTCTCTGTTATTATTTCAG	372M	GATCCAGTGAG	11M	GTTATTGTGATGACCCAGACTCCACTCTCCCTGCCCGTCACCCCTGGAGAGCCGGCCTCCATCTCCTGCAGGTCTAGTCAGAGCCTCTTGGATAGTGATGATGGAAACACCTATTTGGATTGTTACCTGCAGAAGCCAGGGCAGTCTCCACAGCTCCTGATCTATACGCTTTCCTATCGGGCCTCTGGAGTCCCAGACAGGTTCAGTGACAGTGGGTCAGGCACTGATTTCACACTGAAAATCAGCAGGGTGGAGGCTGAGGATGTTGGAGTTTATTACTGCATGCAACGTATAGAGTTTCCTTC	305M	GTTATTGTGATGACCCAGACTCCACTCTCCCTGCCCGTCACCCCTGGAGAGCCGGCCTCCATCTCCTGCAGGTCTAGTCAGAGCCTCTTGGATAGTGATGATGGAAACACCTATTTGGATTGTTACCTGCAGAAGCCAGGGCAGTCTCCACAGCTCCTGATCTATACGCTT.....................TCCTATCGGGCCTCTGGAGTCCCA...GACAGGTTCAGTGACAGTGGG......TCAGGCACTGATTTCACACTGAAAATCAGCAGGGTGGAGGCTGAGGATGTTGGAGTTTATTACTGCATGCAACGTATAGAGTTTCCTTC	CACAGTG	7M	GTACAGCCCTGA	12M	ACAGAAACC	9M
NA19916	hap2	hap2_proximal_4/0/0_8_7_7	IGKV2-40	IGKV2-40*01_a2t_t5c_c120t_g123t_g233a	IGKV2-40_N4	IGKV2-40*01	-	98.36	GATATTGTGATGACCCAGACTCCACTCTCCCTGCCCGTCACCCCTGGAGAGCCGGCCTCCATCTCCTGCAGGTCTAGTCAGAGCCTCTTGGATAGTGATGATGGAAACACCTATTTGGACTGGTACCTGCAGAAGCCAGGGCAGTCTCCACAGCTCCTGATCTATACGCTTTCCTATCGGGCCTCTGGAGTCCCAGACAGGTTCAGTGGCAGTGGGTCAGGCACTGATTTCACACTGAAAATCAGCAGGGTGGAGGCTGAGGATGTTGGAGTTTATTACTGCATGCAACGTATAGAGTTTCCTTC	5	NS		Conserved Trp not found	15669	15973	305	39.7934	37	30	0	305	0:0:3:0:3:1:0:0:0:0:0:0:0:0:0:0:0:0:0:0:0:0:0:0:0:0:0:3:1:0:0:0:0:0:0:0:0:3:1:0:0:0:0:0:0:0:0:0:3:1:0:0:0:0:0:0:0:0:0:0:0:0:0:0:0:0:0:0:0:0:0:0:0:0:3:1:0:0:0:0:0:0:0:3:1:0:0:0:3:1:0:0:0:0:0:0:0:0:0:0:0:0:0:0:0:0:0:0:0:0:0:0:0:0:0:0:0:0:0:0:0:0:4:4:2:0:0:0:0:3:1:0:0:0:0:0:0:0:0:0:0:0:0:0:0:0:0:0:0:0:0:0:0:0:0:0:0:0:0:0:0:0:0:3:1:1:0:0:0:0:0:0:0:0:0:0:0:0:1:0:0:0:0:0:0:0:1:0:0:0:0:0:0:1:0:1:0:0:0:0…	41:41:41:41:41:40:41:41:41:41:41:41:41:41:41:41:41:41:41:41:41:41:41:41:41:41:41:41:40:41:41:41:41:41:41:41:41:41:40:41:41:41:41:41:41:41:41:41:41:40:41:41:41:41:41:41:41:41:41:41:41:41:41:41:41:41:41:41:41:41:41:41:41:41:41:40:41:41:41:41:41:41:41:41:40:41:41:41:41:40:41:41:41:41:41:41:41:41:41:41:41:41:41:41:41:41:41:41:41:41:41:41:41:41:41:41:41:41:41:41:41:41:41:40:39:41:41:41:41:41:40:41:41:…	100	305	ATGAGGCTCCCTGCTCAGCTCCTGGGGCTGCTAATGCTCTGGGTCCCTGGTAAGGACAGAAAGAGATGAGGGAGGACAACCGGGTGGGAGGTGAGCTCTGTGGGCTCCACAGCTTCACATGTTTATTCCAGTAACGTGATAGAGTCACATGGTCTATGCTCCAGGGAATGGAATTCAGGTTTGTCTTATGAATAATCAGGATTCACCTCCAGGGAACGATGACCAGTGCTCTGATTAAGAACTTGAAAAAAAAGAGTTCCCTTGTGGCTAATAAATAATGAGTCTATTTTAGAAAGTCTACTTTTCATGATATAAATCAAAACTTTAAAAATATAACTGTAAATTTATATCACAAGAGAAATTATGAAAGTTGCTCATAATGTATCTATATAAACTTGC…	764M	ATGAGGCTCCCTGCTCAGCTCCTGGGGCTGCTAATGCTCTGGGTCCCT	48M	GGTAAGGACAGAAAGAGATGAGGGAGGACAACCGGGTGGGAGGTGAGCTCTGTGGGCTCCACAGCTTCACATGTTTATTCCAGTAACGTGATAGAGTCACATGGTCTATGCTCCAGGGAATGGAATTCAGGTTTGTCTTATGAATAATCAGGATTCACCTCCAGGGAACGATGACCAGTGCTCTGATTAAGAACTTGAAAAAAAAGAGTTCCCTTGTGGCTAATAAATAATGAGTCTATTTTAGAAAGTCTACTTTTCATGATATAAATCAAAACTTTAAAAATATAACTGTAAATTTATATCACAAGAGAAATTATGAAAGTTGCTCATAATGTATCTATATAAACTTGCACTTCTCTGTTATTATTTCAG	372M	GATCCAGTGAG	11M	GTTACTGTGATGACCCAGACTCCACTCTCCCTGCCCGTCACCCCTGGAGAGCCGGCCTCCATCTCCTGCAGGTCTAGTCAGAGCCTCTTGGATAGTGATGATGGAAACACCTATTTGGATTGTTACCTGCAGAAGCCAGGGCAGTCTCCACAGCTCCTGATCTATACGCTTTCCTATCGGGCCTCTGGAGTCCCAGACAGGTTCAGTGACAGTGGGTCAGGCACTGATTTCACACTGAAAATCAGCAGGGTGGAGGCTGAGGATGTTGGAGTTTATTACTGCATGCAACGTATAGAGTTTCCTTC	305M	GTTACTGTGATGACCCAGACTCCACTCTCCCTGCCCGTCACCCCTGGAGAGCCGGCCTCCATCTCCTGCAGGTCTAGTCAGAGCCTCTTGGATAGTGATGATGGAAACACCTATTTGGATTGTTACCTGCAGAAGCCAGGGCAGTCTCCACAGCTCCTGATCTATACGCTT.....................TCCTATCGGGCCTCTGGAGTCCCA...GACAGGTTCAGTGACAGTGGG......TCAGGCACTGATTTCACACTGAAAATCAGCAGGGTGGAGGCTGAGGATGTTGGAGTTTATTACTGCATGCAACGTATAGAGTTTCCTTC	CACAGTG	7M	GTACAGCCCTGA	12M	ACAGAAACC	9M
HG02433	hap2	h1tg000301l_g_5	IGKV2-40	IGKV2-40*01_c195t	IGKV2-40_N1	IGKV2-40*01	-	99.67	GATATTGTGATGACCCAGACTCCACTCTCCCTGCCCGTCACCCCTGGAGAGCCGGCCTCCATCTCCTGCAGGTCTAGTCAGAGCCTCTTGGATAGTGATGATGGAAACACCTATTTGGACTGGTACCTGCAGAAGCCAGGGCAGTCTCCACAGCTCCTGATCTATACGCTTTCCTATCGGGCCTCTGGAGTCCCAGACAGGTTCAGTGGCAGTGGGTCAGGCACTGATTTCACACTGAAAATCAGCAGGGTGGAGGCTGAGGATGTTGGAGTTTATTACTGCATGCAACGTATAGAGTTTCCTTC	5	S	IGKV2E-40*01_c195t		64998	65302	305	109.934	108	98	0	305	0:0:0:0:0:0:0:0:0:0:0:0:0:0:0:0:3:1:0:0:0:0:1:0:0:0:1:0:0:0:3:1:0:0:0:0:0:0:0:0:0:0:0:0:0:0:0:0:1:1:0:0:0:0:0:0:0:0:0:0:0:0:0:0:0:0:0:0:0:0:0:0:0:0:0:0:0:0:0:0:0:0:0:1:0:0:0:0:0:0:0:0:0:0:0:0:0:0:0:3:1:3:1:0:0:0:0:0:0:0:3:1:0:0:0:0:0:0:0:0:0:0:0:3:1:0:0:0:0:0:0:0:0:0:0:0:0:0:0:0:0:0:0:0:0:0:0:0:0:0:0:0:0:0:0:0:0:0:0:0:0:0:0:0:0:0:0:0:0:0:1:0:0:0:0:0:0:0:0:0:0:0:0:0:0:0:0:0:0:0:0:0:0:0:0:0:0:3:1:1…	112:112:112:112:112:112:112:112:112:112:112:112:112:112:112:112:112:111:112:112:112:112:112:111:111:111:110:111:111:111:111:110:111:111:111:111:111:111:111:111:111:111:111:111:111:111:111:111:111:109:110:110:110:110:110:110:110:110:110:110:110:110:110:110:110:110:110:110:110:110:110:110:110:110:110:110:110:110:110:110:110:110:110:109:110:110:110:110:110:110:110:110:110:110:110:110:110:110:110:110…	100	305	ATGAGGCTCCCTGCTCAGCTCCTGGGGCTGCTAATGCTCTGGGTCCCTGGTAAGGACAGAAAGAGATGAGGGAGGACAACTGGGTGGGAGGTGAGCTCTGTGGGCTCCACAGCTTCACATGTTTATTCCAATAATGTGATAGAGGCACATGGTCTATGCTCCAGGGAATGGAATTCAGGTTTGTCTTATGAATAATCAGGATTCACCTCCAGGGAACGATGACCAGTGCTCTGATTAAGAACTTGAAAAAAAAGAGTTCCCTTGTGGCTAATAAATAATGGGTCTATTTTAGAAAGTCTACTTTTCATGATATAAATCAAAACTTTAAAAATGTAACTGTAAATTTATATCACAAGAGAAATTATGAAAGTTGCTCATAATGTATCTATATAAACTTGC…	764M	ATGAGGCTCCCTGCTCAGCTCCTGGGGCTGCTAATGCTCTGGGTCCCT	48M	GGTAAGGACAGAAAGAGATGAGGGAGGACAACTGGGTGGGAGGTGAGCTCTGTGGGCTCCACAGCTTCACATGTTTATTCCAATAATGTGATAGAGGCACATGGTCTATGCTCCAGGGAATGGAATTCAGGTTTGTCTTATGAATAATCAGGATTCACCTCCAGGGAACGATGACCAGTGCTCTGATTAAGAACTTGAAAAAAAAGAGTTCCCTTGTGGCTAATAAATAATGGGTCTATTTTAGAAAGTCTACTTTTCATGATATAAATCAAAACTTTAAAAATGTAACTGTAAATTTATATCACAAGAGAAATTATGAAAGTTGCTCATAATGTATCTATATAAACTTGCACTTCTCTGTTATTATTTCAG	372M	GATCCAGTGAG	11M	GATATTGTGATGACCCAGACTCCACTCTCCCTGCCCGTCACCCCTGGAGAGCCGGCCTCCATCTCCTGCAGGTCTAGTCAGAGCCTCTTGGATAGTGATGATGGAAACACCTATTTGGACTGGTACCTGCAGAAGCCAGGGCAGTCTCCACAGCTCCTGATCTATACGCTTTCTTATCGGGCCTCTGGAGTCCCAGACAGGTTCAGTGGCAGTGGGTCAGGCACTGATTTCACACTGAAAATCAGCAGGGTGGAGGCTGAGGATGTTGGAGTTTATTACTGCATGCAACGTATAGAGTTTCCTTC	305M	GATATTGTGATGACCCAGACTCCACTCTCCCTGCCCGTCACCCCTGGAGAGCCGGCCTCCATCTCCTGCAGGTCTAGTCAGAGCCTCTTGGATAGTGATGATGGAAACACCTATTTGGACTGGTACCTGCAGAAGCCAGGGCAGTCTCCACAGCTCCTGATCTATACGCTT.....................TCTTATCGGGCCTCTGGAGTCCCA...GACAGGTTCAGTGGCAGTGGG......TCAGGCACTGATTTCACACTGAAAATCAGCAGGGTGGAGGCTGAGGATGTTGGAGTTTATTACTGCATGCAACGTATAGAGTTTCCTTC	CACAGTG	7M	GTACAGCCCTGA	12M	ACAGAAACC	9M
NA18533	hap1	hap1_proximal_0/0/0_8_2	IGKV2-40	IGKV2-40*01_c195t	IGKV2-40_N1	IGKV2-40*01	-	99.67	GATATTGTGATGACCCAGACTCCACTCTCCCTGCCCGTCACCCCTGGAGAGCCGGCCTCCATCTCCTGCAGGTCTAGTCAGAGCCTCTTGGATAGTGATGATGGAAACACCTATTTGGACTGGTACCTGCAGAAGCCAGGGCAGTCTCCACAGCTCCTGATCTATACGCTTTCCTATCGGGCCTCTGGAGTCCCAGACAGGTTCAGTGGCAGTGGGTCAGGCACTGATTTCACACTGAAAATCAGCAGGGTGGAGGCTGAGGATGTTGGAGTTTATTACTGCATGCAACGTATAGAGTTTCCTTC	5	S	IGKV2E-40*01_c195t		65611	65915	305	34.518	31	21	0	305	3:0:0:0:0:0:0:0:0:0:0:0:0:0:0:0:0:0:0:0:0:0:0:0:0:0:0:0:0:0:0:0:0:0:0:0:0:0:0:0:5:1:0:0:0:0:0:0:0:0:0:3:1:0:3:1:0:0:0:0:0:0:0:0:0:0:0:0:0:4:0:0:0:0:0:0:0:0:0:0:0:0:0:0:0:0:0:0:0:0:0:0:0:0:0:0:0:3:0:0:0:0:0:0:0:0:0:0:0:0:0:0:0:0:0:0:0:0:0:0:0:0:0:3:2:0:0:0:0:0:0:0:3:1:0:0:0:0:0:0:0:0:0:0:0:0:0:3:0:0:0:0:0:0:0:0:0:0:0:0:0:0:0:6:1:0:0:0:0:0:0:0:0:0:0:0:3:3:0:0:0:0:0:0:0:0:0:0:0:0:0:0:1:1:1:0:0:3:0:0…	32:32:32:32:32:32:32:32:32:32:32:32:32:32:32:32:32:32:32:32:32:32:32:32:32:32:32:32:32:32:32:32:32:32:32:32:32:32:32:32:33:32:33:33:33:33:33:33:33:33:33:33:32:33:33:32:33:33:33:33:33:33:33:33:33:33:33:33:33:35:35:35:35:35:35:35:35:35:35:35:35:35:35:35:35:35:35:35:35:35:35:35:35:35:35:35:35:35:35:35:35:35:35:35:35:35:35:35:35:35:35:35:35:35:35:35:35:35:35:35:35:35:35:35:33:35:35:35:35:35:35:35:35:…	100	305	ATGAGGCTCCCTGCTCAGCTCCTGGGGCTGCTAATGCTCTGGGTCCCTGGTAAGGACAGAAAGAGATGAGGGAGGACAACTGGGTGGGAGGTGAGCTCTGTGGGCTCCACAGCTTCACATGTTTATTCCAATAATGTGATAGAGGCACATGGTCTATGCTCCAGGGAATGGAATTCAGGTTTGTCTTATGAATAATCAGGATTCACCTCCAGGGAACGATGACCAGTGCTCTGATTAAGAACTTGAAAAAAAAGAGTTCCCTTGTGGCTAATAAATAATGGGTCTATTTTAGAAAGTCTACTTTTCATGATATAAATCAAAACTTTAAAAATGTAACTGTAAATTTATATCACAAGAGAAATTATGAAAGTTGCTCATAATGTATCTATATAAACTTGC…	764M	ATGAGGCTCCCTGCTCAGCTCCTGGGGCTGCTAATGCTCTGGGTCCCT	48M	GGTAAGGACAGAAAGAGATGAGGGAGGACAACTGGGTGGGAGGTGAGCTCTGTGGGCTCCACAGCTTCACATGTTTATTCCAATAATGTGATAGAGGCACATGGTCTATGCTCCAGGGAATGGAATTCAGGTTTGTCTTATGAATAATCAGGATTCACCTCCAGGGAACGATGACCAGTGCTCTGATTAAGAACTTGAAAAAAAAGAGTTCCCTTGTGGCTAATAAATAATGGGTCTATTTTAGAAAGTCTACTTTTCATGATATAAATCAAAACTTTAAAAATGTAACTGTAAATTTATATCACAAGAGAAATTATGAAAGTTGCTCATAATGTATCTATATAAACTTGCACTTCTCTGTTATTATTTCAG	372M	GATCCAGTGAG	11M	GATATTGTGATGACCCAGACTCCACTCTCCCTGCCCGTCACCCCTGGAGAGCCGGCCTCCATCTCCTGCAGGTCTAGTCAGAGCCTCTTGGATAGTGATGATGGAAACACCTATTTGGACTGGTACCTGCAGAAGCCAGGGCAGTCTCCACAGCTCCTGATCTATACGCTTTCTTATCGGGCCTCTGGAGTCCCAGACAGGTTCAGTGGCAGTGGGTCAGGCACTGATTTCACACTGAAAATCAGCAGGGTGGAGGCTGAGGATGTTGGAGTTTATTACTGCATGCAACGTATAGAGTTTCCTTC	305M	GATATTGTGATGACCCAGACTCCACTCTCCCTGCCCGTCACCCCTGGAGAGCCGGCCTCCATCTCCTGCAGGTCTAGTCAGAGCCTCTTGGATAGTGATGATGGAAACACCTATTTGGACTGGTACCTGCAGAAGCCAGGGCAGTCTCCACAGCTCCTGATCTATACGCTT.....................TCTTATCGGGCCTCTGGAGTCCCA...GACAGGTTCAGTGGCAGTGGG......TCAGGCACTGATTTCACACTGAAAATCAGCAGGGTGGAGGCTGAGGATGTTGGAGTTTATTACTGCATGCAACGTATAGAGTTTCCTTC	CACAGTG	7M	GTACAGCCCTGA	12M	ACAGAAACC	9M
HG00178	hap1	hap1_distal_0/0/0_8_6_6	IGKV2D-24	IGKV2D-24*01_c199t	IGKV2D-24_N1	IGKV2D-24*01	+	99.67	GATATTGTGATGACCCAGACTCCACTCTCCTCGCCTGTCACCCTTGGACAGCCGGCCTCCATCTCCTTCAGGTCTAGTCAAAGCCTCGTACACAGTGATGGAAACACCTACTTGAGTTGGCTTCAGCAGAGGCCAGGCCAGCCTCCAAGACTCCTAATTTATAAGGTTTCTAACCGGTTCTCTGGGGTCCCAGACAGATTCAGTGGCAGTGGGGCAGGGACAGATTTCACACTGAAAATCAGCAGGGTGGAAGCTGAGGATGTCGGGGTTTATTACTGCACGCAAGCTACACAATTTCCTCA	1	NS		First cysteine not found	86159	86460	302	90.6457	87	47	52	250	11:11:25:11:11:11:11:14:11:11:11:11:11:11:11:11:11:11:11:11:11:11:11:11:11:11:11:11:11:12:11:25:11:25:11:11:25:11:11:16:12:11:11:25:11:11:11:11:25:11:11:11:31:13:17:11:11:14:11:11:14:12:25:11:11:14:12:25:11:11:11:11:11:11:11:11:11:11:11:11:25:11:14:12:11:11:11:25:11:25:11:11:25:11:11:11:11:11:11:11:11:11:25:11:11:14:12:11:11:11:25:11:11:11:25:25:11:11:11:11:25:11:11:11:25:11:11:11:53:11:25:14:12:…	78:78:64:78:78:78:78:78:78:78:78:78:78:78:78:78:78:78:78:78:78:78:78:78:78:78:78:78:78:77:78:64:78:64:78:78:64:78:78:79:78:79:79:65:79:79:79:79:65:79:79:79:65:77:79:79:79:79:79:79:79:78:65:79:79:79:78:65:79:79:79:79:79:79:79:79:79:79:79:79:65:79:79:78:79:79:79:65:79:65:79:79:65:79:79:79:79:79:79:79:79:79:65:79:79:79:78:79:79:79:65:79:79:79:65:65:79:79:79:79:65:79:79:79:65:79:79:79:79:79:65:79:78:…	82.7815	302	ATGAGGCTCCTTGCTCAGCTTCTGGGGCTGCTAATGCTCTGGGTCCCTGGTGAGGACAGAAGAGAGATGAGGGAGGAGAATGGGGTGGGAGGGTGAACTCTGGGGGCCCCATTGCCTCCCATGTGTGTTCTGTCCTCATGTTAGATGTGTACGTCTTGTACTCCAGGATGGGGCTTGTAACTTTTATATCTGCGTGAGTAAGGCATGTGAGGTTTAGATCTGTAAGAATGAGGAAGATTCCAGAAGGAACAAAGACCAGTGCTCCGGTGAAGACTCTAACAGAGAAAGAGGGAATGGTAGAGGAAACTTCTAGCACTCAAAGCACTCTGCTGTGCTTTGAAAATATGTTTTTATTTTGAAATTATATATTACTAGGGTCTGAATCAAATTATAAAAATT…	833M	ATGAGGCTCCTTGCTCAGCTTCTGGGGCTGCTAATGCTCTGGGTCCCTG	49M	GTGAGGACAGAAGAGAGATGAGGGAGGAGAATGGGGTGGGAGGGTGAACTCTGGGGGCCCCATTGCCTCCCATGTGTGTTCTGTCCTCATGTTAGATGTGTACGTCTTGTACTCCAGGATGGGGCTTGTAACTTTTATATCTGCGTGAGTAAGGCATGTGAGGTTTAGATCTGTAAGAATGAGGAAGATTCCAGAAGGAACAAAGACCAGTGCTCCGGTGAAGACTCTAACAGAGAAAGAGGGAATGGTAGAGGAAACTTCTAGCACTCAAAGCACTCTGCTGTGCTTTGAAAATATGTTTTTATTTTGAAATTATATATTACTAGGGTCTGAATCAAATTATAAAAATTGATTTAGCCTGAAATAAATAACAGAAGAAAAATTATTTTAAAATTGTGC…	443M	GATCCAGTGGG	11M	GATATTGTGATGACCCAGACTCCACTCTCCTCGCCTGTCACCCTTGGACAGCCGGCCTCCATCTCCTTCAGGTCTAGTCAAAGCCTCGTACACAGTGATGGAAACACCTACTTGAGTTGGCTTCAGCAGAGGCCAGGCCAGCCTCCAAGACTCCTAATTTATAAGGTTTCTAACTGGTTCTCTGGGGTCCCAGACAGATTCAGTGGCAGTGGGGCAGGGACAGATTTCACACTGAAAATCAGCAGGGTGGAAGCTGAGGATGTCGGGGTTTATTACTGCACGCAAGCTACACAATTTCCTCA	302M	GATATTGTGATGACCCAGACTCCACTCTCCTCGCCTGTCACCCTTGGACAGCCGGCCTCCATCTCCTTCAGGTCTAGTCAAAGCCTCGTACACAGT...GATGGAAACACCTACTTGAGTTGGCTTCAGCAGAGGCCAGGCCAGCCTCCAAGACTCCTAATTTATAAGGTT.....................TCTAACTGGTTCTCTGGGGTCCCA...GACAGATTCAGTGGCAGTGGG......GCAGGGACAGATTTCACACTGAAAATCAGCAGGGTGGAAGCTGAGGATGTCGGGGTTTATTACTGCACGCAAGCTACACAATTTCCTCA	CACAGTG	7M	GTACAGCCCTGA	12M	ACAAAAACC	9M
HG04153	hap2	hap2_distal_1/0/0_8_7_7	IGKV2D-24	IGKV2D-24*01_g247c	IGKV2D-24_N3	IGKV2D-24*01	+	99.67	GATATTGTGATGACCCAGACTCCACTCTCCTCGCCTGTCACCCTTGGACAGCCGGCCTCCATCTCCTTCAGGTCTAGTCAAAGCCTCGTACACAGTGATGGAAACACCTACTTGAGTTGGCTTCAGCAGAGGCCAGGCCAGCCTCCAAGACTCCTAATTTATAAGGTTTCTAACCGGTTCTCTGGGGTCCCAGACAGATTCAGTGGCAGTGGGGCAGGGACAGATTTCACACTGAAAATCAGCAGGGTGGAAGCTGAGGATGTCGGGGTTTATTACTGCACGCAAGCTACACAATTTCCTCA	1	NS		First cysteine not found	86640	86941	302	54.6325	51	44	0	302	0:0:0:0:0:0:0:0:0:0:0:0:0:0:0:0:0:0:0:0:0:0:0:7:1:0:0:0:0:0:0:0:0:0:0:0:0:0:0:0:0:0:0:0:6:1:0:0:0:0:0:0:3:1:0:0:0:0:0:0:0:0:0:0:1:0:0:0:0:0:0:0:0:0:0:0:0:0:0:0:0:0:0:0:0:0:0:0:0:0:0:0:0:0:0:0:0:0:0:0:0:0:0:0:0:0:0:0:0:0:0:0:0:0:0:3:1:0:0:0:0:0:0:0:0:0:0:0:1:1:1:0:0:0:0:0:3:0:0:0:0:0:0:0:0:0:0:0:0:0:0:0:0:0:0:0:0:0:0:0:0:0:0:0:0:0:3:0:0:0:0:0:0:0:0:0:0:0:0:0:0:0:0:0:0:0:0:0:0:0:0:0:0:0:0:0:0:0:0:0…	53:53:53:53:53:53:53:53:53:53:53:53:53:53:53:53:53:53:53:53:53:53:53:55:54:55:55:55:55:55:55:55:55:55:55:55:55:55:55:55:55:55:55:55:55:54:55:55:55:55:55:55:55:54:55:55:55:55:55:55:55:55:55:55:54:55:55:55:55:55:55:55:55:55:55:55:55:55:55:55:55:55:55:55:55:55:55:55:55:55:55:55:55:55:55:55:55:55:55:55:55:55:55:55:55:55:55:55:55:55:55:55:55:55:55:55:54:55:55:55:55:55:55:55:55:55:55:55:54:54:54:55:55:…	100	302	ATGAGGCTCCTTGCTCAGCTTCTGGGGCTGCTAATGCTCTGGGTCCCTGGTGAGGACAGAAGAGAGATGAGGGAGGAGAATGGGGTGGGAGGGTGAACTCTGGGGGCCCCATTGCCTCCCATGTGTGTTCTGTCCTCATGTTAGATGTGTACGTCTTGTACTCCAGGATGGGGCTTGTAACTTTTATATCTGCGTGAGTAAGGCATGTGAGGTTTAGATCTGTAAGAATGAGGAAGATTCCAGAAGGAACAAAGACCAGTGCTCCGGTGAAGACTCTAACAGAGAAAGAGGGAATGGTAGAGGAAACTTCTAGCACTCAAAGCACTCTGCTGTGCTTTGAAAATATGTTTTTATTTTGAAATTATATATTACTAGGGTCTGAATCAAATTATAAAAATT…	833M	ATGAGGCTCCTTGCTCAGCTTCTGGGGCTGCTAATGCTCTGGGTCCCTG	49M	GTGAGGACAGAAGAGAGATGAGGGAGGAGAATGGGGTGGGAGGGTGAACTCTGGGGGCCCCATTGCCTCCCATGTGTGTTCTGTCCTCATGTTAGATGTGTACGTCTTGTACTCCAGGATGGGGCTTGTAACTTTTATATCTGCGTGAGTAAGGCATGTGAGGTTTAGATCTGTAAGAATGAGGAAGATTCCAGAAGGAACAAAGACCAGTGCTCCGGTGAAGACTCTAACAGAGAAAGAGGGAATGGTAGAGGAAACTTCTAGCACTCAAAGCACTCTGCTGTGCTTTGAAAATATGTTTTTATTTTGAAATTATATATTACTAGGGTCTGAATCAAATTATAAAAATTGATTTAGCCTGAAATAAATAACAGAAGAAAAATTATTTTAAAATTGTGC…	443M	GATCCAGTGGG	11M	GATATTGTGATGACCCAGACTCCACTCTCCTCGCCTGTCACCCTTGGACAGCCGGCCTCCATCTCCTTCAGGTCTAGTCAAAGCCTCGTACACAGTGATGGAAACACCTACTTGAGTTGGCTTCAGCAGAGGCCAGGCCAGCCTCCAAGACTCCTAATTTATAAGGTTTCTAACCGGTTCTCTGGGGTCCCAGACAGATTCAGTGGCAGTGGGCCAGGGACAGATTTCACACTGAAAATCAGCAGGGTGGAAGCTGAGGATGTCGGGGTTTATTACTGCACGCAAGCTACACAATTTCCTCA	302M	GATATTGTGATGACCCAGACTCCACTCTCCTCGCCTGTCACCCTTGGACAGCCGGCCTCCATCTCCTTCAGGTCTAGTCAAAGCCTCGTACACAGT...GATGGAAACACCTACTTGAGTTGGCTTCAGCAGAGGCCAGGCCAGCCTCCAAGACTCCTAATTTATAAGGTT.....................TCTAACCGGTTCTCTGGGGTCCCA...GACAGATTCAGTGGCAGTGGG......CCAGGGACAGATTTCACACTGAAAATCAGCAGGGTGGAAGCTGAGGATGTCGGGGTTTATTACTGCACGCAAGCTACACAATTTCCTCA	CACAGTG	7M	GTACAGCCCTGA	12M	ACAAAAACC	9M
NA19916	hap1	hap1_distal_1/0/0_8_10_10	IGKV2D-24	IGKV2D-24*01_g33t	IGKV2D-24_N2	IGKV2D-24*01	+	99.67	GATATTGTGATGACCCAGACTCCACTCTCCTCGCCTGTCACCCTTGGACAGCCGGCCTCCATCTCCTTCAGGTCTAGTCAAAGCCTCGTACACAGTGATGGAAACACCTACTTGAGTTGGCTTCAGCAGAGGCCAGGCCAGCCTCCAAGACTCCTAATTTATAAGGTTTCTAACCGGTTCTCTGGGGTCCCAGACAGATTCAGTGGCAGTGGGGCAGGGACAGATTTCACACTGAAAATCAGCAGGGTGGAAGCTGAGGATGTCGGGGTTTATTACTGCACGCAAGCTACACAATTTCCTCA	1	S		First cysteine not found	139508	139809	302	40.0066	38	28	1	301	3:1:3:1:1:1:1:1:1:1:1:1:1:1:1:1:2:1:1:1:1:1:1:1:1:1:1:1:1:1:1:3:3:3:5:2:4:1:1:1:1:1:1:3:1:1:1:1:3:1:4:1:3:1:1:1:1:4:2:1:1:1:1:1:1:1:1:3:1:1:1:1:1:1:1:1:1:1:1:1:3:1:1:1:1:1:1:3:1:3:1:1:3:1:1:1:1:1:1:3:4:1:3:1:1:1:1:1:1:1:3:1:1:1:5:3:1:2:1:1:3:1:1:1:3:1:1:1:7:1:3:1:1:1:1:1:1:1:1:1:1:3:1:1:1:1:1:3:7:3:1:1:1:1:1:3:1:1:3:1:1:1:3:1:3:1:1:1:1:1:3:1:4:2:1:1:1:5:1:1:1:1:7:1:1:3:1:1:3:1:1:1:1:1:3:1:1:3:1:1…	41:41:39:41:41:41:41:41:41:41:41:41:41:41:41:41:41:40:40:40:40:40:40:40:40:40:40:40:40:40:40:38:38:38:40:39:37:40:40:40:40:40:40:38:40:40:40:40:38:40:40:40:38:40:40:40:40:40:39:40:40:40:40:40:40:40:40:38:40:40:40:40:40:40:40:40:40:40:40:40:38:40:40:40:40:40:40:38:40:38:40:40:38:40:40:40:40:40:40:40:38:38:36:38:38:38:38:38:38:38:36:38:38:38:37:37:39:39:38:38:36:38:38:38:36:38:38:38:38:38:36:38:38:…	99.6689	302	ATGAGGCTCCTTGCTCAGCTTCTGGGGCTGCTAATGCTCTGGGTCCCTGGTGAGGACAGAAGAGAGATGAGGGAGGAGAATGGGGTGGGAGGGTGAACTCTGGGGGCCCCATTGCCTCCCATGTGTGTTCTGTCCTCATGTTAGATGTGTACGTCTTGTACTCCAGGATGGGGCTTGTAACTTTTATATCTGCGTGAGTAAGGCATGTGAGGTTTAGATCTGTAAGAATGAGGAAGATTCCAGAAGGAACAAAGACCAGTGCTCCGGTGAAGACTCTAACAGAGAAAGAGGGAATGGTAGAGGAAACTTCTAGCACTCAAAGCACTCTGCTGTGCTTTGAAAATATGTTTTTATTTTGAAATTATATATTACTAGGGTCTGAATCAAATTATAAAAATT…	833M	ATGAGGCTCCTTGCTCAGCTTCTGGGGCTGCTAATGCTCTGGGTCCCTG	49M	GTGAGGACAGAAGAGAGATGAGGGAGGAGAATGGGGTGGGAGGGTGAACTCTGGGGGCCCCATTGCCTCCCATGTGTGTTCTGTCCTCATGTTAGATGTGTACGTCTTGTACTCCAGGATGGGGCTTGTAACTTTTATATCTGCGTGAGTAAGGCATGTGAGGTTTAGATCTGTAAGAATGAGGAAGATTCCAGAAGGAACAAAGACCAGTGCTCCGGTGAAGACTCTAACAGAGAAAGAGGGAATGGTAGAGGAAACTTCTAGCACTCAAAGCACTCTGCTGTGCTTTGAAAATATGTTTTTATTTTGAAATTATATATTACTAGGGTCTGAATCAAATTATAAAAATTGATTTAGCCTGAAATAAATAACAGAAGAAAAATTATTTTAAAATTGTGC…	443M	GATCCAGTGGG	11M	GATATTGTGATGACCCAGACTCCACTCTCCTCTCCTGTCACCCTTGGACAGCCGGCCTCCATCTCCTTCAGGTCTAGTCAAAGCCTCGTACACAGTGATGGAAACACCTACTTGAGTTGGCTTCAGCAGAGGCCAGGCCAGCCTCCAAGACTCCTAATTTATAAGGTTTCTAACCGGTTCTCTGGGGTCCCAGACAGATTCAGTGGCAGTGGGGCAGGGACAGATTTCACACTGAAAATCAGCAGGGTGGAAGCTGAGGATGTCGGGGTTTATTACTGCACGCAAGCTACACAATTTCCTCA	302M	GATATTGTGATGACCCAGACTCCACTCTCCTCTCCTGTCACCCTTGGACAGCCGGCCTCCATCTCCTTCAGGTCTAGTCAAAGCCTCGTACACAGT...GATGGAAACACCTACTTGAGTTGGCTTCAGCAGAGGCCAGGCCAGCCTCCAAGACTCCTAATTTATAAGGTT.....................TCTAACCGGTTCTCTGGGGTCCCA...GACAGATTCAGTGGCAGTGGG......GCAGGGACAGATTTCACACTGAAAATCAGCAGGGTGGAAGCTGAGGATGTCGGGGTTTATTACTGCACGCAAGCTACACAATTTCCTCA	CACAGTG	7M	GTACAGCCCTGA	12M	ACAAAAACC	9M
HG01616	hap2	hap2_distal_0/0/0_8_8_8	IGKV2D-26	IGKV2D-26*01_a153g	IGKV2D-26_N1	IGKV2D-26*01	+	99.67	GAGATTGTGATGACCCAGACTCCACTCTCCTTGTCTATCACCCCTGGAGAGCAGGCCTCCATCTCCTGCAGGTCTAGTCAGAGCCTCCTGCATAGTGATGGATACACCTATTTGTATTGGTTTCTGCAGAAAGCCAGGCCAGTCTCCACACTCCTGATCTATGAAGTTTCCAACCGGTTCTCTGGAGTGCCAGATAGGTTCAGTGGCAGCGGGTCAGGGACAGATTTCACACTGAAAATCAGCCGGGTGGAGGCTGAGGATTTTGGAGTTTATTACTGCATGCAAGATGCACAAGATCCTCC	2	S			67962	68263	302	236.444	228	181	0	302	1:2:0:0:4:0:0:0:0:0:0:0:9:3:3:0:0:4:0:4:0:0:0:3:0:0:0:0:0:0:0:0:0:0:0:0:0:0:0:6:1:0:4:1:4:1:0:0:0:0:0:0:3:1:3:0:0:0:0:0:3:0:0:3:1:0:0:0:3:0:0:0:0:0:0:0:0:0:0:0:0:0:3:1:0:0:0:0:0:0:0:0:2:0:0:0:0:0:0:0:0:0:0:0:3:0:0:0:0:3:1:0:3:1:0:0:0:3:1:9:0:3:0:5:0:0:0:1:0:0:1:0:0:0:0:0:0:9:2:0:0:0:3:0:0:0:0:0:0:5:3:3:0:0:0:0:2:0:0:0:0:0:0:0:3:9:1:0:0:0:9:1:6:2:3:0:0:0:0:0:0:0:0:0:0:0:0:0:3:2:0:0:0:0:0:0:0:3:1:0…	227:229:229:229:229:229:229:229:229:229:229:229:229:226:229:229:229:231:231:233:233:233:233:233:233:233:233:233:233:233:233:233:233:233:233:233:233:233:233:233:232:233:233:232:232:232:233:233:233:233:233:233:233:232:233:233:233:233:233:233:233:233:233:233:232:233:233:233:233:233:233:233:233:233:233:233:233:233:233:233:233:233:233:232:233:233:233:233:233:233:233:233:237:235:235:235:235:235:235:235…	100	302	ATGAGGCTCCCTGCTCAGCTCTTGGGGCTGCTAATGCTCTGGGTCCCTGGTAAGGACAGAAGGAGATGAGGGAGGAGAATGGGGTGGGAAGGTAAGCCTGGGGACCCCACTGACTTCCATGTGTGTTCTGCCCTGCCCATGTGTTAGATGTACAGGTCTTGTTCTCCAGGATGGGGAATGTGAGGTTTAAATCTGTGAGAGTGAGGACGATTCAAAAAGAAGCAAGGACCTGTGTGCTCTGGTGAATATCGTCACACAGAGAAAGGGAGGTGGTGTAGGTGACTTCTAGAATCCCCTTTGCAGCTTGCAAATTTGGAATATGTTTAGTGTATAAATACAAACAACAAAAAATTATATAGCCTGAAATAAAAAATGAAAATTTATGATAAATGACACATG…	781M	ATGAGGCTCCCTGCTCAGCTCTTGGGGCTGCTAATGCTCTGGGTCCCTG	49M	GTAAGGACAGAAGGAGATGAGGGAGGAGAATGGGGTGGGAAGGTAAGCCTGGGGACCCCACTGACTTCCATGTGTGTTCTGCCCTGCCCATGTGTTAGATGTACAGGTCTTGTTCTCCAGGATGGGGAATGTGAGGTTTAAATCTGTGAGAGTGAGGACGATTCAAAAAGAAGCAAGGACCTGTGTGCTCTGGTGAATATCGTCACACAGAGAAAGGGAGGTGGTGTAGGTGACTTCTAGAATCCCCTTTGCAGCTTGCAAATTTGGAATATGTTTAGTGTATAAATACAAACAACAAAAAATTATATAGCCTGAAATAAAAAATGAAAATTTATGATAAATGACACATGATATTTGTACATATCCTTCCACTTCTTTCTATCTATTTTAG	391M	GATCCAGTGCA	11M	GAGATTGTGATGACCCAGACTCCACTCTCCTTGTCTATCACCCCTGGAGAGCAGGCCTCCATCTCCTGCAGGTCTAGTCAGAGCCTCCTGCATAGTGATGGATACACCTATTTGTATTGGTTTCTGCAGAAAGCCAGGCCAGTCTCCACGCTCCTGATCTATGAAGTTTCCAACCGGTTCTCTGGAGTGCCAGATAGGTTCAGTGGCAGCGGGTCAGGGACAGATTTCACACTGAAAATCAGCCGGGTGGAGGCTGAGGATTTTGGAGTTTATTACTGCATGCAAGATGCACAAGATCCTCC	302M	GAGATTGTGATGACCCAGACTCCACTCTCCTTGTCTATCACCCCTGGAGAGCAGGCCTCCATCTCCTGCAGGTCTAGTCAGAGCCTCCTGCATAGT...GATGGATACACCTATTTGTATTGGTTTCTGCAGAAAGCCAGGCCAGTCTCCACGCTCCTGATCTATGAAGTT.....................TCCAACCGGTTCTCTGGAGTGCCA...GATAGGTTCAGTGGCAGCGGG......TCAGGGACAGATTTCACACTGAAAATCAGCCGGGTGGAGGCTGAGGATTTTGGAGTTTATTACTGCATGCAAGATGCACAAGATCCTCC	CACAGTG	7M	CTACAGCCCTGA	12M	GCACAAACC	9M
HG00136	hap1	hap1_distal_2/0/0_8_6_6	IGKV2D-26	IGKV2D-26*01_a153g	IGKV2D-26_N1	IGKV2D-26*01	+	99.67	GAGATTGTGATGACCCAGACTCCACTCTCCTTGTCTATCACCCCTGGAGAGCAGGCCTCCATCTCCTGCAGGTCTAGTCAGAGCCTCCTGCATAGTGATGGATACACCTATTTGTATTGGTTTCTGCAGAAAGCCAGGCCAGTCTCCACACTCCTGATCTATGAAGTTTCCAACCGGTTCTCTGGAGTGCCAGATAGGTTCAGTGGCAGCGGGTCAGGGACAGATTTCACACTGAAAATCAGCCGGGTGGAGGCTGAGGATTTTGGAGTTTATTACTGCATGCAAGATGCACAAGATCCTCC	2	S			68202	68503	302	136.712	133	100	0	302	0:0:0:0:0:0:0:0:0:0:0:0:0:0:0:0:0:0:0:0:3:1:0:0:0:0:0:3:1:0:0:0:0:0:0:1:0:0:0:9:2:0:0:3:4:1:0:0:0:0:0:0:3:2:3:0:0:0:0:0:0:0:3:3:1:3:1:0:0:0:0:0:0:0:0:0:0:0:0:0:0:0:1:4:0:3:1:1:0:0:0:1:0:0:0:0:0:0:6:2:3:0:6:0:1:3:1:0:0:0:0:0:0:1:0:3:1:1:0:3:1:0:1:0:2:0:0:3:3:1:0:0:0:0:0:0:0:3:1:0:0:0:0:3:0:0:0:0:0:0:0:9:3:0:0:0:0:0:0:0:0:0:0:0:0:0:0:0:0:0:0:0:0:0:0:0:1:0:0:0:2:0:6:1:0:0:0:0:0:0:0:0:0:0:0:6:2:0:0:0…	134:134:134:134:134:134:134:134:134:134:134:134:134:134:134:134:134:134:134:134:134:133:134:134:134:134:134:134:133:134:134:134:134:134:134:136:135:135:135:135:133:135:135:135:134:134:135:135:135:135:135:135:135:133:135:135:135:135:135:135:135:135:135:135:134:135:134:135:135:135:135:135:135:135:135:135:135:135:135:135:135:135:134:135:135:135:134:134:135:135:135:134:135:135:135:135:135:135:135:133…	100	302	ATGAGGCTCCCTGCTCAGCTCTTGGGGCTGCTAATGCTCTGGGTCCCTGGTAAGGACAGAAGGAGATGAGGGAGGAGAATGGGGTGGGAAGGTAAGCCTGGGGACCCCACTGCCTTCCATGTGTGTTCTGCCCTGCCCATGTGTTAGATGTACAGGTCTTGTTCTCCAGGATGGGGAATGTGAGGTTTAAATCTGTGAGAGTGAGGACGATTCAAAAAGAAGCAAGGACCTGTGTGCTCTGGTGAATATCGTCACACAGAGAAAGGGAGGTGGTGTAGGTGACTTCTAGAATCCCCTTTGCAGCTTGCAAATTTGGAATATGTTTAGTGTATAAATACAAACAACAAAAAATTATATAGCCTGAAATAAAAAATGAAAATTTATGATAAATGACACATG…	781M	ATGAGGCTCCCTGCTCAGCTCTTGGGGCTGCTAATGCTCTGGGTCCCTG	49M	GTAAGGACAGAAGGAGATGAGGGAGGAGAATGGGGTGGGAAGGTAAGCCTGGGGACCCCACTGCCTTCCATGTGTGTTCTGCCCTGCCCATGTGTTAGATGTACAGGTCTTGTTCTCCAGGATGGGGAATGTGAGGTTTAAATCTGTGAGAGTGAGGACGATTCAAAAAGAAGCAAGGACCTGTGTGCTCTGGTGAATATCGTCACACAGAGAAAGGGAGGTGGTGTAGGTGACTTCTAGAATCCCCTTTGCAGCTTGCAAATTTGGAATATGTTTAGTGTATAAATACAAACAACAAAAAATTATATAGCCTGAAATAAAAAATGAAAATTTATGATAAATGACACATGATATTTGTACATATCCTTCCACTTCTTTCTATCTATTTTAG	391M	GATCCAGTGCA	11M	GAGATTGTGATGACCCAGACTCCACTCTCCTTGTCTATCACCCCTGGAGAGCAGGCCTCCATCTCCTGCAGGTCTAGTCAGAGCCTCCTGCATAGTGATGGATACACCTATTTGTATTGGTTTCTGCAGAAAGCCAGGCCAGTCTCCACGCTCCTGATCTATGAAGTTTCCAACCGGTTCTCTGGAGTGCCAGATAGGTTCAGTGGCAGCGGGTCAGGGACAGATTTCACACTGAAAATCAGCCGGGTGGAGGCTGAGGATTTTGGAGTTTATTACTGCATGCAAGATGCACAAGATCCTCC	302M	GAGATTGTGATGACCCAGACTCCACTCTCCTTGTCTATCACCCCTGGAGAGCAGGCCTCCATCTCCTGCAGGTCTAGTCAGAGCCTCCTGCATAGT...GATGGATACACCTATTTGTATTGGTTTCTGCAGAAAGCCAGGCCAGTCTCCACGCTCCTGATCTATGAAGTT.....................TCCAACCGGTTCTCTGGAGTGCCA...GATAGGTTCAGTGGCAGCGGG......TCAGGGACAGATTTCACACTGAAAATCAGCCGGGTGGAGGCTGAGGATTTTGGAGTTTATTACTGCATGCAAGATGCACAAGATCCTCC	CACAGTG	7M	CTACAGCCCTGA	12M	GCACAAACC	9M
HG02597	hap1	hap1_distal_1/0/0_8_8_8	IGKV2D-26	IGKV2D-26*01_a153g	IGKV2D-26_N1	IGKV2D-26*01	+	99.67	GAGATTGTGATGACCCAGACTCCACTCTCCTTGTCTATCACCCCTGGAGAGCAGGCCTCCATCTCCTGCAGGTCTAGTCAGAGCCTCCTGCATAGTGATGGATACACCTATTTGTATTGGTTTCTGCAGAAAGCCAGGCCAGTCTCCACACTCCTGATCTATGAAGTTTCCAACCGGTTCTCTGGAGTGCCAGATAGGTTCAGTGGCAGCGGGTCAGGGACAGATTTCACACTGAAAATCAGCCGGGTGGAGGCTGAGGATTTTGGAGTTTATTACTGCATGCAAGATGCACAAGATCCTCC	2	S			68034	68335	302	78.9868	78	67	0	302	0:0:0:0:0:0:0:0:0:0:0:0:6:1:0:0:0:0:0:0:3:1:0:0:3:0:0:0:0:0:0:0:0:0:0:0:0:0:0:3:1:0:0:0:0:0:0:0:0:3:0:0:3:1:0:0:0:0:0:0:0:0:0:0:0:0:0:0:0:0:0:0:0:0:0:0:0:0:0:0:0:0:0:0:0:0:0:0:0:0:0:0:2:0:0:0:0:0:0:0:0:0:0:0:0:0:0:0:0:0:0:3:1:0:0:0:0:0:0:3:0:0:0:0:0:0:0:0:0:0:0:0:0:0:0:0:0:3:0:0:0:0:0:0:0:0:0:0:0:0:0:0:0:0:0:6:0:0:0:0:0:0:0:0:0:3:1:0:0:0:0:0:3:1:3:1:0:0:0:0:0:0:0:0:0:0:0:0:0:0:0:0:0:0:0:0:0:0:0:0…	78:78:78:78:78:78:78:78:78:78:78:78:78:77:78:78:78:78:78:78:78:77:78:78:78:78:78:78:78:78:78:78:78:78:78:78:78:78:78:78:77:78:78:78:78:78:78:78:78:78:78:78:78:77:78:78:78:78:78:78:78:78:78:78:78:78:78:78:78:78:78:78:78:78:78:78:78:78:78:78:78:78:78:78:78:78:78:78:78:78:78:78:79:79:79:79:79:79:79:79:79:79:79:79:79:79:79:79:79:79:79:79:78:79:79:79:79:79:79:79:79:79:79:79:79:79:79:79:79:79:79:79:79:…	100	302	ATGAGGCTCCCTGCTCAGCTCTTGGGGCTGCTAATGCTCTGGGTCCCTGGTAAGGACAGAAGGAGATGAGGGAGGAGAATGGGGTGGGAAGGTAAGCCTGGGGACCCCACTGACTTCCATGTGTGTTCTGCCCTGCCCATGTGTTAGATGTACAGGTCTTGTTCTCCAGGATGGGGAATGTGAGGTTTAAATCTGTGAGAGTGAGGACGATTCAAAAAGAAGCAAGGACCTGTGTGCTCTGGTGAATATCGTCACACAGAGAAAGGGAGGTGGTGTAGGTGACTTCTAGAATCCCCTTTGCAGCTTGCAAATTTGGAATATGTTTAGTGTATAAATACAAACAACAAAAAATTATATAGCCTGAAATAAAAAATGAAAATTTATGATAAATGACACATG…	781M	ATGAGGCTCCCTGCTCAGCTCTTGGGGCTGCTAATGCTCTGGGTCCCTG	49M	GTAAGGACAGAAGGAGATGAGGGAGGAGAATGGGGTGGGAAGGTAAGCCTGGGGACCCCACTGACTTCCATGTGTGTTCTGCCCTGCCCATGTGTTAGATGTACAGGTCTTGTTCTCCAGGATGGGGAATGTGAGGTTTAAATCTGTGAGAGTGAGGACGATTCAAAAAGAAGCAAGGACCTGTGTGCTCTGGTGAATATCGTCACACAGAGAAAGGGAGGTGGTGTAGGTGACTTCTAGAATCCCCTTTGCAGCTTGCAAATTTGGAATATGTTTAGTGTATAAATACAAACAACAAAAAATTATATAGCCTGAAATAAAAAATGAAAATTTATGATAAATGACACATGATATTTGTACATATCCTTCCACTTCTTTCTATCTATTTTAG	391M	GATCCAGTGCA	11M	GAGATTGTGATGACCCAGACTCCACTCTCCTTGTCTATCACCCCTGGAGAGCAGGCCTCCATCTCCTGCAGGTCTAGTCAGAGCCTCCTGCATAGTGATGGATACACCTATTTGTATTGGTTTCTGCAGAAAGCCAGGCCAGTCTCCACGCTCCTGATCTATGAAGTTTCCAACCGGTTCTCTGGAGTGCCAGATAGGTTCAGTGGCAGCGGGTCAGGGACAGATTTCACACTGAAAATCAGCCGGGTGGAGGCTGAGGATTTTGGAGTTTATTACTGCATGCAAGATGCACAAGATCCTCC	302M	GAGATTGTGATGACCCAGACTCCACTCTCCTTGTCTATCACCCCTGGAGAGCAGGCCTCCATCTCCTGCAGGTCTAGTCAGAGCCTCCTGCATAGT...GATGGATACACCTATTTGTATTGGTTTCTGCAGAAAGCCAGGCCAGTCTCCACGCTCCTGATCTATGAAGTT.....................TCCAACCGGTTCTCTGGAGTGCCA...GATAGGTTCAGTGGCAGCGGG......TCAGGGACAGATTTCACACTGAAAATCAGCCGGGTGGAGGCTGAGGATTTTGGAGTTTATTACTGCATGCAAGATGCACAAGATCCTCC	CACAGTG	7M	CTACAGCCCTGA	12M	GCACAAACC	9M
NA19735	hap2	hap2_distal_1/0/0_8_7_7	IGKV2D-26	IGKV2D-26*01_a153g	IGKV2D-26_N1	IGKV2D-26*01	+	99.67	GAGATTGTGATGACCCAGACTCCACTCTCCTTGTCTATCACCCCTGGAGAGCAGGCCTCCATCTCCTGCAGGTCTAGTCAGAGCCTCCTGCATAGTGATGGATACACCTATTTGTATTGGTTTCTGCAGAAAGCCAGGCCAGTCTCCACACTCCTGATCTATGAAGTTTCCAACCGGTTCTCTGGAGTGCCAGATAGGTTCAGTGGCAGCGGGTCAGGGACAGATTTCACACTGAAAATCAGCCGGGTGGAGGCTGAGGATTTTGGAGTTTATTACTGCATGCAAGATGCACAAGATCCTCC	2	S			67851	68152	302	80.3675	79	62	0	302	0:0:0:0:0:0:0:0:0:0:0:0:3:0:1:0:0:0:0:0:0:0:0:4:0:0:0:0:0:0:0:0:0:3:0:0:0:0:0:3:0:0:0:0:0:0:0:0:0:0:0:0:0:0:0:0:0:0:0:0:3:1:0:0:0:0:0:0:0:3:1:3:0:0:0:0:0:0:0:0:0:0:0:0:0:0:0:0:0:0:0:0:0:0:0:0:0:0:0:0:0:0:0:0:0:3:1:0:0:3:1:0:0:0:0:0:0:0:0:0:0:0:0:0:0:0:0:0:3:3:0:0:3:0:0:0:0:3:0:0:0:0:0:0:0:0:0:0:3:0:0:0:0:0:0:0:5:0:0:0:0:0:0:0:0:6:0:0:3:1:0:0:0:0:6:1:0:4:0:0:0:0:0:0:0:0:0:0:0:1:0:0:0:0:0:0:0:0:0:0…	81:81:81:81:81:81:81:81:81:81:81:81:81:81:80:81:81:81:81:81:81:81:81:81:81:81:81:81:81:81:81:81:81:81:81:81:81:81:81:81:81:81:81:81:81:81:81:81:81:81:81:81:81:81:81:81:81:81:81:81:81:81:80:80:80:80:80:80:80:80:79:80:80:80:80:80:80:80:80:80:80:80:80:80:80:80:80:80:80:80:80:80:80:80:80:80:80:80:80:80:80:80:80:80:80:80:79:80:80:80:79:80:80:80:80:80:80:80:80:80:80:80:80:80:80:80:80:80:80:80:80:80:80:…	100	302	ATGAGGCTCCCTGCTCAGCTCTTGGGGCTGCTAATGCTCTGGGTCCCTGGTAAGGACAGAAGGAGATGAGGGAGGAGAATGGGGTGGGAAGGTAAGCCTGGGGACCCCACTGACTTCCATGTGTGTTCTGCCCTGCCCATGTGTTAGATGTACAGGTCTTGTTCTCCAGGATGGGGAATGTGAGGTTTAAATCTGTGAGAGTGAGGACGATTCAAAAAGAAGCAAGGACCTGTGTGCTCTGGTGAATATCGTCACACAGAGAAAGGGAGGTGGTGTAGGTGACTTCTAGAATCCCCTTTGCAGCTTGCAAATTTGGAATATGTTTAGTGTATAAATACAAACAACAAAAAATTATATAGCCTGAAATAAAAAATGAAAATTTATGATAAATGACACATG…	781M	ATGAGGCTCCCTGCTCAGCTCTTGGGGCTGCTAATGCTCTGGGTCCCTG	49M	GTAAGGACAGAAGGAGATGAGGGAGGAGAATGGGGTGGGAAGGTAAGCCTGGGGACCCCACTGACTTCCATGTGTGTTCTGCCCTGCCCATGTGTTAGATGTACAGGTCTTGTTCTCCAGGATGGGGAATGTGAGGTTTAAATCTGTGAGAGTGAGGACGATTCAAAAAGAAGCAAGGACCTGTGTGCTCTGGTGAATATCGTCACACAGAGAAAGGGAGGTGGTGTAGGTGACTTCTAGAATCCCCTTTGCAGCTTGCAAATTTGGAATATGTTTAGTGTATAAATACAAACAACAAAAAATTATATAGCCTGAAATAAAAAATGAAAATTTATGATAAATGACACATGATATTTGTACATATCCTTCCACTTCTTTCTATCTATTTTAG	391M	GATCCAGTGCA	11M	GAGATTGTGATGACCCAGACTCCACTCTCCTTGTCTATCACCCCTGGAGAGCAGGCCTCCATCTCCTGCAGGTCTAGTCAGAGCCTCCTGCATAGTGATGGATACACCTATTTGTATTGGTTTCTGCAGAAAGCCAGGCCAGTCTCCACGCTCCTGATCTATGAAGTTTCCAACCGGTTCTCTGGAGTGCCAGATAGGTTCAGTGGCAGCGGGTCAGGGACAGATTTCACACTGAAAATCAGCCGGGTGGAGGCTGAGGATTTTGGAGTTTATTACTGCATGCAAGATGCACAAGATCCTCC	302M	GAGATTGTGATGACCCAGACTCCACTCTCCTTGTCTATCACCCCTGGAGAGCAGGCCTCCATCTCCTGCAGGTCTAGTCAGAGCCTCCTGCATAGT...GATGGATACACCTATTTGTATTGGTTTCTGCAGAAAGCCAGGCCAGTCTCCACGCTCCTGATCTATGAAGTT.....................TCCAACCGGTTCTCTGGAGTGCCA...GATAGGTTCAGTGGCAGCGGG......TCAGGGACAGATTTCACACTGAAAATCAGCCGGGTGGAGGCTGAGGATTTTGGAGTTTATTACTGCATGCAAGATGCACAAGATCCTCC	CACAGTG	7M	CTACAGCCCTGA	12M	GCACAAACC	9M
HG01887	hap1	hap1_distal_0/0/0_8_6_6	IGKV2D-26	IGKV2D-26*01_a153g	IGKV2D-26_N1	IGKV2D-26*01	+	99.67	GAGATTGTGATGACCCAGACTCCACTCTCCTTGTCTATCACCCCTGGAGAGCAGGCCTCCATCTCCTGCAGGTCTAGTCAGAGCCTCCTGCATAGTGATGGATACACCTATTTGTATTGGTTTCTGCAGAAAGCCAGGCCAGTCTCCACACTCCTGATCTATGAAGTTTCCAACCGGTTCTCTGGAGTGCCAGATAGGTTCAGTGGCAGCGGGTCAGGGACAGATTTCACACTGAAAATCAGCCGGGTGGAGGCTGAGGATTTTGGAGTTTATTACTGCATGCAAGATGCACAAGATCCTCC	2	S			67230	67531	302	75.8245	73	58	0	302	0:0:0:0:0:0:0:0:0:0:0:0:0:0:0:0:0:0:0:0:6:2:0:0:0:0:0:0:0:0:0:0:0:0:0:0:0:0:0:0:0:0:0:0:3:0:0:0:0:0:0:0:3:0:0:1:0:0:0:0:0:0:0:0:0:0:0:0:0:0:0:0:0:0:0:0:5:2:0:0:0:0:3:1:0:0:0:0:0:0:2:0:0:0:0:0:0:0:3:1:0:2:0:0:0:0:0:1:0:0:0:0:0:0:0:0:0:0:0:0:0:0:0:0:0:0:0:3:3:0:0:0:0:1:0:0:0:0:0:0:0:0:0:0:0:0:0:0:0:0:1:0:0:0:0:0:0:0:0:0:0:0:0:0:0:0:0:0:0:0:0:0:3:1:0:0:0:0:0:0:0:0:0:0:0:0:0:0:0:0:0:0:0:0:0:0:0:0:0:0…	74:74:74:74:74:74:74:74:74:74:74:74:74:74:74:74:74:74:74:74:74:72:74:74:74:74:74:74:74:74:74:74:74:74:74:74:74:74:74:74:74:74:74:74:74:74:74:74:74:74:74:74:74:74:74:73:74:74:74:74:74:74:74:74:74:74:74:74:74:74:74:74:74:74:74:74:75:74:74:74:74:74:74:73:74:74:74:74:74:74:75:75:75:75:75:75:75:75:75:74:75:76:76:76:76:76:76:75:76:76:76:76:76:76:76:76:76:76:76:76:76:76:76:76:76:76:76:76:76:76:76:76:76:…	100	302	ATGAGGCTCCCTGCTCAGCTCTTGGGGCTGCTAATGCTCTGGGTCCCTGGTAAGGACAGAAGGAGATGAGGGAGGAGAATGGGGTGGGAAGGTAAGCCTGGGGACCCCACTGACTTCCATGTGTGTTCTGCCCTGCCCATGTGTTAGATGTACAGGTCTTGTTCTCCAGGATGGGGAATGTGAGGTTTAAATCTGTGAGAGTGAGGACGATTCAAAAAGAAGCAAGGACCTGTGTGCTCTGGTGAATATCGTCACACAGAGAAAGGGAGGTGGTGTAGGTGACTTCTAGAATCCCCTTTGCAGCTTGCAAATTTGGAATATGTTTAGTGTATAAATACAAACAACAAAAAATTATATAGCCTGAAATAAAAAATGAAAATTTATGATAAATGACACATG…	781M	ATGAGGCTCCCTGCTCAGCTCTTGGGGCTGCTAATGCTCTGGGTCCCTG	49M	GTAAGGACAGAAGGAGATGAGGGAGGAGAATGGGGTGGGAAGGTAAGCCTGGGGACCCCACTGACTTCCATGTGTGTTCTGCCCTGCCCATGTGTTAGATGTACAGGTCTTGTTCTCCAGGATGGGGAATGTGAGGTTTAAATCTGTGAGAGTGAGGACGATTCAAAAAGAAGCAAGGACCTGTGTGCTCTGGTGAATATCGTCACACAGAGAAAGGGAGGTGGTGTAGGTGACTTCTAGAATCCCCTTTGCAGCTTGCAAATTTGGAATATGTTTAGTGTATAAATACAAACAACAAAAAATTATATAGCCTGAAATAAAAAATGAAAATTTATGATAAATGACACATGATATTTGTACATATCCTTCCACTTCTTTCTATCTATTTTAG	391M	GATCCAGTGCA	11M	GAGATTGTGATGACCCAGACTCCACTCTCCTTGTCTATCACCCCTGGAGAGCAGGCCTCCATCTCCTGCAGGTCTAGTCAGAGCCTCCTGCATAGTGATGGATACACCTATTTGTATTGGTTTCTGCAGAAAGCCAGGCCAGTCTCCACGCTCCTGATCTATGAAGTTTCCAACCGGTTCTCTGGAGTGCCAGATAGGTTCAGTGGCAGCGGGTCAGGGACAGATTTCACACTGAAAATCAGCCGGGTGGAGGCTGAGGATTTTGGAGTTTATTACTGCATGCAAGATGCACAAGATCCTCC	302M	GAGATTGTGATGACCCAGACTCCACTCTCCTTGTCTATCACCCCTGGAGAGCAGGCCTCCATCTCCTGCAGGTCTAGTCAGAGCCTCCTGCATAGT...GATGGATACACCTATTTGTATTGGTTTCTGCAGAAAGCCAGGCCAGTCTCCACGCTCCTGATCTATGAAGTT.....................TCCAACCGGTTCTCTGGAGTGCCA...GATAGGTTCAGTGGCAGCGGG......TCAGGGACAGATTTCACACTGAAAATCAGCCGGGTGGAGGCTGAGGATTTTGGAGTTTATTACTGCATGCAAGATGCACAAGATCCTCC	CACAGTG	7M	CTACAGCCCTGA	12M	GCACAAACC	9M
HG03018	hap2	hap2_distal_1/0/0_8_10_10	IGKV2D-26	IGKV2D-26*01_a153g	IGKV2D-26_N1	IGKV2D-26*01	+	99.67	GAGATTGTGATGACCCAGACTCCACTCTCCTTGTCTATCACCCCTGGAGAGCAGGCCTCCATCTCCTGCAGGTCTAGTCAGAGCCTCCTGCATAGTGATGGATACACCTATTTGTATTGGTTTCTGCAGAAAGCCAGGCCAGTCTCCACACTCCTGATCTATGAAGTTTCCAACCGGTTCTCTGGAGTGCCAGATAGGTTCAGTGGCAGCGGGTCAGGGACAGATTTCACACTGAAAATCAGCCGGGTGGAGGCTGAGGATTTTGGAGTTTATTACTGCATGCAAGATGCACAAGATCCTCC	2	S			67470	67771	302	80.9437	77	58	0	302	1:0:0:0:0:0:0:0:0:0:3:0:0:0:0:0:0:0:0:1:0:0:0:0:0:0:0:0:0:0:0:0:0:0:0:0:0:0:0:0:0:0:0:2:0:0:0:0:0:0:0:0:0:0:0:0:0:0:1:0:0:0:0:3:5:1:1:0:0:6:1:0:0:0:0:0:0:0:0:0:0:0:3:1:0:3:1:0:0:0:0:0:0:0:0:2:0:0:0:0:0:0:0:1:0:3:0:0:0:0:0:0:0:2:0:0:0:0:0:0:0:0:0:0:2:0:0:0:0:0:0:0:0:0:0:3:1:6:2:0:1:0:0:0:0:0:0:0:0:0:0:0:0:0:0:0:0:0:0:0:0:0:0:0:0:3:1:0:3:0:0:0:3:1:0:0:0:0:0:0:0:0:3:1:0:0:0:0:0:0:0:0:0:0:0:0:0:0:0:0…	79:80:80:80:80:80:80:80:80:80:80:80:80:80:80:80:80:80:80:80:79:79:79:79:79:79:79:79:79:79:79:79:79:79:79:79:79:79:79:79:79:79:79:80:80:80:80:80:80:80:80:80:80:80:80:80:80:80:79:80:80:80:80:80:79:79:79:80:80:80:79:80:80:80:80:80:80:80:80:80:80:80:80:79:80:80:79:80:80:80:80:80:80:80:80:81:81:81:81:81:81:81:81:81:80:80:80:80:80:80:80:80:80:81:81:81:81:81:81:81:81:81:81:81:82:82:82:82:82:82:82:82:82:…	100	302	ATGAGGCTCCCTGCTCAGCTCTTGGGGCTGCTAATGCTCTGGGTCCCTGGTAAGGACAGAAGGAGATGAGGGAGGAGAATGGGGTGGGAAGGTAAGCCTGGGGACCCCACTGACTTCCATGTGTGTTCTGCCCTGCCCATGTGTTAGATGTACAGGTCTTGTTCTCCAGGATGGGGAATGTGAGGTTTAAATCTGTGAGAGTGAGGACGATTCAAAAAGAAGCAAGGACCTGTGTGCTCTGGTGAATATCGTCACACAGAGAAAGGGAGGTGGTGTAGGTGACTTCTAGAATCCCCTTTGCAGCTTGCAAATTTGGAATATGTTTAGTGTATAAATACAAACAACAAAAAATTATATAGCCTGAAATAAAAAATGAAAATTTATGATAAATGACACATG…	781M	ATGAGGCTCCCTGCTCAGCTCTTGGGGCTGCTAATGCTCTGGGTCCCTG	49M	GTAAGGACAGAAGGAGATGAGGGAGGAGAATGGGGTGGGAAGGTAAGCCTGGGGACCCCACTGACTTCCATGTGTGTTCTGCCCTGCCCATGTGTTAGATGTACAGGTCTTGTTCTCCAGGATGGGGAATGTGAGGTTTAAATCTGTGAGAGTGAGGACGATTCAAAAAGAAGCAAGGACCTGTGTGCTCTGGTGAATATCGTCACACAGAGAAAGGGAGGTGGTGTAGGTGACTTCTAGAATCCCCTTTGCAGCTTGCAAATTTGGAATATGTTTAGTGTATAAATACAAACAACAAAAAATTATATAGCCTGAAATAAAAAATGAAAATTTATGATAAATGACACATGATATTTGTACATATCCTTCCACTTCTTTCTATCTATTTTAG	391M	GATCCAGTGCA	11M	GAGATTGTGATGACCCAGACTCCACTCTCCTTGTCTATCACCCCTGGAGAGCAGGCCTCCATCTCCTGCAGGTCTAGTCAGAGCCTCCTGCATAGTGATGGATACACCTATTTGTATTGGTTTCTGCAGAAAGCCAGGCCAGTCTCCACGCTCCTGATCTATGAAGTTTCCAACCGGTTCTCTGGAGTGCCAGATAGGTTCAGTGGCAGCGGGTCAGGGACAGATTTCACACTGAAAATCAGCCGGGTGGAGGCTGAGGATTTTGGAGTTTATTACTGCATGCAAGATGCACAAGATCCTCC	302M	GAGATTGTGATGACCCAGACTCCACTCTCCTTGTCTATCACCCCTGGAGAGCAGGCCTCCATCTCCTGCAGGTCTAGTCAGAGCCTCCTGCATAGT...GATGGATACACCTATTTGTATTGGTTTCTGCAGAAAGCCAGGCCAGTCTCCACGCTCCTGATCTATGAAGTT.....................TCCAACCGGTTCTCTGGAGTGCCA...GATAGGTTCAGTGGCAGCGGG......TCAGGGACAGATTTCACACTGAAAATCAGCCGGGTGGAGGCTGAGGATTTTGGAGTTTATTACTGCATGCAAGATGCACAAGATCCTCC	CACAGTG	7M	CTACAGCCCTGA	12M	GCACAAACC	9M
NA20351	hap1	hap1_distal_0/0/0_8_10_10	IGKV2D-26	IGKV2D-26*01_a153g	IGKV2D-26_N1	IGKV2D-26*01	+	99.67	GAGATTGTGATGACCCAGACTCCACTCTCCTTGTCTATCACCCCTGGAGAGCAGGCCTCCATCTCCTGCAGGTCTAGTCAGAGCCTCCTGCATAGTGATGGATACACCTATTTGTATTGGTTTCTGCAGAAAGCCAGGCCAGTCTCCACACTCCTGATCTATGAAGTTTCCAACCGGTTCTCTGGAGTGCCAGATAGGTTCAGTGGCAGCGGGTCAGGGACAGATTTCACACTGAAAATCAGCCGGGTGGAGGCTGAGGATTTTGGAGTTTATTACTGCATGCAAGATGCACAAGATCCTCC	2	S			67363	67664	302	66.9139	61	48	0	302	0:0:0:0:0:0:0:0:0:0:0:0:6:1:0:0:3:0:0:0:0:0:0:0:0:0:0:0:0:0:0:0:0:2:0:2:0:1:0:6:1:0:0:0:0:0:0:0:0:0:0:0:0:2:6:2:0:0:0:0:0:0:0:0:0:0:0:0:0:0:0:4:1:1:0:0:0:0:0:0:0:0:0:0:0:0:0:0:0:0:0:1:0:0:0:0:0:0:1:0:0:0:0:0:0:3:1:1:0:0:0:0:0:0:0:3:2:3:1:0:0:0:0:0:0:0:4:0:0:0:0:0:0:0:0:2:0:0:2:0:0:0:0:0:0:0:0:0:0:0:0:0:0:0:0:0:0:0:0:0:0:0:0:0:0:0:0:0:0:1:3:1:0:0:0:0:0:0:0:0:0:0:11:2:0:0:0:0:0:0:0:0:0:0:2:0:0:0:0:…	68:68:68:68:68:68:68:68:68:68:68:68:68:67:68:68:68:68:68:68:68:68:68:68:68:68:68:68:68:68:68:68:68:68:66:67:67:66:67:67:66:67:67:67:67:67:67:67:67:67:67:67:67:68:68:66:68:68:68:68:68:68:68:68:68:68:68:68:68:68:68:68:67:67:68:68:68:68:68:68:68:68:68:68:68:68:68:68:68:68:68:68:67:67:67:67:67:67:67:66:66:66:66:66:66:66:65:66:65:65:65:65:65:65:65:65:64:64:63:64:64:64:64:64:64:64:64:64:64:64:64:64:64:…	100	302	ATGAGGCTCCCTGCTCAGCTCTTGGGGCTGCTAATGCTCTGGGTCCCTGGTAAGGACAGAAGGAGATGAGGGAGGAGAATGGGGTGGGAAGGTAAGCCTGGGGACCCCACTGACTTCCATGTGTGTTCTGCCCTGCCCATGTGTTAGATGTACAGGTCTTGTTCTCCAGGATGGGGAATGTGAGGTTTAAATCTGTGAGAGTGAGGACGATTCAAAAAGAAGCAAGGACCTGTGTGCTCTGGTGAATATCGTCACACAGAGAAAGGGAGGTGGTGTAGGTGACTTCTAGAATCCCCTTTGCAGCTTGCAAATTTGGAATATGTTTAGTGTATAAATACAAACAACAAAAAATTATATAGCCTGAAATAAAAAATGAAAATTTATGATAAATGACACATG…	781M	ATGAGGCTCCCTGCTCAGCTCTTGGGGCTGCTAATGCTCTGGGTCCCTG	49M	GTAAGGACAGAAGGAGATGAGGGAGGAGAATGGGGTGGGAAGGTAAGCCTGGGGACCCCACTGACTTCCATGTGTGTTCTGCCCTGCCCATGTGTTAGATGTACAGGTCTTGTTCTCCAGGATGGGGAATGTGAGGTTTAAATCTGTGAGAGTGAGGACGATTCAAAAAGAAGCAAGGACCTGTGTGCTCTGGTGAATATCGTCACACAGAGAAAGGGAGGTGGTGTAGGTGACTTCTAGAATCCCCTTTGCAGCTTGCAAATTTGGAATATGTTTAGTGTATAAATACAAACAACAAAAAATTATATAGCCTGAAATAAAAAATGAAAATTTATGATAAATGACACATGATATTTGTACATATCCTTCCACTTCTTTCTATCTATTTTAG	391M	GATCCAGTGCA	11M	GAGATTGTGATGACCCAGACTCCACTCTCCTTGTCTATCACCCCTGGAGAGCAGGCCTCCATCTCCTGCAGGTCTAGTCAGAGCCTCCTGCATAGTGATGGATACACCTATTTGTATTGGTTTCTGCAGAAAGCCAGGCCAGTCTCCACGCTCCTGATCTATGAAGTTTCCAACCGGTTCTCTGGAGTGCCAGATAGGTTCAGTGGCAGCGGGTCAGGGACAGATTTCACACTGAAAATCAGCCGGGTGGAGGCTGAGGATTTTGGAGTTTATTACTGCATGCAAGATGCACAAGATCCTCC	302M	GAGATTGTGATGACCCAGACTCCACTCTCCTTGTCTATCACCCCTGGAGAGCAGGCCTCCATCTCCTGCAGGTCTAGTCAGAGCCTCCTGCATAGT...GATGGATACACCTATTTGTATTGGTTTCTGCAGAAAGCCAGGCCAGTCTCCACGCTCCTGATCTATGAAGTT.....................TCCAACCGGTTCTCTGGAGTGCCA...GATAGGTTCAGTGGCAGCGGG......TCAGGGACAGATTTCACACTGAAAATCAGCCGGGTGGAGGCTGAGGATTTTGGAGTTTATTACTGCATGCAAGATGCACAAGATCCTCC	CACAGTG	7M	CTACAGCCCTGA	12M	GCACAAACC	9M
HG03718	hap2	hap2_distal_2/0/0_8_9_9	IGKV2D-26	IGKV2D-26*01_a153g	IGKV2D-26_N1	IGKV2D-26*01	+	99.67	GAGATTGTGATGACCCAGACTCCACTCTCCTTGTCTATCACCCCTGGAGAGCAGGCCTCCATCTCCTGCAGGTCTAGTCAGAGCCTCCTGCATAGTGATGGATACACCTATTTGTATTGGTTTCTGCAGAAAGCCAGGCCAGTCTCCACACTCCTGATCTATGAAGTTTCCAACCGGTTCTCTGGAGTGCCAGATAGGTTCAGTGGCAGCGGGTCAGGGACAGATTTCACACTGAAAATCAGCCGGGTGGAGGCTGAGGATTTTGGAGTTTATTACTGCATGCAAGATGCACAAGATCCTCC	2	S			67965	68266	302	61.8709	60	44	0	302	0:0:0:0:0:0:0:0:0:0:0:0:3:2:0:0:0:0:0:0:6:1:0:0:0:0:0:0:0:0:0:0:0:0:0:0:0:0:0:3:1:0:0:0:0:0:0:0:0:2:0:1:1:1:3:0:2:0:0:0:0:0:0:0:0:0:0:0:0:0:0:0:0:0:0:0:0:0:0:3:1:1:0:0:0:0:0:0:0:0:0:1:0:0:0:0:0:1:0:0:0:0:0:0:0:0:0:0:0:0:0:0:0:0:0:0:0:0:0:3:0:0:0:0:0:0:0:0:0:0:0:0:0:0:0:0:0:3:1:0:0:0:0:0:0:0:3:1:0:0:0:3:1:0:0:4:0:0:0:0:0:0:0:0:0:0:0:0:0:0:0:0:3:1:6:1:0:0:0:0:0:0:3:1:0:0:0:0:0:0:0:0:0:0:0:0:0:0:0:0…	60:60:60:60:60:60:60:60:60:60:60:60:60:58:60:60:60:60:60:60:60:59:60:60:60:60:60:60:60:60:60:60:60:60:60:60:60:60:60:60:59:60:60:60:60:60:60:60:60:61:61:60:60:60:61:61:62:62:62:62:62:62:62:62:62:62:62:62:62:62:62:62:62:62:62:62:62:62:62:62:61:61:62:62:62:62:62:62:62:62:62:61:62:62:62:62:62:61:62:62:62:62:62:62:62:62:62:62:62:62:62:62:62:62:62:62:62:62:62:62:62:62:62:62:62:62:62:62:62:62:62:62:62:…	100	302	ATGAGGCTCCCTGCTCAGCTCTTGGGGCTGCTAATGCTCTGGGTCCCTGGTAAGGACAGAAGGAGATGAGGGAGGAGAATGGGGTGGGAAGGTAAGCCTGGGGACCCCACTGCCTTCCATGTGTGTTCTGCCCTGCCCATGTGTTAGATGTACAGGTCTTGTTCTCCAGGATGGGGAATGTGAGGTTTAAATCTGTGAGAGTGAGGACGATTCAAAAAGAAGCAAGGACCTGTGTGCTCTGGTGAATATCGTCACACAGAGAAAGGGAGGTGGTGTAGGTGACTTCTAGAATCCCCTTTGCAGCTTGCAAATTTGGAATATGTTTAGTGTATAAATACAAACAACAAAAAATTATATAGCCTGAAATAAAAAATGAAAATTTATGATAAATGACACATG…	781M	ATGAGGCTCCCTGCTCAGCTCTTGGGGCTGCTAATGCTCTGGGTCCCTG	49M	GTAAGGACAGAAGGAGATGAGGGAGGAGAATGGGGTGGGAAGGTAAGCCTGGGGACCCCACTGCCTTCCATGTGTGTTCTGCCCTGCCCATGTGTTAGATGTACAGGTCTTGTTCTCCAGGATGGGGAATGTGAGGTTTAAATCTGTGAGAGTGAGGACGATTCAAAAAGAAGCAAGGACCTGTGTGCTCTGGTGAATATCGTCACACAGAGAAAGGGAGGTGGTGTAGGTGACTTCTAGAATCCCCTTTGCAGCTTGCAAATTTGGAATATGTTTAGTGTATAAATACAAACAACAAAAAATTATATAGCCTGAAATAAAAAATGAAAATTTATGATAAATGACACATGATATTTGTACATATCCTTCCACTTCTTTCTATCTATTTTAG	391M	GATCCAGTGCA	11M	GAGATTGTGATGACCCAGACTCCACTCTCCTTGTCTATCACCCCTGGAGAGCAGGCCTCCATCTCCTGCAGGTCTAGTCAGAGCCTCCTGCATAGTGATGGATACACCTATTTGTATTGGTTTCTGCAGAAAGCCAGGCCAGTCTCCACGCTCCTGATCTATGAAGTTTCCAACCGGTTCTCTGGAGTGCCAGATAGGTTCAGTGGCAGCGGGTCAGGGACAGATTTCACACTGAAAATCAGCCGGGTGGAGGCTGAGGATTTTGGAGTTTATTACTGCATGCAAGATGCACAAGATCCTCC	302M	GAGATTGTGATGACCCAGACTCCACTCTCCTTGTCTATCACCCCTGGAGAGCAGGCCTCCATCTCCTGCAGGTCTAGTCAGAGCCTCCTGCATAGT...GATGGATACACCTATTTGTATTGGTTTCTGCAGAAAGCCAGGCCAGTCTCCACGCTCCTGATCTATGAAGTT.....................TCCAACCGGTTCTCTGGAGTGCCA...GATAGGTTCAGTGGCAGCGGG......TCAGGGACAGATTTCACACTGAAAATCAGCCGGGTGGAGGCTGAGGATTTTGGAGTTTATTACTGCATGCAAGATGCACAAGATCCTCC	CACAGTG	7M	CTACAGCCCTGA	12M	GCACAAACC	9M
NA12778	hap1	hap1_distal_0/0/0_8_5_5	IGKV2D-26	IGKV2D-26*01_a153g	IGKV2D-26_N1	IGKV2D-26*01	+	99.67	GAGATTGTGATGACCCAGACTCCACTCTCCTTGTCTATCACCCCTGGAGAGCAGGCCTCCATCTCCTGCAGGTCTAGTCAGAGCCTCCTGCATAGTGATGGATACACCTATTTGTATTGGTTTCTGCAGAAAGCCAGGCCAGTCTCCACACTCCTGATCTATGAAGTTTCCAACCGGTTCTCTGGAGTGCCAGATAGGTTCAGTGGCAGCGGGTCAGGGACAGATTTCACACTGAAAATCAGCCGGGTGGAGGCTGAGGATTTTGGAGTTTATTACTGCATGCAAGATGCACAAGATCCTCC	2	S			70471	70772	302	54.3874	52	42	0	302	0:0:0:0:0:0:0:0:0:0:0:0:0:0:0:3:0:0:0:0:0:0:0:0:0:0:0:0:0:0:0:0:0:0:0:0:0:0:0:0:0:0:0:0:0:0:0:0:0:0:0:0:0:0:3:0:0:0:0:0:0:0:0:3:0:0:0:0:0:0:0:0:0:0:0:0:0:0:0:0:0:0:0:0:0:0:0:0:0:0:0:0:0:0:0:0:3:0:0:0:0:0:0:0:3:0:0:0:0:0:0:0:0:0:0:0:0:0:0:3:0:0:0:0:0:0:0:0:0:0:0:0:0:0:0:3:0:0:0:0:0:0:0:0:0:0:0:0:0:0:0:0:0:0:0:0:0:0:0:0:0:0:0:0:0:0:0:0:0:0:0:0:0:0:3:1:3:0:0:0:1:0:3:1:0:0:0:0:0:0:0:0:0:0:0:0:0:0:0:0…	54:54:54:54:54:54:54:54:54:54:54:54:54:54:54:54:54:54:54:54:54:54:54:54:54:54:54:54:54:54:54:54:54:54:54:54:54:54:54:54:54:54:54:54:54:54:54:54:54:54:54:54:54:54:54:54:54:54:54:54:54:54:54:54:54:54:54:54:54:54:54:54:54:54:54:54:54:54:54:54:54:54:54:54:54:54:54:54:54:54:54:54:54:54:54:54:54:54:54:54:54:54:54:54:54:54:54:54:54:54:54:54:54:54:54:54:54:54:54:54:54:54:54:54:54:54:54:54:54:54:54:54:54:…	100	302	ATGAGGCTCCCTGCTCAGCTCTTGGGGCTGCTAATGCTCTGGGTCCCTGGTAAGGACAGAAGGAGATGAGGGAGGAGAATGGGGTGGGAAGGTAAGCCTGGGGACCCCACTGCCTTCCATGTGTGTTCTGCCCTGCCCATGTGTTAGATGTACAGGTCTTGTTCTCCAGGATGGGGAATGTGAGGTTTAAATCTGTGAGAGTGAGGACGATTCAAAAAGAAGCAAGGACCTGTGTGCTCTGGTGAATATCGTCACACAGAGAAAGGGAGGTGGTGTAGGTGACTTCTAGAATCCCCTTTGCAGCTTGCAAATTTGGAATATGTTTAGTGTATAAATACAAACAACAAAAAATTATATAGCCTGAAATAAAAAATGAAAATTTATGATAAATGACACATG…	781M	ATGAGGCTCCCTGCTCAGCTCTTGGGGCTGCTAATGCTCTGGGTCCCTG	49M	GTAAGGACAGAAGGAGATGAGGGAGGAGAATGGGGTGGGAAGGTAAGCCTGGGGACCCCACTGCCTTCCATGTGTGTTCTGCCCTGCCCATGTGTTAGATGTACAGGTCTTGTTCTCCAGGATGGGGAATGTGAGGTTTAAATCTGTGAGAGTGAGGACGATTCAAAAAGAAGCAAGGACCTGTGTGCTCTGGTGAATATCGTCACACAGAGAAAGGGAGGTGGTGTAGGTGACTTCTAGAATCCCCTTTGCAGCTTGCAAATTTGGAATATGTTTAGTGTATAAATACAAACAACAAAAAATTATATAGCCTGAAATAAAAAATGAAAATTTATGATAAATGACACATGATATTTGTACATATCCTTCCACTTCTTTCTATCTATTTTAG	391M	GATCCAGTGCA	11M	GAGATTGTGATGACCCAGACTCCACTCTCCTTGTCTATCACCCCTGGAGAGCAGGCCTCCATCTCCTGCAGGTCTAGTCAGAGCCTCCTGCATAGTGATGGATACACCTATTTGTATTGGTTTCTGCAGAAAGCCAGGCCAGTCTCCACGCTCCTGATCTATGAAGTTTCCAACCGGTTCTCTGGAGTGCCAGATAGGTTCAGTGGCAGCGGGTCAGGGACAGATTTCACACTGAAAATCAGCCGGGTGGAGGCTGAGGATTTTGGAGTTTATTACTGCATGCAAGATGCACAAGATCCTCC	302M	GAGATTGTGATGACCCAGACTCCACTCTCCTTGTCTATCACCCCTGGAGAGCAGGCCTCCATCTCCTGCAGGTCTAGTCAGAGCCTCCTGCATAGT...GATGGATACACCTATTTGTATTGGTTTCTGCAGAAAGCCAGGCCAGTCTCCACGCTCCTGATCTATGAAGTT.....................TCCAACCGGTTCTCTGGAGTGCCA...GATAGGTTCAGTGGCAGCGGG......TCAGGGACAGATTTCACACTGAAAATCAGCCGGGTGGAGGCTGAGGATTTTGGAGTTTATTACTGCATGCAAGATGCACAAGATCCTCC	CACAGTG	7M	CTACAGCCCTGA	12M	GCACAAACC	9M
NA18533	hap2	hap2_distal_0/0/0_8_7	IGKV2D-26	IGKV2D-26*01_a153g	IGKV2D-26_N1	IGKV2D-26*01	+	99.67	GAGATTGTGATGACCCAGACTCCACTCTCCTTGTCTATCACCCCTGGAGAGCAGGCCTCCATCTCCTGCAGGTCTAGTCAGAGCCTCCTGCATAGTGATGGATACACCTATTTGTATTGGTTTCTGCAGAAAGCCAGGCCAGTCTCCACACTCCTGATCTATGAAGTTTCCAACCGGTTCTCTGGAGTGCCAGATAGGTTCAGTGGCAGCGGGTCAGGGACAGATTTCACACTGAAAATCAGCCGGGTGGAGGCTGAGGATTTTGGAGTTTATTACTGCATGCAAGATGCACAAGATCCTCC	2	S			67217	67518	302	49.6854	48	42	0	302	0:0:0:0:0:0:0:0:0:0:0:0:0:0:0:0:0:0:0:0:3:1:0:0:0:0:0:0:0:0:0:0:0:0:0:0:0:0:0:0:0:0:0:0:0:0:0:0:0:0:0:0:0:0:0:0:0:0:0:0:0:0:0:0:0:0:0:0:0:0:0:0:0:0:0:0:0:0:0:2:0:0:3:1:0:3:1:0:0:0:0:0:0:0:0:0:0:0:0:0:0:0:0:0:0:0:0:0:0:0:0:0:0:0:0:0:0:0:0:0:0:0:0:0:0:0:0:0:0:0:0:0:0:0:0:0:0:0:0:0:0:0:0:0:0:0:0:0:0:0:0:0:0:3:0:0:0:0:0:0:0:0:0:0:0:0:0:0:0:0:0:0:0:0:0:0:0:0:0:0:0:0:0:0:0:0:0:0:0:0:0:0:3:0:0:0:0:0:0:0…	49:49:49:49:49:49:49:49:49:49:49:49:49:49:49:49:49:49:49:49:49:48:49:49:49:49:49:49:49:49:49:49:49:49:49:49:49:49:49:49:49:49:49:49:49:49:49:49:49:49:49:49:49:49:49:49:49:49:49:49:49:49:49:49:49:49:49:49:49:49:49:49:49:49:49:49:49:49:49:50:50:50:50:49:50:50:49:50:50:50:50:50:50:50:50:50:50:50:50:50:50:50:50:50:50:50:50:50:50:50:50:50:50:50:50:50:50:50:50:50:50:50:50:50:50:50:50:50:50:50:50:50:50:…	100	302	ATGAGGCTCCCTGCTCAGCTCTTGGGGCTGCTAATGCTCTGGGTCCCTGGTAAGGACAGAAGGAGATGAGGGAGGAGAATGGGGTGGGAAGGTAAGCCTGGGGACCCCACTGACTTCCATGTGTGTTCTGCCCTGCCCATGTGTTAGATGTACAGGTCTTGTTCTCCAGGATGGGGAATGTGAGGTTTAAATCTGTGAGAGTGAGGACGATTCAAAAAGAAGCAAGGACCTGTGTGCTCTGGTGAATATCGTCACACAGAGAAAGGGAGGTGGTGTAGGTGACTTCTAGAATCCCCTTTGCAGCTTGCAAATTTGGAATATGTTTAGTGTATAAATACAAACAACAAAAAATTATATAGCCTGAAATAAAAAATGAAAATTTATGATAAATGACACATG…	781M	ATGAGGCTCCCTGCTCAGCTCTTGGGGCTGCTAATGCTCTGGGTCCCTG	49M	GTAAGGACAGAAGGAGATGAGGGAGGAGAATGGGGTGGGAAGGTAAGCCTGGGGACCCCACTGACTTCCATGTGTGTTCTGCCCTGCCCATGTGTTAGATGTACAGGTCTTGTTCTCCAGGATGGGGAATGTGAGGTTTAAATCTGTGAGAGTGAGGACGATTCAAAAAGAAGCAAGGACCTGTGTGCTCTGGTGAATATCGTCACACAGAGAAAGGGAGGTGGTGTAGGTGACTTCTAGAATCCCCTTTGCAGCTTGCAAATTTGGAATATGTTTAGTGTATAAATACAAACAACAAAAAATTATATAGCCTGAAATAAAAAATGAAAATTTATGATAAATGACACATGATATTTGTACATATCCTTCCACTTCTTTCTATCTATTTTAG	391M	GATCCAGTGCA	11M	GAGATTGTGATGACCCAGACTCCACTCTCCTTGTCTATCACCCCTGGAGAGCAGGCCTCCATCTCCTGCAGGTCTAGTCAGAGCCTCCTGCATAGTGATGGATACACCTATTTGTATTGGTTTCTGCAGAAAGCCAGGCCAGTCTCCACGCTCCTGATCTATGAAGTTTCCAACCGGTTCTCTGGAGTGCCAGATAGGTTCAGTGGCAGCGGGTCAGGGACAGATTTCACACTGAAAATCAGCCGGGTGGAGGCTGAGGATTTTGGAGTTTATTACTGCATGCAAGATGCACAAGATCCTCC	302M	GAGATTGTGATGACCCAGACTCCACTCTCCTTGTCTATCACCCCTGGAGAGCAGGCCTCCATCTCCTGCAGGTCTAGTCAGAGCCTCCTGCATAGT...GATGGATACACCTATTTGTATTGGTTTCTGCAGAAAGCCAGGCCAGTCTCCACGCTCCTGATCTATGAAGTT.....................TCCAACCGGTTCTCTGGAGTGCCA...GATAGGTTCAGTGGCAGCGGG......TCAGGGACAGATTTCACACTGAAAATCAGCCGGGTGGAGGCTGAGGATTTTGGAGTTTATTACTGCATGCAAGATGCACAAGATCCTCC	CACAGTG	7M	CTACAGCCCTGA	12M	GCACAAACC	9M
HG02107	hap1	hap1_distal_0/0/0_8_8_8	IGKV2D-26	IGKV2D-26*01_a153g	IGKV2D-26_N1	IGKV2D-26*01	+	99.67	GAGATTGTGATGACCCAGACTCCACTCTCCTTGTCTATCACCCCTGGAGAGCAGGCCTCCATCTCCTGCAGGTCTAGTCAGAGCCTCCTGCATAGTGATGGATACACCTATTTGTATTGGTTTCTGCAGAAAGCCAGGCCAGTCTCCACACTCCTGATCTATGAAGTTTCCAACCGGTTCTCTGGAGTGCCAGATAGGTTCAGTGGCAGCGGGTCAGGGACAGATTTCACACTGAAAATCAGCCGGGTGGAGGCTGAGGATTTTGGAGTTTATTACTGCATGCAAGATGCACAAGATCCTCC	2	S			64488	64789	302	112.248	48	38	1	301	0:0:0:0:0:0:0:0:0:0:0:0:0:0:0:0:0:0:0:0:0:0:0:0:0:0:0:3:1:0:3:0:0:0:0:0:0:0:0:3:1:0:0:0:0:0:0:0:0:0:0:0:0:0:0:0:0:0:0:0:0:0:0:0:0:0:0:0:0:3:1:0:0:0:0:0:0:0:0:0:0:0:0:0:0:0:0:0:0:0:0:0:0:0:0:0:0:0:0:0:0:0:0:0:0:0:0:0:0:0:0:4:0:0:0:0:0:0:0:0:0:0:0:0:0:0:0:0:0:0:0:0:0:0:0:3:1:0:0:0:0:0:0:0:0:0:0:0:0:0:0:0:0:0:0:0:0:0:0:0:0:0:0:0:0:0:0:0:0:0:0:0:0:0:0:0:0:0:0:0:0:0:0:0:0:2:0:0:1:0:0:0:0:0:0:0:0:0:0:0…	49:49:49:49:49:49:49:49:49:49:49:49:49:49:49:49:49:49:49:49:49:49:49:49:49:49:49:49:48:49:49:49:49:49:49:49:49:49:49:49:48:49:49:49:49:49:49:49:49:49:49:49:49:49:49:49:49:49:49:49:49:49:49:49:49:49:49:49:49:49:48:49:49:49:49:49:49:49:49:49:49:49:49:49:49:49:49:49:49:49:49:49:49:49:49:49:49:49:49:49:49:49:49:49:49:49:49:49:49:49:49:49:49:49:49:49:49:49:49:49:49:49:49:49:49:49:49:49:49:49:49:49:49:…	99.6689	302	ATGAGGCTCCCTGCTCAGCTCTTGGGGCTGCTAATGCTCTGGGTCCCTGGTAAGGACAGAAGGAGATGAGGGAGGAGAATGGGGTGGGAAGGTAAGCCTGGGGACCCCACTGACTTCCATGTGTGTTCTGCCCTGCCCATGTGTTAGATGTACAGGTCTTGTTCTCCAGGATGGGGAATGTGAGGTTTAAATCTGTGAGAGTGAGGACGATTCAAAAAGAAGCAAGGACCTGTGTGCTCTGGTGAATATCGTCACACAGAGAAAGGGAGGTGGTGTAGGTGACTTCTAGAATCCCCTTTGCAGCTTGCAAATTTGGAATATGTTTAGTGTATAAATACAAACAACAAAAAATTATATAGCCTGAAATAAAAAATGAAAATTTATGATAAATGACACATG…	781M	ATGAGGCTCCCTGCTCAGCTCTTGGGGCTGCTAATGCTCTGGGTCCCTG	49M	GTAAGGACAGAAGGAGATGAGGGAGGAGAATGGGGTGGGAAGGTAAGCCTGGGGACCCCACTGACTTCCATGTGTGTTCTGCCCTGCCCATGTGTTAGATGTACAGGTCTTGTTCTCCAGGATGGGGAATGTGAGGTTTAAATCTGTGAGAGTGAGGACGATTCAAAAAGAAGCAAGGACCTGTGTGCTCTGGTGAATATCGTCACACAGAGAAAGGGAGGTGGTGTAGGTGACTTCTAGAATCCCCTTTGCAGCTTGCAAATTTGGAATATGTTTAGTGTATAAATACAAACAACAAAAAATTATATAGCCTGAAATAAAAAATGAAAATTTATGATAAATGACACATGATATTTGTACATATCCTTCCACTTCTTTCTATCTATTTTAG	391M	GATCCAGTGCA	11M	GAGATTGTGATGACCCAGACTCCACTCTCCTTGTCTATCACCCCTGGAGAGCAGGCCTCCATCTCCTGCAGGTCTAGTCAGAGCCTCCTGCATAGTGATGGATACACCTATTTGTATTGGTTTCTGCAGAAAGCCAGGCCAGTCTCCACGCTCCTGATCTATGAAGTTTCCAACCGGTTCTCTGGAGTGCCAGATAGGTTCAGTGGCAGCGGGTCAGGGACAGATTTCACACTGAAAATCAGCCGGGTGGAGGCTGAGGATTTTGGAGTTTATTACTGCATGCAAGATGCACAAGATCCTCC	302M	GAGATTGTGATGACCCAGACTCCACTCTCCTTGTCTATCACCCCTGGAGAGCAGGCCTCCATCTCCTGCAGGTCTAGTCAGAGCCTCCTGCATAGT...GATGGATACACCTATTTGTATTGGTTTCTGCAGAAAGCCAGGCCAGTCTCCACGCTCCTGATCTATGAAGTT.....................TCCAACCGGTTCTCTGGAGTGCCA...GATAGGTTCAGTGGCAGCGGG......TCAGGGACAGATTTCACACTGAAAATCAGCCGGGTGGAGGCTGAGGATTTTGGAGTTTATTACTGCATGCAAGATGCACAAGATCCTCC	CACAGTG	7M	CTACAGCCCTGA	12M	GCACAAACC	9M
NA19916	hap1	hap1_distal_1/0/0_8_10_10	IGKV2D-26	IGKV2D-26*01_a153g	IGKV2D-26_N1	IGKV2D-26*01	+	99.67	GAGATTGTGATGACCCAGACTCCACTCTCCTTGTCTATCACCCCTGGAGAGCAGGCCTCCATCTCCTGCAGGTCTAGTCAGAGCCTCCTGCATAGTGATGGATACACCTATTTGTATTGGTTTCTGCAGAAAGCCAGGCCAGTCTCCACACTCCTGATCTATGAAGTTTCCAACCGGTTCTCTGGAGTGCCAGATAGGTTCAGTGGCAGCGGGTCAGGGACAGATTTCACACTGAAAATCAGCCGGGTGGAGGCTGAGGATTTTGGAGTTTATTACTGCATGCAAGATGCACAAGATCCTCC	2	S			120577	120878	302	119.536	55	38	1	301	0:0:0:0:0:0:0:0:0:0:0:0:0:0:2:0:0:0:0:0:0:0:0:0:0:0:0:0:0:0:0:0:0:0:0:0:0:0:0:3:0:0:0:0:0:0:0:0:0:0:0:0:0:0:0:0:0:3:0:0:0:0:0:0:0:0:0:0:0:0:0:0:0:0:0:0:0:0:0:0:0:0:3:1:0:0:0:0:0:0:0:0:0:0:0:0:0:0:0:0:0:0:0:3:0:3:1:0:0:0:0:0:0:0:0:0:0:6:1:0:0:0:0:0:0:1:0:0:0:0:3:0:0:0:0:0:0:3:1:0:4:0:3:0:0:0:0:0:0:0:0:0:0:0:0:0:0:0:0:0:0:0:0:0:0:3:0:1:0:0:0:0:1:0:0:0:0:0:0:0:0:0:3:1:0:0:0:0:0:0:0:0:0:0:0:3:1:0:0:0…	56:56:56:56:56:56:56:56:56:56:56:56:56:56:57:57:57:57:57:57:57:57:57:57:57:57:57:57:57:57:57:57:57:57:57:57:57:57:57:57:57:57:57:57:57:57:57:57:57:57:57:57:57:57:57:57:57:57:57:57:57:57:57:57:57:57:57:57:57:57:57:57:57:57:57:57:57:57:57:57:57:57:57:56:57:57:57:57:57:57:57:57:57:57:57:57:57:57:57:57:57:57:57:57:57:57:56:57:57:57:57:57:57:57:57:57:57:57:56:57:57:57:57:57:57:56:57:57:57:57:57:57:57:…	99.6689	302	ATGAGGCTCCCTGCTCAGCTCTTGGGGCTGCTAATGCTCTGGGTCCCTGGTAAGGACAGAAGGAGATGAGGGAGGAGAATGGGGTGGGAAGGTAAGCCTGGGGACCCCACTGCCTTCCATGTGTGTTCTGCCCTGCCCATGTGTTAGATGTACAGGTCTTGTTCTCCAGGATGGGGAATGTGAGGTTTAAATCTGTGAGAGTGAGGACGATTCAAAAAGAAGCAAGGACCTGTGTGCTCTGGTGAATATCGTCACACAGAGAAAGGGAGGTGGTGTAGGTGACTTCTAGAATCCCCTTTGCAGCTTGCAAATTTGGAATATGTTTAGTGTATAAATACAAACAACAAAAAATTATATAGCCTGAAATAAAAAATGAAAATTTATGATAAATGACACATG…	781M	ATGAGGCTCCCTGCTCAGCTCTTGGGGCTGCTAATGCTCTGGGTCCCTG	49M	GTAAGGACAGAAGGAGATGAGGGAGGAGAATGGGGTGGGAAGGTAAGCCTGGGGACCCCACTGCCTTCCATGTGTGTTCTGCCCTGCCCATGTGTTAGATGTACAGGTCTTGTTCTCCAGGATGGGGAATGTGAGGTTTAAATCTGTGAGAGTGAGGACGATTCAAAAAGAAGCAAGGACCTGTGTGCTCTGGTGAATATCGTCACACAGAGAAAGGGAGGTGGTGTAGGTGACTTCTAGAATCCCCTTTGCAGCTTGCAAATTTGGAATATGTTTAGTGTATAAATACAAACAACAAAAAATTATATAGCCTGAAATAAAAAATGAAAATTTATGATAAATGACACATGATATTTGTACATATCCTTCCACTTCTTTCTATCTATTTTAG	391M	GATCCAGTGCA	11M	GAGATTGTGATGACCCAGACTCCACTCTCCTTGTCTATCACCCCTGGAGAGCAGGCCTCCATCTCCTGCAGGTCTAGTCAGAGCCTCCTGCATAGTGATGGATACACCTATTTGTATTGGTTTCTGCAGAAAGCCAGGCCAGTCTCCACGCTCCTGATCTATGAAGTTTCCAACCGGTTCTCTGGAGTGCCAGATAGGTTCAGTGGCAGCGGGTCAGGGACAGATTTCACACTGAAAATCAGCCGGGTGGAGGCTGAGGATTTTGGAGTTTATTACTGCATGCAAGATGCACAAGATCCTCC	302M	GAGATTGTGATGACCCAGACTCCACTCTCCTTGTCTATCACCCCTGGAGAGCAGGCCTCCATCTCCTGCAGGTCTAGTCAGAGCCTCCTGCATAGT...GATGGATACACCTATTTGTATTGGTTTCTGCAGAAAGCCAGGCCAGTCTCCACGCTCCTGATCTATGAAGTT.....................TCCAACCGGTTCTCTGGAGTGCCA...GATAGGTTCAGTGGCAGCGGG......TCAGGGACAGATTTCACACTGAAAATCAGCCGGGTGGAGGCTGAGGATTTTGGAGTTTATTACTGCATGCAAGATGCACAAGATCCTCC	CACAGTG	7M	CTACAGCCCTGA	12M	GCACAAACC	9M
HG02284	hap1	hap1_distal_1/0/0_8_9_9	IGKV2D-26	IGKV2D-26*01_a153g	IGKV2D-26_N1	IGKV2D-26*01	+	99.67	GAGATTGTGATGACCCAGACTCCACTCTCCTTGTCTATCACCCCTGGAGAGCAGGCCTCCATCTCCTGCAGGTCTAGTCAGAGCCTCCTGCATAGTGATGGATACACCTATTTGTATTGGTTTCTGCAGAAAGCCAGGCCAGTCTCCACACTCCTGATCTATGAAGTTTCCAACCGGTTCTCTGGAGTGCCAGATAGGTTCAGTGGCAGCGGGTCAGGGACAGATTTCACACTGAAAATCAGCCGGGTGGAGGCTGAGGATTTTGGAGTTTATTACTGCATGCAAGATGCACAAGATCCTCC	2	S			67233	67534	302	38.7748	37	31	0	302	0:0:0:0:0:0:0:0:0:0:0:0:0:0:0:0:0:0:0:0:0:0:0:0:0:0:0:0:0:3:1:0:0:0:0:0:0:0:0:0:0:0:0:0:0:0:0:0:0:0:0:0:0:0:0:0:0:0:0:0:0:0:0:0:0:0:0:0:0:0:0:0:0:0:0:0:0:0:0:0:0:0:0:0:0:0:0:0:0:0:0:0:0:0:0:0:0:0:0:0:0:0:0:0:0:0:0:0:0:0:0:0:0:0:0:0:0:0:0:0:0:0:3:0:0:0:0:0:0:0:0:3:0:0:0:0:0:0:0:0:0:0:0:0:0:0:0:0:0:0:0:0:0:0:0:0:0:0:0:0:0:0:0:0:0:3:1:0:0:0:0:0:0:0:0:0:0:0:0:0:0:0:0:0:0:0:1:0:0:0:0:0:0:0:0:0:0:0:0:0…	39:39:39:39:39:39:39:39:39:39:39:39:39:39:39:39:39:39:39:39:39:39:39:39:39:39:39:39:39:39:38:39:39:39:39:39:39:39:39:39:39:39:39:39:39:39:39:39:39:39:39:39:39:39:39:39:39:39:39:39:39:39:39:39:39:39:39:39:39:39:39:39:39:39:39:39:39:39:39:39:39:39:39:39:39:39:39:39:39:39:39:39:39:39:39:39:39:39:39:39:39:39:39:39:39:39:39:39:39:39:39:39:39:39:39:39:39:39:39:39:39:39:39:39:39:39:39:39:39:39:39:39:39:…	100	302	ATGAGGCTCCCTGCTCAGCTCTTGGGGCTGCTAATGCTCTGGGTCCCTGGTAAGGACAGAAGGAGATGAGGGAGGAGAATGGGGTGGGAAGGTAAGCCTGGGGACCCCACTGACTTCCATGTGTGTTCTGCCCTGCCCATGTGTTAGATGTACAGGTCTTGTTCTCCAGGATGGGGAATGTGAGGTTTAAATCTGTGAGAGTGAGGACGATTCAAAAAGAAGCAAGGACCTGTGTGCTCTGGTGAATATCGTCACACAGAGAAAGGGAGGTGGTGTAGGTGACTTCTAGAATCCCCTTTGCAGCTTGCAAATTTGGAATATGTTTAGTGTATAAATACAAACAACAAAAAATTATATAGCCTGAAATAAAAAATGAAAATTTATGATAAATGACACATG…	781M	ATGAGGCTCCCTGCTCAGCTCTTGGGGCTGCTAATGCTCTGGGTCCCTG	49M	GTAAGGACAGAAGGAGATGAGGGAGGAGAATGGGGTGGGAAGGTAAGCCTGGGGACCCCACTGACTTCCATGTGTGTTCTGCCCTGCCCATGTGTTAGATGTACAGGTCTTGTTCTCCAGGATGGGGAATGTGAGGTTTAAATCTGTGAGAGTGAGGACGATTCAAAAAGAAGCAAGGACCTGTGTGCTCTGGTGAATATCGTCACACAGAGAAAGGGAGGTGGTGTAGGTGACTTCTAGAATCCCCTTTGCAGCTTGCAAATTTGGAATATGTTTAGTGTATAAATACAAACAACAAAAAATTATATAGCCTGAAATAAAAAATGAAAATTTATGATAAATGACACATGATATTTGTACATATCCTTCCACTTCTTTCTATCTATTTTAG	391M	GATCCAGTGCA	11M	GAGATTGTGATGACCCAGACTCCACTCTCCTTGTCTATCACCCCTGGAGAGCAGGCCTCCATCTCCTGCAGGTCTAGTCAGAGCCTCCTGCATAGTGATGGATACACCTATTTGTATTGGTTTCTGCAGAAAGCCAGGCCAGTCTCCACGCTCCTGATCTATGAAGTTTCCAACCGGTTCTCTGGAGTGCCAGATAGGTTCAGTGGCAGCGGGTCAGGGACAGATTTCACACTGAAAATCAGCCGGGTGGAGGCTGAGGATTTTGGAGTTTATTACTGCATGCAAGATGCACAAGATCCTCC	302M	GAGATTGTGATGACCCAGACTCCACTCTCCTTGTCTATCACCCCTGGAGAGCAGGCCTCCATCTCCTGCAGGTCTAGTCAGAGCCTCCTGCATAGT...GATGGATACACCTATTTGTATTGGTTTCTGCAGAAAGCCAGGCCAGTCTCCACGCTCCTGATCTATGAAGTT.....................TCCAACCGGTTCTCTGGAGTGCCA...GATAGGTTCAGTGGCAGCGGG......TCAGGGACAGATTTCACACTGAAAATCAGCCGGGTGGAGGCTGAGGATTTTGGAGTTTATTACTGCATGCAAGATGCACAAGATCCTCC	CACAGTG	7M	CTACAGCCCTGA	12M	GCACAAACC	9M
HG02284	hap2	h1tg000024l_hap2_distal	IGKV2D-26	IGKV2D-26*01_a153g	IGKV2D-26_N1	IGKV2D-26*01	+	99.67	GAGATTGTGATGACCCAGACTCCACTCTCCTTGTCTATCACCCCTGGAGAGCAGGCCTCCATCTCCTGCAGGTCTAGTCAGAGCCTCCTGCATAGTGATGGATACACCTATTTGTATTGGTTTCTGCAGAAAGCCAGGCCAGTCTCCACACTCCTGATCTATGAAGTTTCCAACCGGTTCTCTGGAGTGCCAGATAGGTTCAGTGGCAGCGGGTCAGGGACAGATTTCACACTGAAAATCAGCCGGGTGGAGGCTGAGGATTTTGGAGTTTATTACTGCATGCAAGATGCACAAGATCCTCC	2	S			144579	144880	302	41.6424	41	31	0	302	0:0:0:0:0:0:0:0:0:0:0:0:0:0:0:0:0:0:0:0:0:0:0:0:0:0:0:0:0:0:0:0:0:0:0:0:0:0:0:6:2:0:0:0:3:1:0:0:0:0:0:0:0:0:0:0:0:0:0:0:0:0:0:0:0:0:0:0:0:0:0:0:0:0:0:0:0:3:0:0:0:0:0:0:0:0:0:0:0:0:0:0:0:0:0:0:0:0:3:1:0:0:0:0:0:0:0:0:0:6:2:0:0:0:0:0:0:3:0:3:1:0:0:0:0:0:0:0:3:1:0:0:0:0:0:3:1:0:0:0:0:0:0:0:0:0:0:0:0:0:0:0:0:0:0:0:0:0:0:0:0:0:0:0:2:0:0:0:0:0:3:0:0:0:0:0:0:0:0:0:0:0:0:0:0:0:0:0:0:0:0:0:0:0:0:0:0:3:1:0…	41:41:41:41:41:41:41:41:41:41:41:41:41:41:41:41:41:41:41:41:41:41:41:41:41:41:41:41:41:41:41:41:41:41:41:41:41:41:41:41:39:41:41:41:41:40:41:41:41:41:41:41:41:41:41:41:41:41:41:41:41:41:41:41:41:41:41:41:41:41:41:41:41:41:41:41:41:41:41:41:41:41:41:41:41:41:41:41:41:41:41:41:41:41:41:41:41:41:41:40:41:41:41:41:41:41:41:41:41:41:39:41:41:41:41:41:41:41:41:41:40:41:41:41:41:41:41:41:41:40:41:41:41:…	100	302	ATGAGGCTCCCTGCTCAGCTCTTGGGGCTGCTAATGCTCTGGGTCCCTGGTAAGGACAGAAGGAGATGAGGGAGGAGAATGGGGTGGGAAGGTAAGCCTGGGGACCCCACTGCCTTCCATGTGTGTTCTGCCCTGCCCATGTGTTAGATGTACAGGTCTTGTTCTCCAGGATGGGGAATGTGAGGTTTAAATCTGTGAGAGTGAGGACGATTCAAAAAGAAGCAAGGACCTGTGTGCTCTGGTGAATATCGTCACACAGAGAAAGGGAGGTGGTGTAGGTGACTTCTAGAATCCCCTTTGCAGCTTGCAAATTTGGAATATGTTTAGTGTATAAATACAAACAACAAAAAATTATATAGCCTGAAATAAAAAATGAAAATTTATGATAAATGACACATG…	781M	ATGAGGCTCCCTGCTCAGCTCTTGGGGCTGCTAATGCTCTGGGTCCCTG	49M	GTAAGGACAGAAGGAGATGAGGGAGGAGAATGGGGTGGGAAGGTAAGCCTGGGGACCCCACTGCCTTCCATGTGTGTTCTGCCCTGCCCATGTGTTAGATGTACAGGTCTTGTTCTCCAGGATGGGGAATGTGAGGTTTAAATCTGTGAGAGTGAGGACGATTCAAAAAGAAGCAAGGACCTGTGTGCTCTGGTGAATATCGTCACACAGAGAAAGGGAGGTGGTGTAGGTGACTTCTAGAATCCCCTTTGCAGCTTGCAAATTTGGAATATGTTTAGTGTATAAATACAAACAACAAAAAATTATATAGCCTGAAATAAAAAATGAAAATTTATGATAAATGACACATGATATTTGTACATATCCTTCCACTTCTTTCTATCTATTTTAG	391M	GATCCAGTGCA	11M	GAGATTGTGATGACCCAGACTCCACTCTCCTTGTCTATCACCCCTGGAGAGCAGGCCTCCATCTCCTGCAGGTCTAGTCAGAGCCTCCTGCATAGTGATGGATACACCTATTTGTATTGGTTTCTGCAGAAAGCCAGGCCAGTCTCCACGCTCCTGATCTATGAAGTTTCCAACCGGTTCTCTGGAGTGCCAGATAGGTTCAGTGGCAGCGGGTCAGGGACAGATTTCACACTGAAAATCAGCCGGGTGGAGGCTGAGGATTTTGGAGTTTATTACTGCATGCAAGATGCACAAGATCCTCC	302M	GAGATTGTGATGACCCAGACTCCACTCTCCTTGTCTATCACCCCTGGAGAGCAGGCCTCCATCTCCTGCAGGTCTAGTCAGAGCCTCCTGCATAGT...GATGGATACACCTATTTGTATTGGTTTCTGCAGAAAGCCAGGCCAGTCTCCACGCTCCTGATCTATGAAGTT.....................TCCAACCGGTTCTCTGGAGTGCCA...GATAGGTTCAGTGGCAGCGGG......TCAGGGACAGATTTCACACTGAAAATCAGCCGGGTGGAGGCTGAGGATTTTGGAGTTTATTACTGCATGCAAGATGCACAAGATCCTCC	CACAGTG	7M	CTACAGCCCTGA	12M	GCACAAACC	9M
NA19108	hap1	hap1_distal_0/0/0_8_9_9	IGKV2D-26	IGKV2D-26*01_a153g	IGKV2D-26_N1	IGKV2D-26*01	+	99.67	GAGATTGTGATGACCCAGACTCCACTCTCCTTGTCTATCACCCCTGGAGAGCAGGCCTCCATCTCCTGCAGGTCTAGTCAGAGCCTCCTGCATAGTGATGGATACACCTATTTGTATTGGTTTCTGCAGAAAGCCAGGCCAGTCTCCACACTCCTGATCTATGAAGTTTCCAACCGGTTCTCTGGAGTGCCAGATAGGTTCAGTGGCAGCGGGTCAGGGACAGATTTCACACTGAAAATCAGCCGGGTGGAGGCTGAGGATTTTGGAGTTTATTACTGCATGCAAGATGCACAAGATCCTCC	2	S			68115	68416	302	48.7649	45	31	0	302	0:0:0:3:0:0:0:0:0:0:1:0:0:0:0:0:0:0:0:0:0:0:0:0:0:0:0:5:1:0:0:0:0:0:0:0:0:0:0:6:2:0:0:2:0:0:0:0:0:0:0:0:0:0:3:1:0:0:0:0:0:0:0:0:0:0:0:0:0:3:0:0:0:0:0:0:0:3:0:0:0:0:0:0:0:0:0:1:0:0:0:0:0:0:0:0:0:0:0:0:0:0:0:0:0:3:1:0:0:3:1:0:0:0:0:0:0:0:0:6:0:0:0:0:0:0:0:0:0:0:0:0:0:0:0:0:0:0:0:0:0:0:0:0:5:1:0:0:0:0:0:0:0:0:0:0:0:0:0:0:0:0:0:0:0:0:0:0:0:0:0:0:3:1:0:0:0:0:0:0:0:0:0:0:3:0:0:0:0:0:0:0:0:0:0:0:0:0:0:0…	47:47:47:47:47:47:47:47:47:47:46:47:47:47:47:47:47:47:47:47:47:47:47:47:47:47:47:48:47:48:48:48:48:48:48:48:48:48:48:48:46:48:48:49:49:49:49:49:49:49:49:49:49:49:49:48:49:49:49:49:49:49:49:49:49:49:49:49:49:49:49:49:49:49:49:49:49:49:49:49:49:49:49:49:49:49:49:48:49:49:49:49:49:49:49:49:49:49:49:49:49:49:49:49:49:49:48:49:49:49:48:49:49:49:49:49:49:49:49:49:49:49:49:49:49:49:49:49:49:49:49:49:49:…	100	302	ATGAGGCTCCCTGCTCAGCTCTTGGGGCTGCTAATGCTCTGGGTCCCTGGTAAGGACAGAAGGAGATGAGGGAGGAGAATGGGGTGGGAAGGTAAGCCTGGGGACCCCACTGACTTCCATGTGTGTTCTGCCCTGCCCATGTGTTAGATGTACAGGTCTTGTTCTCCAGGATGGGGAATGTGAGGTTTAAATCTGTGAGAGTGAGGACGATTCAAAAAGAAGCAAGGACCTGTGTGCTCTGGTGAATATCGTCACACAGAGAAAGGGAGGTGGTGTAGGTGACTTCTAGAATCCCCTTTGCAGCTTGCAAATTTGGAATATGTTTAGTGTATAAATACAAACAACAAAAAATTATATAGCCTGAAATAAAAAATGAAAATTTATGATAAATGACACATG…	781M	ATGAGGCTCCCTGCTCAGCTCTTGGGGCTGCTAATGCTCTGGGTCCCTG	49M	GTAAGGACAGAAGGAGATGAGGGAGGAGAATGGGGTGGGAAGGTAAGCCTGGGGACCCCACTGACTTCCATGTGTGTTCTGCCCTGCCCATGTGTTAGATGTACAGGTCTTGTTCTCCAGGATGGGGAATGTGAGGTTTAAATCTGTGAGAGTGAGGACGATTCAAAAAGAAGCAAGGACCTGTGTGCTCTGGTGAATATCGTCACACAGAGAAAGGGAGGTGGTGTAGGTGACTTCTAGAATCCCCTTTGCAGCTTGCAAATTTGGAATATGTTTAGTGTATAAATACAAACAACAAAAAATTATATAGCCTGAAATAAAAAATGAAAATTTATGATAAATGACACATGATATTTGTACATATCCTTCCACTTCTTTCTATCTATTTTAG	391M	GATCCAGTGCA	11M	GAGATTGTGATGACCCAGACTCCACTCTCCTTGTCTATCACCCCTGGAGAGCAGGCCTCCATCTCCTGCAGGTCTAGTCAGAGCCTCCTGCATAGTGATGGATACACCTATTTGTATTGGTTTCTGCAGAAAGCCAGGCCAGTCTCCACGCTCCTGATCTATGAAGTTTCCAACCGGTTCTCTGGAGTGCCAGATAGGTTCAGTGGCAGCGGGTCAGGGACAGATTTCACACTGAAAATCAGCCGGGTGGAGGCTGAGGATTTTGGAGTTTATTACTGCATGCAAGATGCACAAGATCCTCC	302M	GAGATTGTGATGACCCAGACTCCACTCTCCTTGTCTATCACCCCTGGAGAGCAGGCCTCCATCTCCTGCAGGTCTAGTCAGAGCCTCCTGCATAGT...GATGGATACACCTATTTGTATTGGTTTCTGCAGAAAGCCAGGCCAGTCTCCACGCTCCTGATCTATGAAGTT.....................TCCAACCGGTTCTCTGGAGTGCCA...GATAGGTTCAGTGGCAGCGGG......TCAGGGACAGATTTCACACTGAAAATCAGCCGGGTGGAGGCTGAGGATTTTGGAGTTTATTACTGCATGCAAGATGCACAAGATCCTCC	CACAGTG	7M	CTACAGCCCTGA	12M	GCACAAACC	9M
HG03196	hap2	hap2_distal_3/0/0_8_12_12	IGKV2D-26	IGKV2D-26*01_a153g_c237t	IGKV2D-26_N2	IGKV2D-26*01	+	99.34	GAGATTGTGATGACCCAGACTCCACTCTCCTTGTCTATCACCCCTGGAGAGCAGGCCTCCATCTCCTGCAGGTCTAGTCAGAGCCTCCTGCATAGTGATGGATACACCTATTTGTATTGGTTTCTGCAGAAAGCCAGGCCAGTCTCCACACTCCTGATCTATGAAGTTTCCAACCGGTTCTCTGGAGTGCCAGATAGGTTCAGTGGCAGCGGGTCAGGGACAGATTTCACACTGAAAATCAGCCGGGTGGAGGCTGAGGATTTTGGAGTTTATTACTGCATGCAAGATGCACAAGATCCTCC	1	S			65248	65549	302	74.3377	70	56	0	302	0:0:0:3:1:0:0:0:0:0:0:0:6:1:0:0:0:0:0:0:3:0:0:0:0:0:0:0:0:0:0:0:0:0:0:0:0:0:0:0:0:0:0:0:0:0:0:0:0:0:0:0:0:0:3:0:0:0:0:0:0:0:0:3:1:0:0:0:0:0:0:0:0:0:0:0:1:0:0:0:0:3:0:0:0:0:0:0:2:0:0:0:0:0:0:0:0:0:0:0:0:3:0:0:0:0:0:0:1:0:0:0:0:0:0:0:0:0:0:3:0:0:0:0:0:0:0:1:0:0:0:0:0:0:0:0:0:0:0:0:0:0:0:0:3:0:0:0:0:0:0:0:0:0:0:0:0:0:0:0:0:0:0:0:0:0:0:0:0:0:0:0:0:0:0:0:0:0:0:0:0:0:3:0:0:0:0:0:0:0:0:0:0:0:0:0:0:0:0:0…	75:75:75:75:74:75:75:75:75:75:75:75:75:74:75:75:75:75:75:75:75:75:75:75:75:75:75:75:75:75:75:75:75:75:75:75:75:75:75:75:75:75:75:75:75:75:75:75:75:75:75:75:75:75:75:75:75:75:75:75:75:75:75:75:74:75:75:75:75:75:75:75:75:75:75:75:75:74:74:74:74:74:74:74:74:74:74:74:75:75:75:75:75:75:75:75:75:75:75:75:75:75:75:75:75:75:75:75:74:75:75:75:75:75:75:75:75:75:75:75:75:75:75:75:75:75:75:75:74:74:74:74:74:…	100	302	ATGAGGCTCCCTGCTCAGCTCTTGGGGCTGCTAATGCTCTGGGTCCCTGGTAAGGACAGAAGGAGATGAGGGAGGAGAATGGGGTGGGAAGGTAAGCCTGGGGACCCCACTGCCTTCCATGTGTGTTCTGCCCTGCCCATGTGTTAGATGTACAGGTCTTGTTCTCCAGGATGGGGAATGTGAGGTTTAAATCTGTGAGAGTGAGGACGATTCAAAAAGAAGCAAGGACCTGTGTGCTCTGGTGAATATCGTCACACAGAGAAAGGGAGGTGGTGTAGGTGACTTCTAGAATCCCCTTTGCAGCTTGCAAATTTGGAATATGTTTAGTGTATAAATACAAACAACAAAAAATTATATAGCCTGAAATAAAAAATGAAAATTTATGATAAATGACACATG…	781M	ATGAGGCTCCCTGCTCAGCTCTTGGGGCTGCTAATGCTCTGGGTCCCTG	49M	GTAAGGACAGAAGGAGATGAGGGAGGAGAATGGGGTGGGAAGGTAAGCCTGGGGACCCCACTGCCTTCCATGTGTGTTCTGCCCTGCCCATGTGTTAGATGTACAGGTCTTGTTCTCCAGGATGGGGAATGTGAGGTTTAAATCTGTGAGAGTGAGGACGATTCAAAAAGAAGCAAGGACCTGTGTGCTCTGGTGAATATCGTCACACAGAGAAAGGGAGGTGGTGTAGGTGACTTCTAGAATCCCCTTTGCAGCTTGCAAATTTGGAATATGTTTAGTGTATAAATACAAACAACAAAAAATTATATAGCCTGAAATAAAAAATGAAAATTTATGATAAATGACACATGATATTTGTACATATCCTTCCACTTCTTTCTATCTATTTTAG	391M	GATCCAGTGCA	11M	GAGATTGTGATGACCCAGACTCCACTCTCCTTGTCTATCACCCCTGGAGAGCAGGCCTCCATCTCCTGCAGGTCTAGTCAGAGCCTCCTGCATAGTGATGGATACACCTATTTGTATTGGTTTCTGCAGAAAGCCAGGCCAGTCTCCACGCTCCTGATCTATGAAGTTTCCAACCGGTTCTCTGGAGTGCCAGATAGGTTCAGTGGCAGTGGGTCAGGGACAGATTTCACACTGAAAATCAGCCGGGTGGAGGCTGAGGATTTTGGAGTTTATTACTGCATGCAAGATGCACAAGATCCTCC	302M	GAGATTGTGATGACCCAGACTCCACTCTCCTTGTCTATCACCCCTGGAGAGCAGGCCTCCATCTCCTGCAGGTCTAGTCAGAGCCTCCTGCATAGT...GATGGATACACCTATTTGTATTGGTTTCTGCAGAAAGCCAGGCCAGTCTCCACGCTCCTGATCTATGAAGTT.....................TCCAACCGGTTCTCTGGAGTGCCA...GATAGGTTCAGTGGCAGTGGG......TCAGGGACAGATTTCACACTGAAAATCAGCCGGGTGGAGGCTGAGGATTTTGGAGTTTATTACTGCATGCAAGATGCACAAGATCCTCC	CACAGTG	7M	CTACAGCCCTGA	12M	GCACAAACC	9M
HG03604	hap2	hap2_distal_1/0/0_8_8_8	IGKV2D-26	IGKV2D-26*01_c63g	IGKV2D-26_N3	IGKV2D-26*01	+	99.67	GAGATTGTGATGACCCAGACTCCACTCTCCTTGTCTATCACCCCTGGAGAGCAGGCCTCCATCTCCTGCAGGTCTAGTCAGAGCCTCCTGCATAGTGATGGATACACCTATTTGTATTGGTTTCTGCAGAAAGCCAGGCCAGTCTCCACACTCCTGATCTATGAAGTTTCCAACCGGTTCTCTGGAGTGCCAGATAGGTTCAGTGGCAGCGGGTCAGGGACAGATTTCACACTGAAAATCAGCCGGGTGGAGGCTGAGGATTTTGGAGTTTATTACTGCATGCAAGATGCACAAGATCCTCC	1	NS			65541	65842	302	77.4768	72	62	0	302	0:0:0:0:0:0:0:3:0:0:0:0:0:0:0:0:0:0:0:0:3:0:0:0:0:0:0:0:0:0:0:0:0:0:0:0:0:0:0:0:0:0:0:0:0:0:0:0:0:0:0:0:0:0:0:0:0:0:0:0:0:0:0:0:0:0:3:0:0:0:1:0:0:0:0:0:0:0:0:0:0:0:0:0:1:0:0:0:0:0:0:0:0:0:0:0:0:0:0:0:0:3:0:0:0:0:0:0:0:0:0:0:0:0:0:0:0:3:1:3:0:0:0:0:0:0:0:0:0:0:0:0:0:0:0:0:0:0:0:0:0:0:0:0:0:0:0:0:0:0:0:0:0:0:0:0:0:0:0:0:0:0:0:0:3:0:0:0:0:0:0:0:0:0:0:0:0:0:0:0:0:0:0:0:0:4:0:0:0:0:0:0:0:0:0:0:0:0:0:0…	79:79:79:79:79:79:79:79:79:79:79:79:79:79:79:79:79:79:79:79:79:79:79:79:79:79:79:79:79:79:79:79:79:79:79:79:79:79:79:79:79:79:79:79:79:79:79:79:79:79:79:79:79:79:79:79:79:79:79:79:79:79:79:79:79:79:79:79:79:79:79:78:78:78:78:78:78:78:78:78:78:78:78:78:78:77:77:77:77:77:77:77:77:77:77:77:77:77:77:77:77:77:77:77:77:77:77:77:77:77:77:77:77:77:77:77:77:77:76:77:77:77:77:77:77:77:77:77:77:77:77:77:77:…	100	302	ATGAGGCTCCCTGCTCAGCTCTTGGGGCTGCTAATGCTCTGGGTCCCTGGTAAGGACAGAAGGAGATGAGGGAGGAGAATGGGGTGGGAAGGTAAGCCTGGGGACCCCACTGCCTTCCATGTGTGTTCTGCCCTGCCCATGTGTTAGATGTACAGGTCTTGTTCTCCAGGATGGGGAATGTGAGGTTTAAATCTGTGAGAGTGAGGACGATTCAAAAAGAAGCAAGGACCTGTGTGCTCTGGTGAATATCGTCACACAGAGAAAGGGAGGTGGTGTAGGTGACTTCTAGAATCCCCTTTGCAGCTTGCAAATTTGGAATATGTTTAGTGTATAAATACAAACAACAAAAAATTATATAGCCTGAAATAAAAAATGAAAATTTATGATAAATGACACATG…	781M	ATGAGGCTCCCTGCTCAGCTCTTGGGGCTGCTAATGCTCTGGGTCCCTG	49M	GTAAGGACAGAAGGAGATGAGGGAGGAGAATGGGGTGGGAAGGTAAGCCTGGGGACCCCACTGCCTTCCATGTGTGTTCTGCCCTGCCCATGTGTTAGATGTACAGGTCTTGTTCTCCAGGATGGGGAATGTGAGGTTTAAATCTGTGAGAGTGAGGACGATTCAAAAAGAAGCAAGGACCTGTGTGCTCTGGTGAATATCGTCACACAGAGAAAGGGAGGTGGTGTAGGTGACTTCTAGAATCCCCTTTGCAGCTTGCAAATTTGGAATATGTTTAGTGTATAAATACAAACAACAAAAAATTATATAGCCTGAAATAAAAAATGAAAATTTATGATAAATGACACATGATATTTGTACATATCCTTCCACTTCTTTCTATCTATTTTAG	391M	GATCCAGTGCA	11M	GAGATTGTGATGACCCAGACTCCACTCTCCTTGTCTATCACCCCTGGAGAGCAGGCCTCCATGTCCTGCAGGTCTAGTCAGAGCCTCCTGCATAGTGATGGATACACCTATTTGTATTGGTTTCTGCAGAAAGCCAGGCCAGTCTCCACACTCCTGATCTATGAAGTTTCCAACCGGTTCTCTGGAGTGCCAGATAGGTTCAGTGGCAGCGGGTCAGGGACAGATTTCACACTGAAAATCAGCCGGGTGGAGGCTGAGGATTTTGGAGTTTATTACTGCATGCAAGATGCACAAGATCCTCC	302M	GAGATTGTGATGACCCAGACTCCACTCTCCTTGTCTATCACCCCTGGAGAGCAGGCCTCCATGTCCTGCAGGTCTAGTCAGAGCCTCCTGCATAGT...GATGGATACACCTATTTGTATTGGTTTCTGCAGAAAGCCAGGCCAGTCTCCACACTCCTGATCTATGAAGTT.....................TCCAACCGGTTCTCTGGAGTGCCA...GATAGGTTCAGTGGCAGCGGG......TCAGGGACAGATTTCACACTGAAAATCAGCCGGGTGGAGGCTGAGGATTTTGGAGTTTATTACTGCATGCAAGATGCACAAGATCCTCC	CACAGTG	7M	CTACAGCCCTGA	12M	GCACAAACC	9M
HG03786	hap2	hap2_distal_1/0/0_8_12_12	IGKV2D-26	IGKV2D-26*01_c63g	IGKV2D-26_N3	IGKV2D-26*01	+	99.67	GAGATTGTGATGACCCAGACTCCACTCTCCTTGTCTATCACCCCTGGAGAGCAGGCCTCCATCTCCTGCAGGTCTAGTCAGAGCCTCCTGCATAGTGATGGATACACCTATTTGTATTGGTTTCTGCAGAAAGCCAGGCCAGTCTCCACACTCCTGATCTATGAAGTTTCCAACCGGTTCTCTGGAGTGCCAGATAGGTTCAGTGGCAGCGGGTCAGGGACAGATTTCACACTGAAAATCAGCCGGGTGGAGGCTGAGGATTTTGGAGTTTATTACTGCATGCAAGATGCACAAGATCCTCC	1	NS			30976	31277	302	51.4702	50	45	0	302	0:1:0:0:0:0:0:0:0:0:0:0:0:0:0:0:0:0:0:1:3:1:0:0:0:0:0:0:0:0:0:0:0:0:0:0:0:0:0:0:0:0:0:0:0:0:0:0:0:0:0:0:0:0:0:0:0:0:0:0:0:0:0:0:0:0:0:0:0:0:0:0:0:0:0:0:0:1:0:0:0:0:3:1:0:0:0:0:0:0:0:0:0:0:0:0:0:0:0:0:0:0:0:0:0:0:0:0:0:3:1:0:0:0:0:0:0:0:0:0:0:0:0:0:3:0:0:0:6:2:0:0:0:0:0:3:1:0:0:0:0:0:0:0:0:0:0:1:0:0:0:0:0:0:0:0:0:0:0:0:3:1:0:0:0:0:0:0:0:0:0:0:0:0:0:0:0:0:0:0:0:0:3:1:0:0:0:0:0:0:0:0:0:0:0:0:0:0:0:0…	54:54:53:53:53:53:53:53:53:53:53:53:53:53:53:53:53:53:53:53:52:51:52:52:52:52:52:52:52:52:52:52:52:52:52:52:52:52:52:52:52:52:52:52:52:52:52:52:52:52:52:52:52:52:52:52:52:52:52:52:52:52:52:52:52:52:52:52:52:52:52:52:52:52:52:52:52:52:51:51:51:51:51:50:51:51:51:51:51:51:51:51:51:51:51:51:51:51:51:51:51:51:51:51:51:51:51:51:51:51:50:51:51:51:51:51:51:51:51:51:51:51:51:51:51:51:51:51:51:49:51:51:51:…	100	302	ATGAGGCTCCCTGCTCAGCTCTTGGGGCTGCTAATGCTCTGGGTCCCTGGTAAGGACAGAAGGAGATGAGGGAGGAGAATGGGGTGGGAAGGTAAGCCTGGGGACCCCACTGCCTTCCATGTGTGTTCTGCCCTGCCCATGTGTTAGATGTACAGGTCTTGTTCTCCAGGATGGGGAATGTGAGGTTTAAATCTGTGAGAGTGAGGACGATTCAAAAAGAAGCAAGGACCTGTGTGCTCTGGTGAATATCGTCACACAGAGAAAGGGAGGTGGTGTAGGTGACTTCTAGAATCCCCTTTGCAGCTTGCAAATTTGGAATATGTTTAGTGTATAAATACAAACAACAAAAAATTATATAGCCTGAAATAAAAAATGAAAATTTATGATAAATGACACATG…	781M	ATGAGGCTCCCTGCTCAGCTCTTGGGGCTGCTAATGCTCTGGGTCCCTG	49M	GTAAGGACAGAAGGAGATGAGGGAGGAGAATGGGGTGGGAAGGTAAGCCTGGGGACCCCACTGCCTTCCATGTGTGTTCTGCCCTGCCCATGTGTTAGATGTACAGGTCTTGTTCTCCAGGATGGGGAATGTGAGGTTTAAATCTGTGAGAGTGAGGACGATTCAAAAAGAAGCAAGGACCTGTGTGCTCTGGTGAATATCGTCACACAGAGAAAGGGAGGTGGTGTAGGTGACTTCTAGAATCCCCTTTGCAGCTTGCAAATTTGGAATATGTTTAGTGTATAAATACAAACAACAAAAAATTATATAGCCTGAAATAAAAAATGAAAATTTATGATAAATGACACATGATATTTGTACATATCCTTCCACTTCTTTCTATCTATTTTAG	391M	GATCCAGTGCA	11M	GAGATTGTGATGACCCAGACTCCACTCTCCTTGTCTATCACCCCTGGAGAGCAGGCCTCCATGTCCTGCAGGTCTAGTCAGAGCCTCCTGCATAGTGATGGATACACCTATTTGTATTGGTTTCTGCAGAAAGCCAGGCCAGTCTCCACACTCCTGATCTATGAAGTTTCCAACCGGTTCTCTGGAGTGCCAGATAGGTTCAGTGGCAGCGGGTCAGGGACAGATTTCACACTGAAAATCAGCCGGGTGGAGGCTGAGGATTTTGGAGTTTATTACTGCATGCAAGATGCACAAGATCCTCC	302M	GAGATTGTGATGACCCAGACTCCACTCTCCTTGTCTATCACCCCTGGAGAGCAGGCCTCCATGTCCTGCAGGTCTAGTCAGAGCCTCCTGCATAGT...GATGGATACACCTATTTGTATTGGTTTCTGCAGAAAGCCAGGCCAGTCTCCACACTCCTGATCTATGAAGTT.....................TCCAACCGGTTCTCTGGAGTGCCA...GATAGGTTCAGTGGCAGCGGG......TCAGGGACAGATTTCACACTGAAAATCAGCCGGGTGGAGGCTGAGGATTTTGGAGTTTATTACTGCATGCAAGATGCACAAGATCCTCC	CACAGTG	7M	CTACAGCCCTGA	12M	GCACAAACC	9M
HG04153	hap2	hap2_distal_1/0/0_8_7_7	IGKV2D-26	IGKV2D-26*01_c63g	IGKV2D-26_N3	IGKV2D-26*01	+	99.67	GAGATTGTGATGACCCAGACTCCACTCTCCTTGTCTATCACCCCTGGAGAGCAGGCCTCCATCTCCTGCAGGTCTAGTCAGAGCCTCCTGCATAGTGATGGATACACCTATTTGTATTGGTTTCTGCAGAAAGCCAGGCCAGTCTCCACACTCCTGATCTATGAAGTTTCCAACCGGTTCTCTGGAGTGCCAGATAGGTTCAGTGGCAGCGGGTCAGGGACAGATTTCACACTGAAAATCAGCCGGGTGGAGGCTGAGGATTTTGGAGTTTATTACTGCATGCAAGATGCACAAGATCCTCC	1	NS			67713	68014	302	53.7384	52	43	0	302	0:0:0:0:0:0:0:0:0:0:0:0:0:0:0:0:3:0:0:0:0:0:0:0:0:0:0:0:3:0:0:0:0:0:0:0:0:0:0:3:1:0:0:0:0:0:0:0:0:0:0:0:0:0:0:0:0:0:0:0:0:0:0:0:0:0:0:0:0:0:0:0:0:0:0:0:0:0:0:3:0:0:0:0:0:0:0:0:0:0:0:0:3:0:0:0:0:0:3:1:0:0:0:0:0:0:0:0:0:0:0:0:0:0:0:0:0:0:0:3:1:0:0:0:0:0:0:0:0:0:0:0:0:0:0:6:2:0:0:0:0:0:0:0:0:0:0:0:0:0:0:0:0:0:0:0:0:1:0:0:0:0:0:0:0:0:0:0:3:1:2:0:0:0:0:0:0:0:0:0:0:0:0:0:0:0:0:0:3:1:0:0:0:2:0:0:0:0:0:0…	53:53:53:53:53:53:53:53:53:53:53:53:53:53:53:53:53:53:53:53:53:53:53:53:53:53:53:53:53:53:53:53:53:53:53:53:53:53:53:53:52:53:53:53:53:53:53:53:53:53:53:53:53:53:53:53:53:53:53:53:53:53:53:53:53:53:53:53:53:53:53:53:53:53:53:53:53:53:53:53:53:53:53:53:53:53:53:53:53:53:53:53:53:53:53:53:53:53:53:52:53:53:53:53:53:53:53:53:53:53:53:53:53:53:53:53:53:53:53:53:52:53:53:53:53:53:53:53:53:53:53:53:53:…	100	302	ATGAGGCTCCCTGCTCAGCTCTTGGGGCTGCTAATGCTCTGGGTCCCTGGTAAGGACAGAAGGAGATGAGGGAGGAGAATGGGGTGGGAAGGTAAGCCTGGGGACCCCACTGCCTTCCATGTGTGTTCTGCCCTGCCCATGTGTTAGATGTACAGGTCTTGTTCTCCAGGATGGGGAATGTGAGGTTTAAATCTGTGAGAGTGAGGACGATTCAAAAAGAAGCAAGGACCTGTGTGCTCTGGTGAATATCGTCACACAGAGAAAGGGAGGTGGTGTAGGTGACTTCTAGAATCCCCTTTGCAGCTTGCAAATTTGGAATATGTTTAGTGTATAAATACAAACAACAAAAAATTATATAGCCTGAAATAAAAAATGAAAATTTATGATAAATGACACATG…	781M	ATGAGGCTCCCTGCTCAGCTCTTGGGGCTGCTAATGCTCTGGGTCCCTG	49M	GTAAGGACAGAAGGAGATGAGGGAGGAGAATGGGGTGGGAAGGTAAGCCTGGGGACCCCACTGCCTTCCATGTGTGTTCTGCCCTGCCCATGTGTTAGATGTACAGGTCTTGTTCTCCAGGATGGGGAATGTGAGGTTTAAATCTGTGAGAGTGAGGACGATTCAAAAAGAAGCAAGGACCTGTGTGCTCTGGTGAATATCGTCACACAGAGAAAGGGAGGTGGTGTAGGTGACTTCTAGAATCCCCTTTGCAGCTTGCAAATTTGGAATATGTTTAGTGTATAAATACAAACAACAAAAAATTATATAGCCTGAAATAAAAAATGAAAATTTATGATAAATGACACATGATATTTGTACATATCCTTCCACTTCTTTCTATCTATTTTAG	391M	GATCCAGTGCA	11M	GAGATTGTGATGACCCAGACTCCACTCTCCTTGTCTATCACCCCTGGAGAGCAGGCCTCCATGTCCTGCAGGTCTAGTCAGAGCCTCCTGCATAGTGATGGATACACCTATTTGTATTGGTTTCTGCAGAAAGCCAGGCCAGTCTCCACACTCCTGATCTATGAAGTTTCCAACCGGTTCTCTGGAGTGCCAGATAGGTTCAGTGGCAGCGGGTCAGGGACAGATTTCACACTGAAAATCAGCCGGGTGGAGGCTGAGGATTTTGGAGTTTATTACTGCATGCAAGATGCACAAGATCCTCC	302M	GAGATTGTGATGACCCAGACTCCACTCTCCTTGTCTATCACCCCTGGAGAGCAGGCCTCCATGTCCTGCAGGTCTAGTCAGAGCCTCCTGCATAGT...GATGGATACACCTATTTGTATTGGTTTCTGCAGAAAGCCAGGCCAGTCTCCACACTCCTGATCTATGAAGTT.....................TCCAACCGGTTCTCTGGAGTGCCA...GATAGGTTCAGTGGCAGCGGG......TCAGGGACAGATTTCACACTGAAAATCAGCCGGGTGGAGGCTGAGGATTTTGGAGTTTATTACTGCATGCAAGATGCACAAGATCCTCC	CACAGTG	7M	CTACAGCCCTGA	12M	GCACAAACC	9M
HG01887	hap1	hap1_distal_0/0/0_8_6_6	IGKV2D-28	IGKV2D-28*01_g141a	IGKV2D-28_N1	IGKV2D-28*01	+	99.67	GATATTGTGATGACTCAGTCTCCACTCTCCCTGCCCGTCACCCCTGGAGAGCCGGCCTCCATCTCCTGCAGGTCTAGTCAGAGCCTCCTGCATAGTAATGGATACAACTATTTGGATTGGTACCTGCAGAAGCCAGGGCAGTCTCCACAGCTCCTGATCTATTTGGGTTCTAATCGGGCCTCCGGGGTCCCTGACAGGTTCAGTGGCAGTGGATCAGGCACAGATTTTACACTGAAAATCAGCAGAGTGGAGGCTGAGGATGTTGGGGTTTATTACTGCATGCAAGCTCTACAAACTCCTCC	1	S			41275	41576	302	82.5099	76	61	0	302	0:0:3:0:0:0:0:0:0:0:0:0:0:0:0:0:0:0:1:0:0:0:0:0:0:0:0:1:1:0:1:1:1:0:0:0:0:0:0:0:0:0:0:0:0:1:0:1:0:0:0:0:0:0:3:0:0:3:1:0:0:0:0:0:0:0:0:0:0:0:0:0:0:0:1:0:0:0:0:0:0:0:0:0:0:3:0:0:0:0:0:0:0:0:0:0:0:0:0:0:0:0:0:0:0:0:0:0:0:0:0:0:3:1:0:0:0:0:0:0:2:0:0:0:0:0:0:0:0:0:0:0:0:0:0:0:0:1:0:0:0:0:0:0:0:0:0:0:0:0:0:0:0:0:0:0:0:0:0:0:0:0:0:6:3:0:0:0:0:0:0:0:0:1:3:1:0:0:0:0:0:0:8:0:0:1:0:3:1:0:0:0:0:0:0:0:0:3:1:0…	80:80:80:80:80:80:80:80:80:80:80:80:80:80:80:80:80:80:79:80:80:80:80:80:80:80:80:79:79:80:79:79:79:80:80:80:80:80:80:80:80:80:80:80:80:79:80:82:81:81:81:81:81:81:81:81:81:81:80:81:81:81:81:81:81:81:81:81:81:81:81:81:81:81:80:81:81:81:81:81:81:81:81:81:81:84:83:83:83:83:83:83:83:83:83:83:83:83:83:83:83:83:83:83:83:83:83:83:83:83:83:83:83:82:83:83:83:83:83:83:84:84:84:84:84:84:84:84:84:84:84:84:84:…	100	302	ATGAGGCTCCCTGCTCAGCTCCTGGGGCTGCTAATGCTCTGGGTCTCTGGTAAGAAAAGAAGGAGATGAGGAAGGAGAATAGGGTGGGAGGGTGAGCTCTAGGGCTCCACAGCATCCCATGATCCCATGTTTAGTCTAACCCTGTGTTAGAGGAGTATAATCTGTGCTGTAGAAAAGGGAACTTGATATTTTGCTCTGTGAATAATTAGAAGCCTCATAAGAAATATGACGTCTGGTGCTCCGATTAAGATCTTCAAAATATAAAGGTCTCTTATACTTTACAAAAATTGAATTCATTTTAGAATGTGTATTTTTATGGCATAAATCAGTATTTTTTAAAATTAAGTTTAAATAAATGACATAAGATAAATTATGAAAATTGCTCATTAGGTTTGTACA…	764M	ATGAGGCTCCCTGCTCAGCTCCTGGGGCTGCTAATGCTCTGGGTCTCTG	49M	GTAAGAAAAGAAGGAGATGAGGAAGGAGAATAGGGTGGGAGGGTGAGCTCTAGGGCTCCACAGCATCCCATGATCCCATGTTTAGTCTAACCCTGTGTTAGAGGAGTATAATCTGTGCTGTAGAAAAGGGAACTTGATATTTTGCTCTGTGAATAATTAGAAGCCTCATAAGAAATATGACGTCTGGTGCTCCGATTAAGATCTTCAAAATATAAAGGTCTCTTATACTTTACAAAAATTGAATTCATTTTAGAATGTGTATTTTTATGGCATAAATCAGTATTTTTTAAAATTAAGTTTAAATAAATGACATAAGATAAATTATGAAAATTGCTCATTAGGTTTGTACATAACTTTGCAATTCATTATTTCAG	374M	GATCCAGTGGG	11M	GATATTGTGATGACTCAGTCTCCACTCTCCCTGCCCGTCACCCCTGGAGAGCCGGCCTCCATCTCCTGCAGGTCTAGTCAGAGCCTCCTGCATAGTAATGGATACAACTATTTGGATTGGTACCTGCAGAAGCCAGGACAGTCTCCACAGCTCCTGATCTATTTGGGTTCTAATCGGGCCTCCGGGGTCCCTGACAGGTTCAGTGGCAGTGGATCAGGCACAGATTTTACACTGAAAATCAGCAGAGTGGAGGCTGAGGATGTTGGGGTTTATTACTGCATGCAAGCTCTACAAACTCCTCC	302M	GATATTGTGATGACTCAGTCTCCACTCTCCCTGCCCGTCACCCCTGGAGAGCCGGCCTCCATCTCCTGCAGGTCTAGTCAGAGCCTCCTGCATAGT...AATGGATACAACTATTTGGATTGGTACCTGCAGAAGCCAGGACAGTCTCCACAGCTCCTGATCTATTTGGGT.....................TCTAATCGGGCCTCCGGGGTCCCT...GACAGGTTCAGTGGCAGTGGA......TCAGGCACAGATTTTACACTGAAAATCAGCAGAGTGGAGGCTGAGGATGTTGGGGTTTATTACTGCATGCAAGCTCTACAAACTCCTCC	CACAGTG	7M	GTACAACCCCTA	12M	ACAGAAACC	9M
NA20351	hap1	hap1_distal_0/0/0_8_10_10	IGKV2D-28	IGKV2D-28*01_g141a	IGKV2D-28_N1	IGKV2D-28*01	+	99.67	GATATTGTGATGACTCAGTCTCCACTCTCCCTGCCCGTCACCCCTGGAGAGCCGGCCTCCATCTCCTGCAGGTCTAGTCAGAGCCTCCTGCATAGTAATGGATACAACTATTTGGATTGGTACCTGCAGAAGCCAGGGCAGTCTCCACAGCTCCTGATCTATTTGGGTTCTAATCGGGCCTCCGGGGTCCCTGACAGGTTCAGTGGCAGTGGATCAGGCACAGATTTTACACTGAAAATCAGCAGAGTGGAGGCTGAGGATGTTGGGGTTTATTACTGCATGCAAGCTCTACAAACTCCTCC	1	S			41400	41701	302	72.4073	69	59	0	302	0:0:0:0:0:0:0:0:0:0:0:0:0:0:0:0:0:0:0:0:0:0:0:0:2:0:0:0:1:0:0:0:0:0:0:0:0:0:0:6:1:0:0:0:0:0:0:0:0:0:0:0:0:0:0:0:0:0:0:0:0:0:0:0:0:0:0:0:0:0:0:0:0:0:0:0:0:0:0:0:0:0:5:1:0:0:0:0:0:0:0:0:0:0:0:0:0:0:0:0:0:0:0:0:3:2:0:0:0:3:1:0:0:0:0:0:0:0:0:0:0:0:0:0:0:0:0:0:0:0:0:3:1:2:3:1:2:0:0:0:0:0:0:0:0:0:0:0:0:0:0:0:0:0:0:0:0:0:0:0:0:0:0:3:1:0:0:0:0:0:0:0:0:0:3:2:0:3:1:0:0:0:12:1:0:0:0:0:0:0:0:0:0:0:0:0:0:0:0:…	71:71:71:71:71:71:71:71:71:71:71:71:71:71:71:71:71:71:71:71:71:71:71:71:72:72:72:72:72:71:71:71:71:71:71:71:71:71:71:71:70:71:71:71:71:71:71:71:71:71:71:71:71:71:71:71:71:71:71:71:71:71:71:71:71:71:71:71:71:71:71:71:71:71:71:71:71:71:71:71:71:71:72:71:72:72:72:72:72:72:72:72:72:72:72:72:72:72:72:72:72:72:72:72:72:71:71:71:71:71:70:71:71:71:71:71:71:71:71:71:71:71:71:71:71:71:71:71:71:71:71:71:70:…	100	302	ATGAGGCTCCCTGCTCAGCTCCTGGGGCTGCTAATGCTCTGGGTCTCTGGTAAGAAAAGAAGGAGATGAGGAAGGAGAATAGGGTGGGAGGGTGAGCTCTAGGGCTCCACAGCATCCCATGATCCCATGTTTAGTCTAACCCTGTGTTAGAGGAGTATAATCTGTGCTGTAGAAAAGGGAACTTGATATTTTGCTCTGTGAATAATTAGAAGCCTCATAAGAAATATGACGTCTGGTGCTCCGATTAAGATCTTCAAAATATAAAGGTCTCTTATACTTTACAAAAATTGAATTCATTTTAGAATGTGTATTTTTATGGCATAAATCAGTATTTTTTAAAATTAAGTTTAAATAAATGACATAAGATAAATTATGAAAATTGCTCATTAGGTTTGTACA…	764M	ATGAGGCTCCCTGCTCAGCTCCTGGGGCTGCTAATGCTCTGGGTCTCTG	49M	GTAAGAAAAGAAGGAGATGAGGAAGGAGAATAGGGTGGGAGGGTGAGCTCTAGGGCTCCACAGCATCCCATGATCCCATGTTTAGTCTAACCCTGTGTTAGAGGAGTATAATCTGTGCTGTAGAAAAGGGAACTTGATATTTTGCTCTGTGAATAATTAGAAGCCTCATAAGAAATATGACGTCTGGTGCTCCGATTAAGATCTTCAAAATATAAAGGTCTCTTATACTTTACAAAAATTGAATTCATTTTAGAATGTGTATTTTTATGGCATAAATCAGTATTTTTTAAAATTAAGTTTAAATAAATGACATAAGATAAATTATGAAAATTGCTCATTAGGTTTGTACATAACTTTGCAATTCATTATTTCAG	374M	GATCCAGTGGG	11M	GATATTGTGATGACTCAGTCTCCACTCTCCCTGCCCGTCACCCCTGGAGAGCCGGCCTCCATCTCCTGCAGGTCTAGTCAGAGCCTCCTGCATAGTAATGGATACAACTATTTGGATTGGTACCTGCAGAAGCCAGGACAGTCTCCACAGCTCCTGATCTATTTGGGTTCTAATCGGGCCTCCGGGGTCCCTGACAGGTTCAGTGGCAGTGGATCAGGCACAGATTTTACACTGAAAATCAGCAGAGTGGAGGCTGAGGATGTTGGGGTTTATTACTGCATGCAAGCTCTACAAACTCCTCC	302M	GATATTGTGATGACTCAGTCTCCACTCTCCCTGCCCGTCACCCCTGGAGAGCCGGCCTCCATCTCCTGCAGGTCTAGTCAGAGCCTCCTGCATAGT...AATGGATACAACTATTTGGATTGGTACCTGCAGAAGCCAGGACAGTCTCCACAGCTCCTGATCTATTTGGGT.....................TCTAATCGGGCCTCCGGGGTCCCT...GACAGGTTCAGTGGCAGTGGA......TCAGGCACAGATTTTACACTGAAAATCAGCAGAGTGGAGGCTGAGGATGTTGGGGTTTATTACTGCATGCAAGCTCTACAAACTCCTCC	CACAGTG	7M	GTACAACCCCTA	12M	ACAGAAACC	9M
HG02107	hap1	hap1_distal_0/0/0_8_8_8	IGKV2D-28	IGKV2D-28*01_g141a	IGKV2D-28_N1	IGKV2D-28*01	+	99.67	GATATTGTGATGACTCAGTCTCCACTCTCCCTGCCCGTCACCCCTGGAGAGCCGGCCTCCATCTCCTGCAGGTCTAGTCAGAGCCTCCTGCATAGTAATGGATACAACTATTTGGATTGGTACCTGCAGAAGCCAGGGCAGTCTCCACAGCTCCTGATCTATTTGGGTTCTAATCGGGCCTCCGGGGTCCCTGACAGGTTCAGTGGCAGTGGATCAGGCACAGATTTTACACTGAAAATCAGCAGAGTGGAGGCTGAGGATGTTGGGGTTTATTACTGCATGCAAGCTCTACAAACTCCTCC	1	S			38528	38829	302	49.8444	47	41	0	302	0:2:0:0:0:0:0:0:0:0:0:0:0:0:0:0:0:0:0:0:0:0:0:0:0:0:0:3:1:0:0:0:0:0:0:0:0:0:0:0:0:1:0:0:0:0:0:0:0:0:3:1:0:0:0:0:0:0:0:0:0:0:0:0:0:0:0:0:0:0:0:0:0:0:0:0:0:0:0:0:0:0:0:0:0:0:0:0:0:0:0:0:0:0:0:0:0:0:0:0:0:0:0:0:0:0:0:0:0:0:0:0:0:0:0:0:0:0:0:0:0:0:0:0:0:0:0:0:0:0:0:0:0:0:0:0:0:0:0:0:0:0:0:0:0:0:0:0:0:0:0:0:0:0:0:0:0:0:0:0:0:0:0:0:0:0:0:0:0:0:0:0:0:0:3:1:0:3:1:0:0:0:0:0:0:0:0:0:0:0:0:0:0:0:0:0:0:1:0:0…	50:51:51:51:51:51:51:51:51:51:51:51:51:51:51:51:51:51:51:51:51:51:51:51:51:51:51:51:50:51:51:51:51:51:51:51:51:51:51:51:51:51:50:50:50:50:50:50:50:50:50:49:50:50:50:50:50:50:50:50:50:50:50:50:50:50:50:50:50:50:50:50:50:50:50:50:50:50:50:50:50:50:50:50:50:50:50:50:50:50:50:50:50:50:50:50:50:50:50:50:50:50:50:50:50:50:50:50:50:50:50:50:50:50:50:50:50:50:50:50:50:50:50:50:50:50:50:50:50:50:50:50:50:…	100	302	ATGAGGCTCCCTGCTCAGCTCCTGGGGCTGCTAATGCTCTGGGTCTCTGGTAAGAAAAGAAGGAGATGAGGAAGGAGAATAGGGTGGGAGGGTGAGCTCTAGGGCTCCACAGCATCCCATGATCCCATGTTTAGTCTAACCCTGTGTTAGAGGAGTATAATCTGTGCTGTAGAAAAGGGAACTTGATATTTTGCTCTGTGAATAATTAGAAGCCTCATAAGAAATATGACGTCTGGTGCTCCGATTAAGATCTTCAAAATATAAAGGTCTCTTATACTTTACAAAAATTGAATTCATTTTAGAATGTGTATTTTTATGGCATAAATCAGTATTTTTTAAAATTAAGTTTAAATAAATGACATAAGATAAATTATGAAAATTGCTCATTAGGTTTGTACA…	764M	ATGAGGCTCCCTGCTCAGCTCCTGGGGCTGCTAATGCTCTGGGTCTCTG	49M	GTAAGAAAAGAAGGAGATGAGGAAGGAGAATAGGGTGGGAGGGTGAGCTCTAGGGCTCCACAGCATCCCATGATCCCATGTTTAGTCTAACCCTGTGTTAGAGGAGTATAATCTGTGCTGTAGAAAAGGGAACTTGATATTTTGCTCTGTGAATAATTAGAAGCCTCATAAGAAATATGACGTCTGGTGCTCCGATTAAGATCTTCAAAATATAAAGGTCTCTTATACTTTACAAAAATTGAATTCATTTTAGAATGTGTATTTTTATGGCATAAATCAGTATTTTTTAAAATTAAGTTTAAATAAATGACATAAGATAAATTATGAAAATTGCTCATTAGGTTTGTACATAACTTTGCAATTCATTATTTCAG	374M	GATCCAGTGGG	11M	GATATTGTGATGACTCAGTCTCCACTCTCCCTGCCCGTCACCCCTGGAGAGCCGGCCTCCATCTCCTGCAGGTCTAGTCAGAGCCTCCTGCATAGTAATGGATACAACTATTTGGATTGGTACCTGCAGAAGCCAGGACAGTCTCCACAGCTCCTGATCTATTTGGGTTCTAATCGGGCCTCCGGGGTCCCTGACAGGTTCAGTGGCAGTGGATCAGGCACAGATTTTACACTGAAAATCAGCAGAGTGGAGGCTGAGGATGTTGGGGTTTATTACTGCATGCAAGCTCTACAAACTCCTCC	302M	GATATTGTGATGACTCAGTCTCCACTCTCCCTGCCCGTCACCCCTGGAGAGCCGGCCTCCATCTCCTGCAGGTCTAGTCAGAGCCTCCTGCATAGT...AATGGATACAACTATTTGGATTGGTACCTGCAGAAGCCAGGACAGTCTCCACAGCTCCTGATCTATTTGGGT.....................TCTAATCGGGCCTCCGGGGTCCCT...GACAGGTTCAGTGGCAGTGGA......TCAGGCACAGATTTTACACTGAAAATCAGCAGAGTGGAGGCTGAGGATGTTGGGGTTTATTACTGCATGCAAGCTCTACAAACTCCTCC	CACAGTG	7M	GTACAACCCCTA	12M	ACAGAAACC	9M
HG02284	hap1	hap1_distal_1/0/0_8_9_9	IGKV2D-28	IGKV2D-28*01_g141a	IGKV2D-28_N1	IGKV2D-28*01	+	99.67	GATATTGTGATGACTCAGTCTCCACTCTCCCTGCCCGTCACCCCTGGAGAGCCGGCCTCCATCTCCTGCAGGTCTAGTCAGAGCCTCCTGCATAGTAATGGATACAACTATTTGGATTGGTACCTGCAGAAGCCAGGGCAGTCTCCACAGCTCCTGATCTATTTGGGTTCTAATCGGGCCTCCGGGGTCCCTGACAGGTTCAGTGGCAGTGGATCAGGCACAGATTTTACACTGAAAATCAGCAGAGTGGAGGCTGAGGATGTTGGGGTTTATTACTGCATGCAAGCTCTACAAACTCCTCC	1	S			41278	41579	302	49.6358	49	37	0	302	0:0:0:0:0:0:0:0:0:0:0:0:0:0:0:0:0:0:0:0:0:0:0:0:0:0:0:0:0:0:0:0:0:0:4:0:0:0:0:6:2:0:0:0:6:2:0:0:0:0:3:1:3:0:0:0:0:0:0:0:0:3:0:0:0:0:0:0:0:0:0:3:0:0:0:0:0:0:0:0:0:0:0:3:0:0:0:0:0:0:0:0:0:0:0:0:0:0:0:0:0:0:0:0:0:0:0:0:0:0:0:0:0:0:0:0:0:0:0:0:0:0:0:0:0:0:0:0:0:0:0:0:0:0:0:0:0:0:0:4:0:0:0:0:0:0:0:0:0:3:0:0:0:0:0:0:0:0:0:0:0:0:0:3:0:0:0:0:0:0:0:0:0:0:0:0:0:3:1:0:0:0:3:1:0:0:3:1:1:2:0:0:0:0:0:0:0:3:1:0…	49:49:49:49:49:49:49:49:49:49:49:49:49:49:49:49:49:49:49:49:49:49:49:49:49:49:49:49:49:49:49:49:49:49:49:49:49:49:49:49:47:49:49:49:49:47:49:49:49:49:49:48:49:49:49:49:49:49:49:49:49:49:49:49:49:49:49:49:49:49:49:49:49:49:49:49:49:49:49:49:49:49:49:49:49:49:49:49:49:49:49:49:49:49:49:49:49:49:49:49:49:49:49:49:49:49:49:49:49:49:49:49:49:49:49:49:49:49:49:49:49:49:49:49:49:49:49:49:49:49:49:49:49:…	100	302	ATGAGGCTCCCTGCTCAGCTCCTGGGGCTGCTAATGCTCTGGGTCTCTGGTAAGAAAAGAAGGAGATGAGGAAGGAGAATAGGGTGGGAGGGTGAGCTCTAGGGCTCCACAGCATCCCATGATCCCATGTTTAGTCTAACCCTGTGTTAGAGGAGTATAATCTGTGCTGTAGAAAAGGGAACTTGATATTTTGCTCTGTGAATAATTAGAAGCCTCATAAGAAATATGACGTCTGGTGCTCCGATTAAGATCTTCAAAATATAAAGGTCTCTTATACTTTACAAAAATTGAATTCATTTTAGAATGTGTATTTTTATGGCATAAATCAGTATTTTTTAAAATTAAGTTTAAATAAATGACATAAGATAAATTATGAAAATTGCTCATTAGGTTTGTACA…	764M	ATGAGGCTCCCTGCTCAGCTCCTGGGGCTGCTAATGCTCTGGGTCTCTG	49M	GTAAGAAAAGAAGGAGATGAGGAAGGAGAATAGGGTGGGAGGGTGAGCTCTAGGGCTCCACAGCATCCCATGATCCCATGTTTAGTCTAACCCTGTGTTAGAGGAGTATAATCTGTGCTGTAGAAAAGGGAACTTGATATTTTGCTCTGTGAATAATTAGAAGCCTCATAAGAAATATGACGTCTGGTGCTCCGATTAAGATCTTCAAAATATAAAGGTCTCTTATACTTTACAAAAATTGAATTCATTTTAGAATGTGTATTTTTATGGCATAAATCAGTATTTTTTAAAATTAAGTTTAAATAAATGACATAAGATAAATTATGAAAATTGCTCATTAGGTTTGTACATAACTTTGCAATTCATTATTTCAG	374M	GATCCAGTGGG	11M	GATATTGTGATGACTCAGTCTCCACTCTCCCTGCCCGTCACCCCTGGAGAGCCGGCCTCCATCTCCTGCAGGTCTAGTCAGAGCCTCCTGCATAGTAATGGATACAACTATTTGGATTGGTACCTGCAGAAGCCAGGACAGTCTCCACAGCTCCTGATCTATTTGGGTTCTAATCGGGCCTCCGGGGTCCCTGACAGGTTCAGTGGCAGTGGATCAGGCACAGATTTTACACTGAAAATCAGCAGAGTGGAGGCTGAGGATGTTGGGGTTTATTACTGCATGCAAGCTCTACAAACTCCTCC	302M	GATATTGTGATGACTCAGTCTCCACTCTCCCTGCCCGTCACCCCTGGAGAGCCGGCCTCCATCTCCTGCAGGTCTAGTCAGAGCCTCCTGCATAGT...AATGGATACAACTATTTGGATTGGTACCTGCAGAAGCCAGGACAGTCTCCACAGCTCCTGATCTATTTGGGT.....................TCTAATCGGGCCTCCGGGGTCCCT...GACAGGTTCAGTGGCAGTGGA......TCAGGCACAGATTTTACACTGAAAATCAGCAGAGTGGAGGCTGAGGATGTTGGGGTTTATTACTGCATGCAAGCTCTACAAACTCCTCC	CACAGTG	7M	GTACAACCCCTA	12M	ACAGAAACC	9M
NA19108	hap1	hap1_distal_0/0/0_8_9_9	IGKV2D-28	IGKV2D-28*01_g141a	IGKV2D-28_N1	IGKV2D-28*01	+	99.67	GATATTGTGATGACTCAGTCTCCACTCTCCCTGCCCGTCACCCCTGGAGAGCCGGCCTCCATCTCCTGCAGGTCTAGTCAGAGCCTCCTGCATAGTAATGGATACAACTATTTGGATTGGTACCTGCAGAAGCCAGGGCAGTCTCCACAGCTCCTGATCTATTTGGGTTCTAATCGGGCCTCCGGGGTCCCTGACAGGTTCAGTGGCAGTGGATCAGGCACAGATTTTACACTGAAAATCAGCAGAGTGGAGGCTGAGGATGTTGGGGTTTATTACTGCATGCAAGCTCTACAAACTCCTCC	1	S			42162	42463	302	46.8477	45	34	0	302	0:0:0:0:0:0:0:0:0:0:0:0:0:0:0:0:0:0:0:0:0:0:0:0:0:0:0:3:0:0:0:0:0:0:0:0:0:3:0:6:1:0:0:0:0:0:3:0:0:0:0:0:0:0:0:0:0:0:0:0:0:0:0:0:0:0:0:0:0:0:0:0:0:0:0:0:0:0:0:0:0:0:0:0:0:0:0:0:0:0:0:0:0:0:0:0:0:0:0:0:0:3:0:0:0:0:0:0:0:0:0:0:0:0:0:0:0:0:0:0:0:0:0:1:0:0:0:0:0:0:0:0:0:0:0:0:0:0:0:0:0:0:0:0:0:0:0:0:0:0:0:0:0:0:0:0:1:0:0:0:3:1:0:0:0:0:0:0:0:0:0:0:0:0:6:1:0:3:0:0:0:0:9:0:1:0:0:3:1:0:0:0:0:0:0:0:0:0:0:0…	47:47:47:47:47:47:47:47:47:47:47:47:47:47:47:47:47:47:47:47:47:47:47:47:47:47:47:47:47:47:47:47:47:47:47:47:47:47:47:47:46:47:47:47:47:47:47:47:47:47:47:47:47:47:47:47:47:47:47:47:47:47:47:47:47:47:47:47:47:47:47:47:47:47:47:47:47:47:47:47:47:47:47:47:47:47:47:47:47:47:47:47:47:47:47:47:47:47:47:47:47:47:47:47:47:47:47:47:47:47:47:47:47:47:47:47:47:47:47:47:47:47:47:46:47:47:47:47:47:47:47:47:47:…	100	302	ATGAGGCTCCCTGCTCAGCTCCTGGGGCTGCTAATGCTCTGGGTCTCTGGTAAGAAAAGAAGGAGATGAGGAAGGAGAATAGGGTGGGAGGGTGAGCTCTAGGGCTCCACAGCATCCCATGATCCCATGTTTAGTCTAACCCTGTGTTAGAGGAGTATAATCTGTGCTGTAGAAAAGGGAACTTGATATTTTGCTCTGTGAATAATTAGAAGCCTCATAAGAAATATGACGTCTGGTGCTCCGATTAAGATCTTCAAAATATAAAGGTCTCTTATACTTTACAAAAATTGAATTCATTTTAGAATGTGTATTTTTATGGCATAAATCAGTATTTTTTAAAATTAAGTTTAAATAAATGACATAAGATAAATTATGAAAATTGCTCATTAGGTTTGTACA…	764M	ATGAGGCTCCCTGCTCAGCTCCTGGGGCTGCTAATGCTCTGGGTCTCTG	49M	GTAAGAAAAGAAGGAGATGAGGAAGGAGAATAGGGTGGGAGGGTGAGCTCTAGGGCTCCACAGCATCCCATGATCCCATGTTTAGTCTAACCCTGTGTTAGAGGAGTATAATCTGTGCTGTAGAAAAGGGAACTTGATATTTTGCTCTGTGAATAATTAGAAGCCTCATAAGAAATATGACGTCTGGTGCTCCGATTAAGATCTTCAAAATATAAAGGTCTCTTATACTTTACAAAAATTGAATTCATTTTAGAATGTGTATTTTTATGGCATAAATCAGTATTTTTTAAAATTAAGTTTAAATAAATGACATAAGATAAATTATGAAAATTGCTCATTAGGTTTGTACATAACTTTGCAATTCATTATTTCAG	374M	GATCCAGTGGG	11M	GATATTGTGATGACTCAGTCTCCACTCTCCCTGCCCGTCACCCCTGGAGAGCCGGCCTCCATCTCCTGCAGGTCTAGTCAGAGCCTCCTGCATAGTAATGGATACAACTATTTGGATTGGTACCTGCAGAAGCCAGGACAGTCTCCACAGCTCCTGATCTATTTGGGTTCTAATCGGGCCTCCGGGGTCCCTGACAGGTTCAGTGGCAGTGGATCAGGCACAGATTTTACACTGAAAATCAGCAGAGTGGAGGCTGAGGATGTTGGGGTTTATTACTGCATGCAAGCTCTACAAACTCCTCC	302M	GATATTGTGATGACTCAGTCTCCACTCTCCCTGCCCGTCACCCCTGGAGAGCCGGCCTCCATCTCCTGCAGGTCTAGTCAGAGCCTCCTGCATAGT...AATGGATACAACTATTTGGATTGGTACCTGCAGAAGCCAGGACAGTCTCCACAGCTCCTGATCTATTTGGGT.....................TCTAATCGGGCCTCCGGGGTCCCT...GACAGGTTCAGTGGCAGTGGA......TCAGGCACAGATTTTACACTGAAAATCAGCAGAGTGGAGGCTGAGGATGTTGGGGTTTATTACTGCATGCAAGCTCTACAAACTCCTCC	CACAGTG	7M	GTACAACCCCTA	12M	ACAGAAACC	9M
HG01616	hap2	hap2_distal_0/0/0_8_8_8	IGKV2D-28	IGKV2D-28*01_g90c	IGKV2D-28_N3	IGKV2D-28*01	+	99.67	GATATTGTGATGACTCAGTCTCCACTCTCCCTGCCCGTCACCCCTGGAGAGCCGGCCTCCATCTCCTGCAGGTCTAGTCAGAGCCTCCTGCATAGTAATGGATACAACTATTTGGATTGGTACCTGCAGAAGCCAGGGCAGTCTCCACAGCTCCTGATCTATTTGGGTTCTAATCGGGCCTCCGGGGTCCCTGACAGGTTCAGTGGCAGTGGATCAGGCACAGATTTTACACTGAAAATCAGCAGAGTGGAGGCTGAGGATGTTGGGGTTTATTACTGCATGCAAGCTCTACAAACTCCTCC	1	S	IGKV2E-28*01_g90c		42009	42310	302	203.891	196	161	0	302	0:0:0:0:0:0:0:0:0:0:0:0:0:2:5:0:0:0:3:0:0:0:0:0:0:0:0:18:4:2:0:0:6:1:0:0:0:0:0:0:3:0:0:0:3:0:0:0:0:0:0:0:1:0:4:0:0:0:0:0:4:1:2:0:1:0:0:0:0:0:0:0:0:0:1:0:0:0:0:0:0:0:3:0:0:0:0:1:0:0:0:0:0:0:0:2:0:0:0:0:0:0:0:0:3:0:0:0:0:6:1:0:6:2:0:3:1:0:0:0:0:6:0:0:0:0:0:0:0:0:0:3:1:0:4:1:3:0:2:0:4:0:0:6:1:0:2:0:0:3:0:0:0:0:0:3:0:0:0:0:6:1:0:6:3:0:0:3:0:0:0:0:0:0:6:1:0:6:2:0:6:1:3:2:0:0:0:12:1:0:0:0:0:0:0:0:0:0:0…	202:202:202:202:202:202:202:202:202:202:202:202:202:203:202:203:203:203:203:203:203:203:203:203:203:203:203:203:199:201:203:203:203:202:203:203:203:203:203:203:203:203:203:203:203:203:203:203:203:203:203:203:202:203:202:203:203:203:203:203:203:202:201:203:202:203:203:203:203:203:203:203:203:203:202:203:203:203:203:203:203:203:203:203:203:203:203:202:203:203:203:203:203:203:203:204:204:204:204:204…	100	302	ATGAGGCTCCCTGCTCAGCTCCTGGGGCTGCTAATGCTCTGGGTCTCTGGTAAGAAAAGAAGGAGATGAGGAAGGAGAATAGGGTGGGAGGGTGAGCTCTAGGGCTCCACAGCATCCCATGATCCCATGTTTAGTCTAACCCTGTGTTAGAGGAGTATAATCTGTGCTGTAGAAAAGGGAACTTGATATTTTGCTCTGTGAATAATTAGAAGCCTCATAAGAAATATGACGTCTGGTGCTCCGATTAAGATCTTCAAAATATAAAGGTCTCTTATACTTTACAAAAATTGAATTCATTTTAGAATGTGTATTTTTATGGCATAAATCAGTATTTTTTAAAATTAAGTTTAAATAAATGACATAAGATAAATTATGAAAATTGCTCATTAGGTTTGTACA…	764M	ATGAGGCTCCCTGCTCAGCTCCTGGGGCTGCTAATGCTCTGGGTCTCTG	49M	GTAAGAAAAGAAGGAGATGAGGAAGGAGAATAGGGTGGGAGGGTGAGCTCTAGGGCTCCACAGCATCCCATGATCCCATGTTTAGTCTAACCCTGTGTTAGAGGAGTATAATCTGTGCTGTAGAAAAGGGAACTTGATATTTTGCTCTGTGAATAATTAGAAGCCTCATAAGAAATATGACGTCTGGTGCTCCGATTAAGATCTTCAAAATATAAAGGTCTCTTATACTTTACAAAAATTGAATTCATTTTAGAATGTGTATTTTTATGGCATAAATCAGTATTTTTTAAAATTAAGTTTAAATAAATGACATAAGATAAATTATGAAAATTGCTCATTAGGTTTGTACATAACTTTGCAATTCATTATTTCAG	374M	GATCCAGTGGG	11M	GATATTGTGATGACTCAGTCTCCACTCTCCCTGCCCGTCACCCCTGGAGAGCCGGCCTCCATCTCCTGCAGGTCTAGTCAGAGCCTCCTCCATAGTAATGGATACAACTATTTGGATTGGTACCTGCAGAAGCCAGGGCAGTCTCCACAGCTCCTGATCTATTTGGGTTCTAATCGGGCCTCCGGGGTCCCTGACAGGTTCAGTGGCAGTGGATCAGGCACAGATTTTACACTGAAAATCAGCAGAGTGGAGGCTGAGGATGTTGGGGTTTATTACTGCATGCAAGCTCTACAAACTCCTCC	302M	GATATTGTGATGACTCAGTCTCCACTCTCCCTGCCCGTCACCCCTGGAGAGCCGGCCTCCATCTCCTGCAGGTCTAGTCAGAGCCTCCTCCATAGT...AATGGATACAACTATTTGGATTGGTACCTGCAGAAGCCAGGGCAGTCTCCACAGCTCCTGATCTATTTGGGT.....................TCTAATCGGGCCTCCGGGGTCCCT...GACAGGTTCAGTGGCAGTGGA......TCAGGCACAGATTTTACACTGAAAATCAGCAGAGTGGAGGCTGAGGATGTTGGGGTTTATTACTGCATGCAAGCTCTACAAACTCCTCC	CACAGTG	7M	GTACAACCCCTA	12M	ACAGAAACC	9M
HG03018	hap2	hap2_distal_1/0/0_8_10_10	IGKV2D-28	IGKV2D-28*01_g90c	IGKV2D-28_N3	IGKV2D-28*01	+	99.67	GATATTGTGATGACTCAGTCTCCACTCTCCCTGCCCGTCACCCCTGGAGAGCCGGCCTCCATCTCCTGCAGGTCTAGTCAGAGCCTCCTGCATAGTAATGGATACAACTATTTGGATTGGTACCTGCAGAAGCCAGGGCAGTCTCCACAGCTCCTGATCTATTTGGGTTCTAATCGGGCCTCCGGGGTCCCTGACAGGTTCAGTGGCAGTGGATCAGGCACAGATTTTACACTGAAAATCAGCAGAGTGGAGGCTGAGGATGTTGGGGTTTATTACTGCATGCAAGCTCTACAAACTCCTCC	1	S	IGKV2E-28*01_g90c		41514	41815	302	78.9702	76	68	0	302	0:0:0:0:0:0:0:0:0:1:0:0:0:0:0:0:0:0:0:0:0:0:0:0:0:0:0:3:0:0:0:0:0:0:0:0:0:0:0:3:1:0:0:0:1:0:0:0:0:0:0:0:0:1:3:1:0:0:0:0:0:0:0:0:0:0:0:0:0:0:0:0:0:0:0:0:0:0:0:0:0:0:1:0:0:0:0:0:3:0:0:0:0:0:0:0:0:0:0:0:0:0:0:2:0:0:0:0:0:0:0:0:0:0:0:0:0:0:0:0:0:0:0:0:0:0:0:0:0:0:0:0:0:0:0:0:0:0:0:0:0:0:0:0:0:0:0:0:0:0:0:0:0:0:0:0:0:0:0:0:1:0:0:1:0:0:0:0:0:0:0:0:0:0:0:0:0:0:0:0:0:0:1:0:0:0:0:0:0:0:0:0:0:0:0:0:1:0:0:0…	81:81:81:81:81:81:81:81:81:81:80:80:80:80:80:80:80:80:80:80:80:80:80:80:80:80:80:80:80:80:80:80:80:80:80:80:80:80:80:80:79:80:80:80:79:80:80:80:80:80:80:80:80:80:79:78:79:79:79:79:79:79:79:79:79:79:79:79:79:79:79:79:79:79:79:79:79:79:79:79:79:79:78:79:79:79:79:79:79:79:79:79:79:79:79:79:79:79:79:79:79:79:79:80:80:80:80:80:80:80:80:80:80:80:80:80:80:80:80:80:80:80:80:80:80:80:80:80:80:80:80:80:80:…	100	302	ATGAGGCTCCCTGCTCAGCTCCTGGGGCTGCTAATGCTCTGGGTCTCTGGTAAGAAAAGAAGGAGATGAGGAAGGAGAATAGGGTGGGAGGGTGAGCTCTAGGGCTCCACAGCATCCCATGATCCCATGTTTAGTCTAACCCTGTGTTAGAGGAGTATAATCTGTGCTGTAGAAAAGGGAACTTGATATTTTGCTCTGTGAATAATTAGAAGCCTCATAAGAAATATGACGTCTGGTGCTCCGATTAAGATCTTCAAAATATAAAGGTCTCTTATACTTTACAAAAATTGAATTCATTTTAGAATGTGTATTTTTATGGCATAAATCAGTATTTTTTAAAATTAAGTTTAAATAAATGACATAAGATAAATTATGAAAATTGCTCATTAGGTTTGTACA…	764M	ATGAGGCTCCCTGCTCAGCTCCTGGGGCTGCTAATGCTCTGGGTCTCTG	49M	GTAAGAAAAGAAGGAGATGAGGAAGGAGAATAGGGTGGGAGGGTGAGCTCTAGGGCTCCACAGCATCCCATGATCCCATGTTTAGTCTAACCCTGTGTTAGAGGAGTATAATCTGTGCTGTAGAAAAGGGAACTTGATATTTTGCTCTGTGAATAATTAGAAGCCTCATAAGAAATATGACGTCTGGTGCTCCGATTAAGATCTTCAAAATATAAAGGTCTCTTATACTTTACAAAAATTGAATTCATTTTAGAATGTGTATTTTTATGGCATAAATCAGTATTTTTTAAAATTAAGTTTAAATAAATGACATAAGATAAATTATGAAAATTGCTCATTAGGTTTGTACATAACTTTGCAATTCATTATTTCAG	374M	GATCCAGTGGG	11M	GATATTGTGATGACTCAGTCTCCACTCTCCCTGCCCGTCACCCCTGGAGAGCCGGCCTCCATCTCCTGCAGGTCTAGTCAGAGCCTCCTCCATAGTAATGGATACAACTATTTGGATTGGTACCTGCAGAAGCCAGGGCAGTCTCCACAGCTCCTGATCTATTTGGGTTCTAATCGGGCCTCCGGGGTCCCTGACAGGTTCAGTGGCAGTGGATCAGGCACAGATTTTACACTGAAAATCAGCAGAGTGGAGGCTGAGGATGTTGGGGTTTATTACTGCATGCAAGCTCTACAAACTCCTCC	302M	GATATTGTGATGACTCAGTCTCCACTCTCCCTGCCCGTCACCCCTGGAGAGCCGGCCTCCATCTCCTGCAGGTCTAGTCAGAGCCTCCTCCATAGT...AATGGATACAACTATTTGGATTGGTACCTGCAGAAGCCAGGGCAGTCTCCACAGCTCCTGATCTATTTGGGT.....................TCTAATCGGGCCTCCGGGGTCCCT...GACAGGTTCAGTGGCAGTGGA......TCAGGCACAGATTTTACACTGAAAATCAGCAGAGTGGAGGCTGAGGATGTTGGGGTTTATTACTGCATGCAAGCTCTACAAACTCCTCC	CACAGTG	7M	GTACAACCCCTA	12M	ACAGAAACC	9M
NA19735	hap2	hap2_distal_1/0/0_8_7_7	IGKV2D-28	IGKV2D-28*01_g90c	IGKV2D-28_N3	IGKV2D-28*01	+	99.67	GATATTGTGATGACTCAGTCTCCACTCTCCCTGCCCGTCACCCCTGGAGAGCCGGCCTCCATCTCCTGCAGGTCTAGTCAGAGCCTCCTGCATAGTAATGGATACAACTATTTGGATTGGTACCTGCAGAAGCCAGGGCAGTCTCCACAGCTCCTGATCTATTTGGGTTCTAATCGGGCCTCCGGGGTCCCTGACAGGTTCAGTGGCAGTGGATCAGGCACAGATTTTACACTGAAAATCAGCAGAGTGGAGGCTGAGGATGTTGGGGTTTATTACTGCATGCAAGCTCTACAAACTCCTCC	1	S	IGKV2E-28*01_g90c		41888	42189	302	90.0232	85	67	0	302	0:0:0:0:0:0:0:2:0:0:0:0:0:0:0:0:0:0:0:0:0:0:0:0:0:0:0:0:0:0:0:0:3:0:0:0:0:0:0:9:3:0:0:0:0:0:0:3:0:0:1:0:0:0:0:0:0:0:0:0:0:0:0:0:3:0:0:0:0:0:0:2:0:0:0:0:0:0:0:0:0:0:0:0:0:0:0:0:3:0:3:1:0:0:0:0:0:0:0:0:0:0:0:0:1:0:0:0:0:0:0:0:0:0:0:3:1:2:0:0:0:0:0:0:0:0:0:0:0:0:0:0:0:0:7:1:0:0:0:0:0:0:0:0:0:0:0:0:0:0:0:0:0:0:0:0:0:0:0:0:0:2:0:0:1:0:3:1:0:0:0:0:0:0:9:3:0:0:0:0:0:0:9:0:0:0:0:0:0:0:0:0:0:0:0:3:1:3:0:0…	88:88:88:88:88:88:88:89:89:89:89:89:89:89:89:89:89:89:89:89:89:89:89:89:89:89:89:89:89:89:89:89:89:89:89:89:89:89:89:89:86:89:89:89:89:89:89:89:89:89:88:89:89:89:89:89:89:89:89:89:89:89:89:89:89:89:89:89:89:89:89:90:90:90:90:90:90:90:90:90:90:90:90:90:90:90:90:90:90:90:90:89:90:90:90:90:90:90:90:90:90:90:90:90:90:89:89:89:89:89:89:89:89:89:89:89:88:90:90:90:90:90:90:90:90:90:90:90:90:90:90:90:90:…	100	302	ATGAGGCTCCCTGCTCAGCTCCTGGGGCTGCTAATGCTCTGGGTCTCTGGTAAGAAAAGAAGGAGATGAGGAAGGAGAATAGGGTGGGAGGGTGAGCTCTAGGGCTCCACAGCATCCCATGATCCCATGTTTAGTCTAACCCTGTGTTAGAGGAGTATAATCTGTGCTGTAGAAAAGGGAACTTGATATTTTGCTCTGTGAATAATTAGAAGCCTCATAAGAAATATGACGTCTGGTGCTCCGATTAAGATCTTCAAAATATAAAGGTCTCTTATACTTTACAAAAATTGAATTCATTTTAGAATGTGTATTTTTATGGCATAAATCAGTATTTTTTAAAATTAAGTTTAAATAAATGACATAAGATAAATTATGAAAATTGCTCATTAGGTTTGTACA…	764M	ATGAGGCTCCCTGCTCAGCTCCTGGGGCTGCTAATGCTCTGGGTCTCTG	49M	GTAAGAAAAGAAGGAGATGAGGAAGGAGAATAGGGTGGGAGGGTGAGCTCTAGGGCTCCACAGCATCCCATGATCCCATGTTTAGTCTAACCCTGTGTTAGAGGAGTATAATCTGTGCTGTAGAAAAGGGAACTTGATATTTTGCTCTGTGAATAATTAGAAGCCTCATAAGAAATATGACGTCTGGTGCTCCGATTAAGATCTTCAAAATATAAAGGTCTCTTATACTTTACAAAAATTGAATTCATTTTAGAATGTGTATTTTTATGGCATAAATCAGTATTTTTTAAAATTAAGTTTAAATAAATGACATAAGATAAATTATGAAAATTGCTCATTAGGTTTGTACATAACTTTGCAATTCATTATTTCAG	374M	GATCCAGTGGG	11M	GATATTGTGATGACTCAGTCTCCACTCTCCCTGCCCGTCACCCCTGGAGAGCCGGCCTCCATCTCCTGCAGGTCTAGTCAGAGCCTCCTCCATAGTAATGGATACAACTATTTGGATTGGTACCTGCAGAAGCCAGGGCAGTCTCCACAGCTCCTGATCTATTTGGGTTCTAATCGGGCCTCCGGGGTCCCTGACAGGTTCAGTGGCAGTGGATCAGGCACAGATTTTACACTGAAAATCAGCAGAGTGGAGGCTGAGGATGTTGGGGTTTATTACTGCATGCAAGCTCTACAAACTCCTCC	302M	GATATTGTGATGACTCAGTCTCCACTCTCCCTGCCCGTCACCCCTGGAGAGCCGGCCTCCATCTCCTGCAGGTCTAGTCAGAGCCTCCTCCATAGT...AATGGATACAACTATTTGGATTGGTACCTGCAGAAGCCAGGGCAGTCTCCACAGCTCCTGATCTATTTGGGT.....................TCTAATCGGGCCTCCGGGGTCCCT...GACAGGTTCAGTGGCAGTGGA......TCAGGCACAGATTTTACACTGAAAATCAGCAGAGTGGAGGCTGAGGATGTTGGGGTTTATTACTGCATGCAAGCTCTACAAACTCCTCC	CACAGTG	7M	GTACAACCCCTA	12M	ACAGAAACC	9M
NA18533	hap2	hap2_distal_0/0/0_8_7	IGKV2D-28	IGKV2D-28*01_g90c	IGKV2D-28_N3	IGKV2D-28*01	+	99.67	GATATTGTGATGACTCAGTCTCCACTCTCCCTGCCCGTCACCCCTGGAGAGCCGGCCTCCATCTCCTGCAGGTCTAGTCAGAGCCTCCTGCATAGTAATGGATACAACTATTTGGATTGGTACCTGCAGAAGCCAGGGCAGTCTCCACAGCTCCTGATCTATTTGGGTTCTAATCGGGCCTCCGGGGTCCCTGACAGGTTCAGTGGCAGTGGATCAGGCACAGATTTTACACTGAAAATCAGCAGAGTGGAGGCTGAGGATGTTGGGGTTTATTACTGCATGCAAGCTCTACAAACTCCTCC	1	S	IGKV2E-28*01_g90c		41259	41560	302	41.1093	39	29	0	302	0:0:0:0:0:0:0:0:0:0:0:0:0:1:0:0:0:0:0:0:0:0:0:5:0:0:0:0:0:0:5:1:1:1:1:0:0:0:0:6:2:0:0:0:0:0:0:0:0:3:0:0:3:1:0:0:0:0:0:0:0:0:0:3:1:0:0:0:0:0:0:0:0:0:0:0:0:0:0:0:0:0:0:0:0:0:0:0:0:0:2:0:0:0:0:0:0:0:3:0:0:3:0:0:0:0:0:0:0:0:0:0:0:0:0:0:0:0:0:0:1:0:0:0:0:0:0:0:0:0:0:0:0:0:0:0:0:0:0:0:0:0:0:0:0:0:0:0:0:0:0:0:0:0:2:0:0:0:0:0:0:0:0:0:0:0:0:0:0:0:0:0:0:0:0:0:0:0:0:0:0:0:3:0:0:0:0:0:0:0:0:0:0:0:0:0:0:0:0:0…	40:40:40:40:40:40:40:40:40:40:40:40:40:39:40:40:40:40:40:40:40:40:40:40:40:40:40:40:40:40:39:39:39:39:39:40:40:40:40:40:38:40:40:40:40:40:40:40:40:40:40:40:40:39:40:40:40:40:40:40:40:40:40:40:39:40:40:40:40:40:40:40:40:40:40:40:40:40:40:40:40:40:40:40:40:40:40:40:40:40:41:41:41:41:41:41:41:41:41:41:41:41:41:41:41:41:41:41:41:41:41:41:41:41:41:41:41:41:41:41:40:41:41:41:41:41:41:41:41:41:41:41:41:…	100	302	ATGAGGCTCCCTGCTCAGCTCCTGGGGCTGCTAATGCTCTGGGTCTCTGGTAAGAAAAGAAGGAGATGAGGAAGGAGAATAGGGTGGGAGGGTGAGCTCTAGGGCTCCACAGCATCCCATGATCCCATGTTTAGTCTAACCCTGTGTTAGAGGAGTATAATCTGTGCTGTAGAAAAGGGAACTTGATATTTTGCTCTGTGAATAATTAGAAGCCTCATAAGAAATATGACGTCTGGTGCTCCGATTAAGATCTTCAAAATATAAAGGTCTCTTATACTTTACAAAAATTGAATTCATTTTAGAATGTGTATTTTTATGGCATAAATCAGTATTTTTTAAAATTAAGTTTAAATAAATGACATAAGATAAATTATGAAAATTGCTCATTAGGTTTGTACA…	764M	ATGAGGCTCCCTGCTCAGCTCCTGGGGCTGCTAATGCTCTGGGTCTCTG	49M	GTAAGAAAAGAAGGAGATGAGGAAGGAGAATAGGGTGGGAGGGTGAGCTCTAGGGCTCCACAGCATCCCATGATCCCATGTTTAGTCTAACCCTGTGTTAGAGGAGTATAATCTGTGCTGTAGAAAAGGGAACTTGATATTTTGCTCTGTGAATAATTAGAAGCCTCATAAGAAATATGACGTCTGGTGCTCCGATTAAGATCTTCAAAATATAAAGGTCTCTTATACTTTACAAAAATTGAATTCATTTTAGAATGTGTATTTTTATGGCATAAATCAGTATTTTTTAAAATTAAGTTTAAATAAATGACATAAGATAAATTATGAAAATTGCTCATTAGGTTTGTACATAACTTTGCAATTCATTATTTCAG	374M	GATCCAGTGGG	11M	GATATTGTGATGACTCAGTCTCCACTCTCCCTGCCCGTCACCCCTGGAGAGCCGGCCTCCATCTCCTGCAGGTCTAGTCAGAGCCTCCTCCATAGTAATGGATACAACTATTTGGATTGGTACCTGCAGAAGCCAGGGCAGTCTCCACAGCTCCTGATCTATTTGGGTTCTAATCGGGCCTCCGGGGTCCCTGACAGGTTCAGTGGCAGTGGATCAGGCACAGATTTTACACTGAAAATCAGCAGAGTGGAGGCTGAGGATGTTGGGGTTTATTACTGCATGCAAGCTCTACAAACTCCTCC	302M	GATATTGTGATGACTCAGTCTCCACTCTCCCTGCCCGTCACCCCTGGAGAGCCGGCCTCCATCTCCTGCAGGTCTAGTCAGAGCCTCCTCCATAGT...AATGGATACAACTATTTGGATTGGTACCTGCAGAAGCCAGGGCAGTCTCCACAGCTCCTGATCTATTTGGGT.....................TCTAATCGGGCCTCCGGGGTCCCT...GACAGGTTCAGTGGCAGTGGA......TCAGGCACAGATTTTACACTGAAAATCAGCAGAGTGGAGGCTGAGGATGTTGGGGTTTATTACTGCATGCAAGCTCTACAAACTCCTCC	CACAGTG	7M	GTACAACCCCTA	12M	ACAGAAACC	9M
HG00136	hap2	hap2_distal_1/0/0_8_7_7	IGKV2D-28	IGKV2D-28*01_t19c	IGKV2D-28_N2	IGKV2D-28*01	+	99.67	GATATTGTGATGACTCAGTCTCCACTCTCCCTGCCCGTCACCCCTGGAGAGCCGGCCTCCATCTCCTGCAGGTCTAGTCAGAGCCTCCTGCATAGTAATGGATACAACTATTTGGATTGGTACCTGCAGAAGCCAGGGCAGTCTCCACAGCTCCTGATCTATTTGGGTTCTAATCGGGCCTCCGGGGTCCCTGACAGGTTCAGTGGCAGTGGATCAGGCACAGATTTTACACTGAAAATCAGCAGAGTGGAGGCTGAGGATGTTGGGGTTTATTACTGCATGCAAGCTCTACAAACTCCTCC	1	NS			42206	42507	302	135.652	130	101	0	302	0:1:0:3:2:0:0:0:0:0:0:0:0:0:1:0:0:3:1:0:3:0:0:3:0:0:0:12:1:0:0:0:0:0:0:0:0:6:0:23:6:0:0:0:0:0:0:0:0:0:3:0:0:0:3:0:0:0:0:0:0:0:0:3:1:0:0:0:0:3:1:0:0:0:0:0:0:0:0:0:0:6:0:0:0:3:1:0:0:0:0:0:0:1:0:0:0:0:0:0:3:0:0:0:3:0:0:0:0:6:1:0:3:1:0:0:0:0:3:0:0:0:0:0:0:0:0:0:0:0:0:0:0:0:0:0:0:0:0:0:0:3:0:0:0:2:0:0:3:1:7:4:1:0:0:0:0:0:0:0:3:1:0:3:1:0:9:0:0:0:0:0:0:0:0:0:0:0:0:0:3:1:6:1:0:0:0:0:0:0:0:0:0:0:0:3:1:6:1…	137:137:136:136:134:136:136:136:136:136:136:136:136:136:136:135:135:135:134:135:135:135:135:135:135:135:135:135:134:135:135:135:135:135:135:135:135:135:135:136:130:136:136:136:136:136:136:136:136:136:136:136:136:136:136:136:136:136:136:136:136:136:136:136:135:136:136:136:136:136:135:136:136:136:136:136:136:136:136:136:136:136:136:136:136:136:135:136:136:136:136:136:136:136:135:135:135:135:135:135…	100	302	ATGAGGCTCCCTGCTCAGCTCCTGGGGCTGCTAATGCTCTGGGTCTCTGGTAAGAAAAGAAGGAGATGAGGAAGGAGAATAGGGTGGGAGGGTGAGCTCTAGGGCTCCACAGCATCCCATGATCCCATGTTTAGTCTAACCCTGTGTTAGAGGAGTATAATCTGTGCTGTAGAAAAGGGAACTTGATATTTTGCTCTGTGAATAATTAGAAGCCTCATAAGAAATATGACGTCTGGTGCTCCGATTAAGATCTTCAAAATATAAAGGTCTCTTATACTTTACAAAAATTGAATTCATTTTAGAATGTGTATTTTTATGGCATAAATCAGTATTTTTTAAAATTAAGTTTAAATAAATGACATAAGATAAATTATGAAAATTGCTCATTAGGTTTGTACA…	764M	ATGAGGCTCCCTGCTCAGCTCCTGGGGCTGCTAATGCTCTGGGTCTCTG	49M	GTAAGAAAAGAAGGAGATGAGGAAGGAGAATAGGGTGGGAGGGTGAGCTCTAGGGCTCCACAGCATCCCATGATCCCATGTTTAGTCTAACCCTGTGTTAGAGGAGTATAATCTGTGCTGTAGAAAAGGGAACTTGATATTTTGCTCTGTGAATAATTAGAAGCCTCATAAGAAATATGACGTCTGGTGCTCCGATTAAGATCTTCAAAATATAAAGGTCTCTTATACTTTACAAAAATTGAATTCATTTTAGAATGTGTATTTTTATGGCATAAATCAGTATTTTTTAAAATTAAGTTTAAATAAATGACATAAGATAAATTATGAAAATTGCTCATTAGGTTTGTACATAACTTTGCAATTCATTATTTCAG	374M	GATCCAGTGGG	11M	GATATTGTGATGACTCAGCCTCCACTCTCCCTGCCCGTCACCCCTGGAGAGCCGGCCTCCATCTCCTGCAGGTCTAGTCAGAGCCTCCTGCATAGTAATGGATACAACTATTTGGATTGGTACCTGCAGAAGCCAGGGCAGTCTCCACAGCTCCTGATCTATTTGGGTTCTAATCGGGCCTCCGGGGTCCCTGACAGGTTCAGTGGCAGTGGATCAGGCACAGATTTTACACTGAAAATCAGCAGAGTGGAGGCTGAGGATGTTGGGGTTTATTACTGCATGCAAGCTCTACAAACTCCTCC	302M	GATATTGTGATGACTCAGCCTCCACTCTCCCTGCCCGTCACCCCTGGAGAGCCGGCCTCCATCTCCTGCAGGTCTAGTCAGAGCCTCCTGCATAGT...AATGGATACAACTATTTGGATTGGTACCTGCAGAAGCCAGGGCAGTCTCCACAGCTCCTGATCTATTTGGGT.....................TCTAATCGGGCCTCCGGGGTCCCT...GACAGGTTCAGTGGCAGTGGA......TCAGGCACAGATTTTACACTGAAAATCAGCAGAGTGGAGGCTGAGGATGTTGGGGTTTATTACTGCATGCAAGCTCTACAAACTCCTCC	CACAGTG	7M	GTACAACCCCTA	12M	ACAGAAACC	9M
HG02700	hap1	hap1_distal_1/0/0_8_9_9	IGKV2D-28	IGKV2D-28*01_t19c	IGKV2D-28_N2	IGKV2D-28*01	+	99.67	GATATTGTGATGACTCAGTCTCCACTCTCCCTGCCCGTCACCCCTGGAGAGCCGGCCTCCATCTCCTGCAGGTCTAGTCAGAGCCTCCTGCATAGTAATGGATACAACTATTTGGATTGGTACCTGCAGAAGCCAGGGCAGTCTCCACAGCTCCTGATCTATTTGGGTTCTAATCGGGCCTCCGGGGTCCCTGACAGGTTCAGTGGCAGTGGATCAGGCACAGATTTTACACTGAAAATCAGCAGAGTGGAGGCTGAGGATGTTGGGGTTTATTACTGCATGCAAGCTCTACAAACTCCTCC	1	NS			42196	42497	302	45.6987	44	30	1	301	0:0:0:0:0:0:0:0:0:0:0:3:0:0:1:0:0:3:0:0:0:0:0:0:0:0:0:6:1:0:0:0:3:1:0:0:0:0:0:3:0:0:0:0:3:1:0:0:0:0:0:0:0:0:9:0:0:0:0:0:0:0:0:3:1:0:0:0:0:0:0:0:0:0:0:0:0:0:0:0:0:0:0:0:0:0:0:0:0:0:0:0:0:0:0:0:0:1:0:0:0:0:0:0:0:0:0:0:0:3:1:0:0:0:0:0:0:0:0:3:1:0:0:0:0:0:0:0:0:0:0:0:0:0:1:0:13:1:1:1:1:4:1:1:1:1:1:0:0:0:0:0:0:0:0:0:0:3:0:0:0:0:0:3:1:0:0:0:0:0:0:0:0:0:0:0:0:0:0:0:3:1:3:1:0:0:0:0:0:0:0:0:0:0:0:0:0:0:0:…	46:46:46:46:46:46:46:46:46:46:46:46:46:46:45:46:46:46:46:46:46:46:46:46:46:46:46:46:45:46:46:46:46:45:46:46:46:46:46:46:46:46:46:46:46:45:46:46:46:46:46:46:46:46:46:46:46:46:46:46:46:46:46:46:45:46:46:46:46:46:46:46:46:46:46:46:46:46:46:46:46:46:46:46:46:46:46:46:46:46:46:46:46:46:46:46:46:45:46:46:46:46:46:46:46:46:46:46:46:46:45:46:46:46:46:46:46:46:46:46:45:46:46:46:46:46:46:46:46:46:46:46:46:…	99.6689	302	ATGAGGCTCCCTGCTCAGCTCCTGGGGCTGCTAATGCTCTGGGTCTCTGGTAAGAAAAGAAGGAGATGAGGAAGGAGAATAGGGTGGGAGGGTGAGCTCTAGGGCTCCACAGCATCCCATGATCCCATGTTTAGTCTAACCCTGTGTTAGAGGAGTATAATCTGTGCTGTAGAAAAGGGAACTTGATATTTTGCTCTGTGAATAATTAGAAGCCTCATAAGAAATATGACGTCTGGTGCTCCGATTAAGATCTTCAAAATATAAAGGTCTCTTATACTTTACAAAAATTGAATTCATTTTAGAATGTGTATTTTTATGGCATAAATCAGTATTTTTTAAAATTAAGTTTAAATAAATGACATAAGATAAATTATGAAAATTGCTCATTAGGTTTGTACA…	764M	ATGAGGCTCCCTGCTCAGCTCCTGGGGCTGCTAATGCTCTGGGTCTCTG	49M	GTAAGAAAAGAAGGAGATGAGGAAGGAGAATAGGGTGGGAGGGTGAGCTCTAGGGCTCCACAGCATCCCATGATCCCATGTTTAGTCTAACCCTGTGTTAGAGGAGTATAATCTGTGCTGTAGAAAAGGGAACTTGATATTTTGCTCTGTGAATAATTAGAAGCCTCATAAGAAATATGACGTCTGGTGCTCCGATTAAGATCTTCAAAATATAAAGGTCTCTTATACTTTACAAAAATTGAATTCATTTTAGAATGTGTATTTTTATGGCATAAATCAGTATTTTTTAAAATTAAGTTTAAATAAATGACATAAGATAAATTATGAAAATTGCTCATTAGGTTTGTACATAACTTTGCAATTCATTATTTCAG	374M	GATCCAGTGGG	11M	GATATTGTGATGACTCAGCCTCCACTCTCCCTGCCCGTCACCCCTGGAGAGCCGGCCTCCATCTCCTGCAGGTCTAGTCAGAGCCTCCTGCATAGTAATGGATACAACTATTTGGATTGGTACCTGCAGAAGCCAGGGCAGTCTCCACAGCTCCTGATCTATTTGGGTTCTAATCGGGCCTCCGGGGTCCCTGACAGGTTCAGTGGCAGTGGATCAGGCACAGATTTTACACTGAAAATCAGCAGAGTGGAGGCTGAGGATGTTGGGGTTTATTACTGCATGCAAGCTCTACAAACTCCTCC	302M	GATATTGTGATGACTCAGCCTCCACTCTCCCTGCCCGTCACCCCTGGAGAGCCGGCCTCCATCTCCTGCAGGTCTAGTCAGAGCCTCCTGCATAGT...AATGGATACAACTATTTGGATTGGTACCTGCAGAAGCCAGGGCAGTCTCCACAGCTCCTGATCTATTTGGGT.....................TCTAATCGGGCCTCCGGGGTCCCT...GACAGGTTCAGTGGCAGTGGA......TCAGGCACAGATTTTACACTGAAAATCAGCAGAGTGGAGGCTGAGGATGTTGGGGTTTATTACTGCATGCAAGCTCTACAAACTCCTCC	CACAGTG	7M	GTACAACCCCTA	12M	ACAGAAACC	9M
HG03196	hap2	hap2_distal_3/0/0_8_12_12	IGKV2D-29	IGKV2D-29*02_a197g_a319g_g327c	IGKV2D-29_N2	IGKV2D-29*02	+	99.01	GATATTGTGATGACCCAGACTCCACTCTCTCTGTCCGTCACCCCTGGACAGCCGGCCTCCATCTCCTGCAAGTCTAGTCAGAGCCTCCTGCATAGTGATGGAAAGACCTATTTGTATTGGTACCTGCAGAAGCCAGGCCAGTCTCCACAGCTCCTGATCTATGAAGTTTCCAACCGGTTCTCTGGAGTGCCAGATAGGTTCAGTGGCAGCGGGTCAGGGACAGATTTCACACTGAAAATCAGCCGGGTGGAGGCTGAGGATGTTGGGGTTTATTACTGCATGCAAAGTATACAGCTTCCTCC	1	NS		length mismatch in V-INTRON: seq 367 vs co-ords 368 - likely indel	26800	27101	302	63.5993	58	41	0	302	0:0:0:0:0:0:0:0:0:0:0:0:0:0:0:0:0:0:0:0:0:0:0:4:1:1:0:0:0:0:0:0:0:0:0:0:0:2:0:6:1:3:0:0:0:0:0:0:0:0:0:0:0:0:3:1:0:0:0:0:0:0:0:0:0:0:0:0:0:0:0:0:0:0:0:0:0:0:0:0:0:0:3:1:0:3:1:0:0:0:0:0:0:0:0:0:0:0:3:0:0:0:0:0:0:0:0:0:0:0:0:0:0:0:0:0:0:0:0:0:0:0:0:0:0:3:0:0:0:0:0:3:1:1:0:0:0:0:0:0:0:0:0:0:0:0:0:0:0:0:0:7:2:0:0:0:0:0:1:0:0:0:0:0:0:0:0:0:3:1:0:0:3:1:0:0:0:0:0:0:0:0:3:1:0:0:0:0:0:0:0:0:0:0:0:0:0:0:0:0…	62:62:62:62:62:62:62:62:62:62:62:62:62:62:62:62:62:62:62:62:62:62:62:62:61:61:62:62:62:62:62:62:62:62:62:62:62:63:63:63:62:63:64:64:64:64:64:64:64:64:64:64:64:64:64:63:64:64:64:64:64:64:64:64:64:64:64:64:64:64:64:64:64:64:64:64:64:64:64:64:64:64:64:63:64:64:63:64:64:64:64:64:64:64:64:64:64:64:64:64:64:64:64:64:64:64:64:64:64:64:64:64:64:64:64:64:64:64:64:64:64:64:64:64:64:64:64:64:64:64:64:64:63:…	100	302	ATGAGGCTCCCTGCTCAGCTCCTGGGGCTGCTAATGCTCTGGATCCCTGGTAAGGATGGAAGGAGATGAGGGAGGAGGAGGGGGTGGGAGGCTGAGCTCTGGCGGCCCCACTGATTCCCGTGTTTATTCTAACCATGTGTTAAAGGAATATGCCCTATGCTCCAGGGAGAGGAATTCATATTTTGCCCTGATGATGATTTGAAAACTCCTAAAAGCAGTGCTCTGAATAATATCTTGAGAAATGAAAGAACTCTTGTGCCTATTTAATAAAGGGTTCATTTAAAATTTTGTTTTTATGATATGAATACAAATTTGTAAAAATAAAAGATTAGCCATAAATCAATATCATAAGGCAAATCTCAAAAGTTGTTCATTATGCTTTCACATAACCTTGCACTT…	284M1D473M	ATGAGGCTCCCTGCTCAGCTCCTGGGGCTGCTAATGCTCTGGATCCCTG	49M	GTAAGGATGGAAGGAGATGAGGGAGGAGGAGGGGGTGGGAGGCTGAGCTCTGGCGGCCCCACTGATTCCCGTGTTTATTCTAACCATGTGTTAAAGGAATATGCCCTATGCTCCAGGGAGAGGAATTCATATTTTGCCCTGATGATGATTTGAAAACTCCTAAAAGCAGTGCTCTGAATAATATCTTGAGAAATGAAAGAACTCTTGTGCCTATTTAATAAAGGGTTCATTTAAAATTTTGTTTTTATGATATGAATACAAATTTGTAAAAATAAAAGATTAGCCATAAATCAATATCATAAGGCAAATCTCAAAAGTTGTTCATTATGCTTTCACATAACCTTGCACTTCTCTCTCATAATTTCAG	235M1D132M	GATCCAGTGTG	11M	GATATTGTGATGACCCAGACTCCACTCTCTCTGTCCGTCACCCCTGGACAGCCGGCCTCCATCTCCTGCAAGTCTAGTCAGAGCCTCCTGCATAGTGATGGAAAGACCTATTTGTATTGGTACCTGCAGAAGCCAGGCCAGTCTCCACAGCTCCTGATCTATGAAGTTTCCAGCCGGTTCTCTGGAGTGCCAGATAGGTTCAGTGGCAGCGGGTCAGGGACAGATTTCACACTGAAAATCAGCCGGGTGGAGGCTGAGGATGTTGGGGTTTATTACTGCATGCAAGGTATACACCTTCCTCC	302M	GATATTGTGATGACCCAGACTCCACTCTCTCTGTCCGTCACCCCTGGACAGCCGGCCTCCATCTCCTGCAAGTCTAGTCAGAGCCTCCTGCATAGT...GATGGAAAGACCTATTTGTATTGGTACCTGCAGAAGCCAGGCCAGTCTCCACAGCTCCTGATCTATGAAGTT.....................TCCAGCCGGTTCTCTGGAGTGCCA...GATAGGTTCAGTGGCAGCGGG......TCAGGGACAGATTTCACACTGAAAATCAGCCGGGTGGAGGCTGAGGATGTTGGGGTTTATTACTGCATGCAAGGTATACACCTTCCTCC	CACAGTG	7M	GTACAGACCAAT	12M	ACAGAAACC	9M
HG02433	hap2	h1tg000253l_m_10	IGKV2D-29	IGKV2D-29*02_a197g_c312a_a319g_g327c	IGKV2D-29_N1	IGKV2D-29*02	+	98.68	GATATTGTGATGACCCAGACTCCACTCTCTCTGTCCGTCACCCCTGGACAGCCGGCCTCCATCTCCTGCAAGTCTAGTCAGAGCCTCCTGCATAGTGATGGAAAGACCTATTTGTATTGGTACCTGCAGAAGCCAGGCCAGTCTCCACAGCTCCTGATCTATGAAGTTTCCAACCGGTTCTCTGGAGTGCCAGATAGGTTCAGTGGCAGCGGGTCAGGGACAGATTTCACACTGAAAATCAGCCGGGTGGAGGCTGAGGATGTTGGGGTTTATTACTGCATGCAAAGTATACAGCTTCCTCC	3	NS		length mismatch in V-INTRON: seq 367 vs co-ords 368 - likely indel\nStop codon in V-REGION before 2nd cysteine; Second cysteine not found	29686	29987	302	111.503	108	84	0	302	0:0:0:0:0:0:0:0:0:0:0:0:0:0:0:0:0:0:0:2:6:1:0:0:0:0:0:0:0:0:0:1:0:3:0:0:0:3:1:6:2:0:0:0:0:0:0:0:0:0:0:0:6:2:0:0:0:3:0:0:0:0:0:0:0:0:0:0:0:1:0:0:0:0:0:0:0:0:1:0:0:0:0:0:0:3:1:0:0:0:0:0:0:0:0:0:0:3:6:2:0:0:0:0:0:0:0:0:0:0:0:0:0:0:0:0:0:0:0:0:0:3:0:1:0:0:1:0:0:0:0:6:2:0:0:0:0:0:0:0:0:0:0:0:0:2:0:0:0:3:0:0:1:0:0:0:0:0:0:0:0:0:0:0:0:0:0:0:0:0:0:0:3:2:1:0:0:0:0:0:0:4:0:1:0:0:0:0:0:0:0:0:0:0:0:0:0:3:1:0…	111:111:111:111:111:111:111:111:111:111:111:111:111:111:111:111:111:111:111:112:112:111:112:112:112:112:112:112:112:112:112:112:111:111:111:111:111:111:110:111:109:111:111:111:111:111:111:111:111:111:111:111:111:109:111:111:111:111:111:111:111:111:111:111:111:111:111:111:111:110:111:111:111:111:111:111:111:111:110:111:111:111:111:111:111:111:110:111:111:111:111:111:111:111:111:111:111:111:111:109…	100	302	ATGAGGCTCCCTGCTCAGCTCCTGGGGCTGCTAATGCTCTGGATCCCTGGTAAGGATGGAAGGAGATGAGGGAGGAGGAGGGGGTGGGAGGCTGAGCTCTGGCGGCCCCACTGATTCCCGTGTTTATTCTAACCATGTGTTAAAGGAATATGCCCTATGCTCCAGGGAGAGGAATTCATATTTTGCCCTGATGATGATTTGAAAACTCCTAAAAGCAGTGCTCTGAATAATATCTTGAGAAATGAAAGAACTCTTGTGCCTATTTAATAAAGGGTTCATTTAAAATTTTGTTTTTATGATATGAATACAAATTTGTAAAAATAAAAGATTAGCCATAAATCAATATCATAAGGCAAATCTCAAAAGTTGTTCATTATGCTTTCACATAACCTTGCACTT…	284M1D473M	ATGAGGCTCCCTGCTCAGCTCCTGGGGCTGCTAATGCTCTGGATCCCTG	49M	GTAAGGATGGAAGGAGATGAGGGAGGAGGAGGGGGTGGGAGGCTGAGCTCTGGCGGCCCCACTGATTCCCGTGTTTATTCTAACCATGTGTTAAAGGAATATGCCCTATGCTCCAGGGAGAGGAATTCATATTTTGCCCTGATGATGATTTGAAAACTCCTAAAAGCAGTGCTCTGAATAATATCTTGAGAAATGAAAGAACTCTTGTGCCTATTTAATAAAGGGTTCATTTAAAATTTTGTTTTTATGATATGAATACAAATTTGTAAAAATAAAAGATTAGCCATAAATCAATATCATAAGGCAAATCTCAAAAGTTGTTCATTATGCTTTCACATAACCTTGCACTTCTCTCTCATAATTTCAG	235M1D132M	GATCCAGTGCG	11M	GATATTGTGATGACCCAGACTCCACTCTCTCTGTCCGTCACCCCTGGACAGCCGGCCTCCATCTCCTGCAAGTCTAGTCAGAGCCTCCTGCATAGTGATGGAAAGACCTATTTGTATTGGTACCTGCAGAAGCCAGGCCAGTCTCCACAGCTCCTGATCTATGAAGTTTCCAGCCGGTTCTCTGGAGTGCCAGATAGGTTCAGTGGCAGCGGGTCAGGGACAGATTTCACACTGAAAATCAGCCGGGTGGAGGCTGAGGATGTTGGGGTTTATTACTGAATGCAAGGTATACACCTTCCTCC	302M	GATATTGTGATGACCCAGACTCCACTCTCTCTGTCCGTCACCCCTGGACAGCCGGCCTCCATCTCCTGCAAGTCTAGTCAGAGCCTCCTGCATAGT...GATGGAAAGACCTATTTGTATTGGTACCTGCAGAAGCCAGGCCAGTCTCCACAGCTCCTGATCTATGAAGTT.....................TCCAGCCGGTTCTCTGGAGTGCCA...GATAGGTTCAGTGGCAGCGGG......TCAGGGACAGATTTCACACTGAAAATCAGCCGGGTGGAGGCTGAGGATGTTGGGGTTTATTACTGAATGCAAGGTATACACCTTCCTCC	CACAGTG	7M	GTACAGACCAAT	12M	ACAGAAACC	9M
HG02433	hap2	h1tg000253l_m_10	IGKV2D-30	IGKV2D-30*01_t199c	IGKV2D-30_N1	IGKV2D-30*01	+	99.67	GATGTTGTGATGACTCAGTCTCCACTCTCCCTGCCCGTCACCCTTGGACAGCCGGCCTCCATCTCCTGCAGGTCTAGTCAAAGCCTCGTATACAGTGATGGAAACACCTACTTGAATTGGTTTCAGCAGAGGCCAGGCCAATCTCCAAGGCGCCTAATTTATAAGGTTTCTAACTGGGACTCTGGGGTCCCAGACAGATTCAGCGGCAGTGGGTCAGGCACTGATTTCACACTGAAAATCAGCAGGGTGGAGGCTGAGGATGTTGGGGTTTATTACTGCATGCAAGGTACACACTGGCCTCC	4	NS			19092	19393	302	114.262	106	84	0	302	0:0:0:3:1:0:0:0:0:0:0:0:0:0:0:0:0:4:4:1:4:0:0:1:0:0:0:12:4:0:2:0:6:2:0:0:0:0:0:0:0:0:5:1:3:1:0:0:0:3:3:1:3:1:0:4:1:4:2:0:0:2:0:3:1:0:0:0:0:3:1:0:0:1:0:0:0:0:0:0:0:0:6:3:0:0:0:0:0:0:0:0:0:0:0:0:0:0:0:3:3:1:0:0:0:0:0:0:0:3:2:0:0:0:0:3:1:0:0:3:1:0:3:3:1:0:0:0:2:0:0:0:0:0:0:0:0:0:0:0:0:0:0:0:0:0:0:3:1:0:1:3:1:0:2:0:3:0:2:0:0:0:0:0:0:5:1:0:0:0:6:1:3:3:3:1:0:0:0:0:0:4:4:1:0:1:0:6:2:0:0:0:0:0:0:0:0:3:0:…	112:112:112:112:111:112:112:112:112:112:112:112:112:112:112:112:112:112:111:111:112:111:111:110:111:111:111:111:107:111:112:112:112:110:112:112:112:112:112:112:112:112:113:112:113:112:113:113:113:113:113:112:113:112:113:113:112:112:111:113:113:114:114:114:113:114:114:114:114:114:113:114:114:113:114:114:114:114:114:114:114:114:114:112:113:113:113:113:113:113:113:113:113:113:113:113:113:113:113:113…	100	302	ATGAGGCTCCCTGCTCAGCTCCTGGGGCTGCTAATGCTCTGGGTCCCAGGTAAGGGTAGAAGGGAGATGAGGGAGGAGAATGGCATGGAACGGTGAGTTCTGGGGCCCCACTGCCTCTAACAACAGTGATCTCTGGGGGTCTCACTACACTCCTATGTGTGTTCCTTTCCTGTATTGGACATGCACATGTTGTCCTCCAGAGTGGGGCATGTGATGATCAGATCTGTGAGAGTGAGGAAGATTCAAGCAGAAACAAGGATCTGTGCTCTGGGGAAGACTGACACAGAAAGGGGATGGTGTGGGGTCTTCTGGAGACCCCTTTGAGCCTTGGATCCCTTGAGTTCCATTTTGAAACTGTGTATTTTTGAAATATGAACAAATACATATATAGCCTGAAAT…	816M	ATGAGGCTCCCTGCTCAGCTCCTGGGGCTGCTAATGCTCTGGGTCCCAG	49M	GTAAGGGTAGAAGGGAGATGAGGGAGGAGAATGGCATGGAACGGTGAGTTCTGGGGCCCCACTGCCTCTAACAACAGTGATCTCTGGGGGTCTCACTACACTCCTATGTGTGTTCCTTTCCTGTATTGGACATGCACATGTTGTCCTCCAGAGTGGGGCATGTGATGATCAGATCTGTGAGAGTGAGGAAGATTCAAGCAGAAACAAGGATCTGTGCTCTGGGGAAGACTGACACAGAAAGGGGATGGTGTGGGGTCTTCTGGAGACCCCTTTGAGCCTTGGATCCCTTGAGTTCCATTTTGAAACTGTGTATTTTTGAAATATGAACAAATACATATATAGCCTGAAATAAACAACAAATCAAAATTTATGAAAATTACACATAAACTTTATACATAA…	426M	GATCCAGTGGG	11M	GATGTTGTGATGACTCAGTCTCCACTCTCCCTGCCCGTCACCCTTGGACAGCCGGCCTCCATCTCCTGCAGGTCTAGTCAAAGCCTCGTATACAGTGATGGAAACACCTACTTGAATTGGTTTCAGCAGAGGCCAGGCCAATCTCCAAGGCGCCTAATTTATAAGGTTTCTAACCGGGACTCTGGGGTCCCAGACAGATTCAGCGGCAGTGGGTCAGGCACTGATTTCACACTGAAAATCAGCAGGGTGGAGGCTGAGGATGTTGGGGTTTATTACTGCATGCAAGGTACACACTGGCCTCC	302M	GATGTTGTGATGACTCAGTCTCCACTCTCCCTGCCCGTCACCCTTGGACAGCCGGCCTCCATCTCCTGCAGGTCTAGTCAAAGCCTCGTATACAGT...GATGGAAACACCTACTTGAATTGGTTTCAGCAGAGGCCAGGCCAATCTCCAAGGCGCCTAATTTATAAGGTT.....................TCTAACCGGGACTCTGGGGTCCCA...GACAGATTCAGCGGCAGTGGG......TCAGGCACTGATTTCACACTGAAAATCAGCAGGGTGGAGGCTGAGGATGTTGGGGTTTATTACTGCATGCAAGGTACACACTGGCCTCC	CACAGTG	7M	GTACAGCCCTGA	12M	ACAAAAACC	9M
HG02107	hap2	h1tg000251l_hap2_distal	IGKV2D-40	IGKV2D-40*01_a2t_c120t_g123t_g159t_g233a	IGKV2D-40_N1	IGKV2D-40*01	+	98.36	GATATTGTGATGACCCAGACTCCACTCTCCCTGCCCGTCACCCCTGGAGAGCCGGCCTCCATCTCCTGCAGGTCTAGTCAGAGCCTCTTGGATAGTGATGATGGAAACACCTATTTGGACTGGTACCTGCAGAAGCCAGGGCAGTCTCCACAGCTCCTGATCTATACGCTTTCCTATCGGGCCTCTGGAGTCCCAGACAGGTTCAGTGGCAGTGGGTCAGGCACTGATTTCACACTGAAAATCAGCAGGGTGGAGGCTGAGGATGTTGGAGTTTATTACTGCATGCAACGTATAGAGTTTCCTTC	1	NS		Conserved Trp not found	9937	10241	305	64.1115	64	55	0	305	0:0:0:0:0:0:0:0:0:0:0:0:0:0:0:0:0:0:0:0:0:0:0:0:0:0:0:3:1:0:0:0:0:0:0:0:0:0:0:3:1:0:0:0:0:0:0:0:0:0:3:1:0:1:0:0:0:3:0:0:0:0:0:0:0:0:0:0:0:0:0:0:0:0:0:0:0:0:0:0:0:0:3:2:0:0:0:0:0:0:0:0:0:0:0:0:0:0:0:0:0:0:7:1:0:0:1:0:3:1:0:0:0:0:0:0:0:0:0:0:0:0:0:0:0:0:0:0:0:0:0:0:0:0:0:0:0:0:0:0:0:0:0:0:0:0:0:0:0:0:0:0:0:0:0:0:0:0:0:0:0:0:0:0:0:0:0:0:0:0:0:0:0:0:0:0:0:0:0:0:0:0:0:0:0:0:0:0:0:0:0:0:0:0:0:0:0:0:0:0…	64:64:64:64:64:64:64:64:64:64:64:64:64:64:64:64:64:64:64:64:64:64:64:64:64:64:64:64:63:64:64:64:64:64:64:64:64:64:64:64:63:64:64:64:64:64:64:64:64:64:64:63:64:63:64:64:64:64:64:64:64:64:64:64:64:64:64:64:64:64:64:64:64:64:64:64:64:64:64:64:64:64:64:62:64:64:64:64:64:64:64:64:64:64:64:64:64:64:64:64:64:64:64:63:64:64:63:64:64:63:64:64:64:64:64:64:64:64:64:64:64:64:64:64:64:64:64:64:64:64:64:64:64:…	100	305	ATGAGGCTCCCTGCTCAGCTCCTGGGGCTGCTAATGCTCTGGGTCCCTGGTAAGGACAGAAAGAGATGAGGGAGGACAACCGGGTGGGAGGTGAGCTCTGTGGGCTCCACAGCTTCACATGTTTATTCCAGTAACGTGATAGAGTCACATGGTCTATGCTCCAGGGAATGGAATTCAGGTTTGTCTTATGAATAATCAGGATTCACCTCCAGGGAACGATGACCAGTGCTCTGATTAAGAACTTGAAAAAAAAGAGTTCCCTTGTGGCTAATAAATAATGAGTCTATTTTAGAAAGTCTACTTTTCATGATATAAATCAAAACTTTAAAAATATAACTGTAAATTTATATCACAAGAGAAATTATGAAAGTTGCTCATAATGTATCTATATAAACTTGC…	764M	ATGAGGCTCCCTGCTCAGCTCCTGGGGCTGCTAATGCTCTGGGTCCCTG	49M	GTAAGGACAGAAAGAGATGAGGGAGGACAACCGGGTGGGAGGTGAGCTCTGTGGGCTCCACAGCTTCACATGTTTATTCCAGTAACGTGATAGAGTCACATGGTCTATGCTCCAGGGAATGGAATTCAGGTTTGTCTTATGAATAATCAGGATTCACCTCCAGGGAACGATGACCAGTGCTCTGATTAAGAACTTGAAAAAAAAGAGTTCCCTTGTGGCTAATAAATAATGAGTCTATTTTAGAAAGTCTACTTTTCATGATATAAATCAAAACTTTAAAAATATAACTGTAAATTTATATCACAAGAGAAATTATGAAAGTTGCTCATAATGTATCTATATAAACTTGCACTTCTCTGTTATTATTTCAG	371M	GATCCAGTGAG	11M	GTTATTGTGATGACCCAGACTCCACTCTCCCTGCCCGTCACCCCTGGAGAGCCGGCCTCCATCTCCTGCAGGTCTAGTCAGAGCCTCTTGGATAGTGATGATGGAAACACCTATTTGGATTGTTACCTGCAGAAGCCAGGGCAGTCTCCACAGCTCCTTATCTATACGCTTTCCTATCGGGCCTCTGGAGTCCCAGACAGGTTCAGTGACAGTGGGTCAGGCACTGATTTCACACTGAAAATCAGCAGGGTGGAGGCTGAGGATGTTGGAGTTTATTACTGCATGCAACGTATAGAGTTTCCTTC	305M	GTTATTGTGATGACCCAGACTCCACTCTCCCTGCCCGTCACCCCTGGAGAGCCGGCCTCCATCTCCTGCAGGTCTAGTCAGAGCCTCTTGGATAGTGATGATGGAAACACCTATTTGGATTGTTACCTGCAGAAGCCAGGGCAGTCTCCACAGCTCCTTATCTATACGCTT.....................TCCTATCGGGCCTCTGGAGTCCCA...GACAGGTTCAGTGACAGTGGG......TCAGGCACTGATTTCACACTGAAAATCAGCAGGGTGGAGGCTGAGGATGTTGGAGTTTATTACTGCATGCAACGTATAGAGTTTCCTTC	CACAGTG	7M	GTACAGCCCTGA	12M	ACAGAAACC	9M
NA20351	hap2	hap2_distal_2/0/0_8_8_8	IGKV2D-40	IGKV2D-40*01_a2t_c120t_g123t_g159t_g233a	IGKV2D-40_N1	IGKV2D-40*01	+	98.36	GATATTGTGATGACCCAGACTCCACTCTCCCTGCCCGTCACCCCTGGAGAGCCGGCCTCCATCTCCTGCAGGTCTAGTCAGAGCCTCTTGGATAGTGATGATGGAAACACCTATTTGGACTGGTACCTGCAGAAGCCAGGGCAGTCTCCACAGCTCCTGATCTATACGCTTTCCTATCGGGCCTCTGGAGTCCCAGACAGGTTCAGTGGCAGTGGGTCAGGCACTGATTTCACACTGAAAATCAGCAGGGTGGAGGCTGAGGATGTTGGAGTTTATTACTGCATGCAACGTATAGAGTTTCCTTC	1	NS		Conserved Trp not found	9926	10230	305	70.9836	69	50	0	305	0:0:0:0:0:0:1:0:0:0:0:0:0:0:0:0:0:0:3:0:0:0:0:0:0:0:0:3:0:0:1:0:3:1:0:0:0:0:0:9:2:0:0:0:0:0:0:0:0:0:3:1:0:0:3:1:0:0:0:0:0:0:0:0:0:0:0:0:0:0:0:0:0:0:0:0:0:0:0:0:0:0:0:0:0:0:3:1:0:0:0:0:0:1:0:0:0:0:0:0:0:4:0:0:0:0:0:0:0:3:0:0:3:1:0:0:0:0:0:0:0:0:0:0:3:0:0:0:0:0:3:0:0:0:3:1:0:6:0:0:0:0:0:0:0:0:0:0:0:0:0:0:0:0:3:1:0:0:0:0:0:0:2:0:0:0:0:1:0:0:0:0:0:0:0:0:0:10:2:1:0:0:0:0:0:0:0:0:0:0:3:1:0:0:0:0:0:0:0:…	71:71:71:71:71:71:71:70:70:70:70:70:70:70:70:70:70:70:70:70:70:70:70:70:70:70:70:70:70:70:69:70:70:69:70:70:70:70:70:70:68:70:70:70:70:70:70:70:70:70:70:69:70:70:70:69:70:70:70:70:70:70:70:70:70:70:70:70:70:70:70:70:70:70:70:70:70:70:70:70:70:70:70:70:70:70:70:69:70:70:70:70:70:69:70:70:70:70:70:70:70:70:70:70:70:70:70:70:70:70:70:70:70:69:70:70:70:70:70:70:70:70:70:70:70:70:70:70:70:70:70:70:70:…	100	305	ATGAGGCTCCCTGCTCAGCTCCTGGGGCTGCTAATGCTCTGGGTCCCTGGTAAGGACAGAAAGAGATGAGGGAGGACAACCGGGTGGGAGGTGAGCTCTGTGGGCTCCACAGCTTCACATGTTTATTCCAGTAACGTGATAGAGTCACATGGTCTATGCTCCAGGGAATGGAATTCAGGTTTGTCTTATGAATAATCAGGATTCACCTCCAGGGAACGATGACCAGTGCTCTGATTAAGAACTTGAAAAAAAAGAGTTCCCTTGTGGCTAATAAATAATGAGTCTATTTTAGAAAGTCTACTTTTCATGATATAAATCAAAACTTTAAAAATATAACTGTAAATTTATATCACAAGAGAAATTATGAAAGTTGCTCATAATGTATCTATATAAACTTGC…	764M	ATGAGGCTCCCTGCTCAGCTCCTGGGGCTGCTAATGCTCTGGGTCCCTG	49M	GTAAGGACAGAAAGAGATGAGGGAGGACAACCGGGTGGGAGGTGAGCTCTGTGGGCTCCACAGCTTCACATGTTTATTCCAGTAACGTGATAGAGTCACATGGTCTATGCTCCAGGGAATGGAATTCAGGTTTGTCTTATGAATAATCAGGATTCACCTCCAGGGAACGATGACCAGTGCTCTGATTAAGAACTTGAAAAAAAAGAGTTCCCTTGTGGCTAATAAATAATGAGTCTATTTTAGAAAGTCTACTTTTCATGATATAAATCAAAACTTTAAAAATATAACTGTAAATTTATATCACAAGAGAAATTATGAAAGTTGCTCATAATGTATCTATATAAACTTGCACTTCTCTGTTATTATTTCAG	371M	GATCCAGTGAG	11M	GTTATTGTGATGACCCAGACTCCACTCTCCCTGCCCGTCACCCCTGGAGAGCCGGCCTCCATCTCCTGCAGGTCTAGTCAGAGCCTCTTGGATAGTGATGATGGAAACACCTATTTGGATTGTTACCTGCAGAAGCCAGGGCAGTCTCCACAGCTCCTTATCTATACGCTTTCCTATCGGGCCTCTGGAGTCCCAGACAGGTTCAGTGACAGTGGGTCAGGCACTGATTTCACACTGAAAATCAGCAGGGTGGAGGCTGAGGATGTTGGAGTTTATTACTGCATGCAACGTATAGAGTTTCCTTC	305M	GTTATTGTGATGACCCAGACTCCACTCTCCCTGCCCGTCACCCCTGGAGAGCCGGCCTCCATCTCCTGCAGGTCTAGTCAGAGCCTCTTGGATAGTGATGATGGAAACACCTATTTGGATTGTTACCTGCAGAAGCCAGGGCAGTCTCCACAGCTCCTTATCTATACGCTT.....................TCCTATCGGGCCTCTGGAGTCCCA...GACAGGTTCAGTGACAGTGGG......TCAGGCACTGATTTCACACTGAAAATCAGCAGGGTGGAGGCTGAGGATGTTGGAGTTTATTACTGCATGCAACGTATAGAGTTTCCTTC	CACAGTG	7M	GTACAGCCCTGA	12M	ACAGAAACC	9M
HG01887	hap1	h1tg000332l_hap1_distal	IGKV2D-40	IGKV2D-40*01_a2t_c120t_g123t_g159t_g233a	IGKV2D-40_N1	IGKV2D-40*01	+	98.36	GATATTGTGATGACCCAGACTCCACTCTCCCTGCCCGTCACCCCTGGAGAGCCGGCCTCCATCTCCTGCAGGTCTAGTCAGAGCCTCTTGGATAGTGATGATGGAAACACCTATTTGGACTGGTACCTGCAGAAGCCAGGGCAGTCTCCACAGCTCCTGATCTATACGCTTTCCTATCGGGCCTCTGGAGTCCCAGACAGGTTCAGTGGCAGTGGGTCAGGCACTGATTTCACACTGAAAATCAGCAGGGTGGAGGCTGAGGATGTTGGAGTTTATTACTGCATGCAACGTATAGAGTTTCCTTC	1	NS		Conserved Trp not found	7716	8020	305	64.1475	63	48	0	305	0:0:0:0:0:0:0:0:0:0:0:0:6:1:0:0:0:0:0:0:0:0:0:0:0:0:0:0:0:0:0:0:3:1:0:0:0:0:0:0:0:0:0:0:3:0:0:0:0:0:0:0:0:0:0:0:0:3:1:0:0:0:0:3:1:0:0:0:0:0:0:0:0:3:0:0:0:0:0:0:0:0:0:0:0:0:3:1:0:0:0:0:0:0:0:0:0:0:0:0:0:0:0:0:0:0:0:0:0:0:0:0:0:0:0:0:0:0:3:1:0:0:0:0:0:0:0:0:0:0:2:0:0:0:0:0:0:3:1:0:0:0:0:0:0:0:0:0:0:0:0:0:0:0:0:0:0:0:0:0:0:0:0:0:0:0:0:0:0:0:0:3:0:0:0:0:0:0:0:0:3:0:0:0:0:0:0:0:0:0:3:1:0:0:0:0:0:0:2:0…	63:63:63:63:63:63:63:63:63:63:63:63:63:62:63:63:63:63:63:63:63:63:63:63:63:63:63:63:63:63:63:63:63:62:63:63:63:63:63:63:63:63:63:63:63:63:63:63:63:63:63:63:63:63:63:63:63:63:62:63:63:63:63:63:62:63:63:63:63:63:63:63:63:63:63:63:63:63:63:63:63:63:63:63:63:63:63:62:63:63:63:63:63:63:63:63:63:63:63:63:63:63:63:63:63:63:63:63:63:63:63:63:63:63:63:63:63:63:63:62:63:63:63:63:63:63:63:63:63:63:64:64:64:…	100	305	ATGAGGCTCCCTGCTCAGCTCCTGGGGCTGCTAATGCTCTGGGTCCCTGGTAAGGACAGAAAGAGATGAGGGAGGACAACCGGGTGGGAGGTGAGCTCTGTGGGCTCCACAGCTTCACATGTTTATTCCAGTAACGTGATAGAGTCACATGGTCTATGCTCCAGGGAATGGAATTCAGGTTTGTCTTATGAATAATCAGGATTCACCTCCAGGGAACGATGACCAGTGCTCTGATTAAGAACTTGAAAAAAAAGAGTTCCCTTGTGGCTAATAAATAATGAGTCTATTTTAGAAAGTCTACTTTTCATGATATAAATCAAAACTTTAAAAATATAACTGTAAATTTATATCACAAGAGAAATTATGAAAGTTGCTCATAATGTATCTATATAAACTTGC…	764M	ATGAGGCTCCCTGCTCAGCTCCTGGGGCTGCTAATGCTCTGGGTCCCTG	49M	GTAAGGACAGAAAGAGATGAGGGAGGACAACCGGGTGGGAGGTGAGCTCTGTGGGCTCCACAGCTTCACATGTTTATTCCAGTAACGTGATAGAGTCACATGGTCTATGCTCCAGGGAATGGAATTCAGGTTTGTCTTATGAATAATCAGGATTCACCTCCAGGGAACGATGACCAGTGCTCTGATTAAGAACTTGAAAAAAAAGAGTTCCCTTGTGGCTAATAAATAATGAGTCTATTTTAGAAAGTCTACTTTTCATGATATAAATCAAAACTTTAAAAATATAACTGTAAATTTATATCACAAGAGAAATTATGAAAGTTGCTCATAATGTATCTATATAAACTTGCACTTCTCTGTTATTATTTCAG	371M	GATCCAGTGAG	11M	GTTATTGTGATGACCCAGACTCCACTCTCCCTGCCCGTCACCCCTGGAGAGCCGGCCTCCATCTCCTGCAGGTCTAGTCAGAGCCTCTTGGATAGTGATGATGGAAACACCTATTTGGATTGTTACCTGCAGAAGCCAGGGCAGTCTCCACAGCTCCTTATCTATACGCTTTCCTATCGGGCCTCTGGAGTCCCAGACAGGTTCAGTGACAGTGGGTCAGGCACTGATTTCACACTGAAAATCAGCAGGGTGGAGGCTGAGGATGTTGGAGTTTATTACTGCATGCAACGTATAGAGTTTCCTTC	305M	GTTATTGTGATGACCCAGACTCCACTCTCCCTGCCCGTCACCCCTGGAGAGCCGGCCTCCATCTCCTGCAGGTCTAGTCAGAGCCTCTTGGATAGTGATGATGGAAACACCTATTTGGATTGTTACCTGCAGAAGCCAGGGCAGTCTCCACAGCTCCTTATCTATACGCTT.....................TCCTATCGGGCCTCTGGAGTCCCA...GACAGGTTCAGTGACAGTGGG......TCAGGCACTGATTTCACACTGAAAATCAGCAGGGTGGAGGCTGAGGATGTTGGAGTTTATTACTGCATGCAACGTATAGAGTTTCCTTC	CACAGTG	7M	GTACAGCCCTGA	12M	ACAGAAACC	9M
HG02284	hap1	h2tg000035l_hap1_distal	IGKV2D-40	IGKV2D-40*01_a2t_c120t_g123t_g159t_g233a	IGKV2D-40_N1	IGKV2D-40*01	+	98.36	GATATTGTGATGACCCAGACTCCACTCTCCCTGCCCGTCACCCCTGGAGAGCCGGCCTCCATCTCCTGCAGGTCTAGTCAGAGCCTCTTGGATAGTGATGATGGAAACACCTATTTGGACTGGTACCTGCAGAAGCCAGGGCAGTCTCCACAGCTCCTGATCTATACGCTTTCCTATCGGGCCTCTGGAGTCCCAGACAGGTTCAGTGGCAGTGGGTCAGGCACTGATTTCACACTGAAAATCAGCAGGGTGGAGGCTGAGGATGTTGGAGTTTATTACTGCATGCAACGTATAGAGTTTCCTTC	1	NS		Conserved Trp not found	10005	10309	305	34.9672	34	28	0	305	0:0:0:0:0:0:0:0:0:0:0:0:0:0:0:0:0:0:0:0:0:0:0:0:0:0:0:0:0:1:0:0:3:1:0:0:0:0:0:0:0:0:0:0:0:0:0:0:0:0:0:0:0:0:3:1:0:0:0:0:0:0:0:3:1:0:0:0:0:0:0:0:0:0:0:0:0:0:0:0:1:0:0:0:0:0:0:0:3:1:0:0:0:0:0:0:0:0:0:0:0:0:0:0:0:0:0:0:0:0:0:0:0:0:0:0:0:0:0:0:0:0:0:0:0:0:0:0:0:0:0:0:0:0:3:1:0:0:0:0:0:0:0:0:0:0:0:0:0:0:0:0:0:0:0:0:0:0:0:0:0:0:0:0:0:0:0:0:0:0:0:0:0:0:0:0:0:0:0:0:3:1:0:0:0:0:0:0:1:0:0:0:0:0:0:0:0:0:0:0…	35:35:35:35:35:35:35:35:35:35:35:35:35:35:35:35:35:35:35:35:35:35:35:35:35:35:35:35:35:34:35:35:35:34:35:35:35:35:35:35:35:35:35:35:35:35:35:35:35:35:35:35:35:35:35:34:35:35:35:35:35:35:35:35:34:35:35:35:35:35:35:35:35:35:35:35:35:35:35:35:34:35:35:35:35:35:35:35:35:34:35:35:35:35:35:35:35:35:35:35:35:35:35:35:35:35:35:35:35:35:35:35:35:35:35:35:35:35:35:35:35:35:35:35:35:35:35:35:35:35:35:35:35:…	100	305	ATGAGGCTCCCTGCTCAGCTCCTGGGGCTGCTAATGCTCTGGGTCCCTGGTAAGGACAGAAAGAGATGAGGGAGGACAACCGGGTGGGAGGTGAGCTCTGTGGGCTCCACAGCTTCACATGTTTATTCCAGTAACGTGATAGAGTCACATGGTCTATGCTCCAGGGAATGGAATTCAGGTTTGTCTTATGAATAATCAGGATTCACCTCCAGGGAACGATGACCAGTGCTCTGATTAAGAACTTGAAAAAAAAGAGTTCCCTTGTGGCTAATAAATAATGAGTCTATTTTAGAAAGTCTACTTTTCATGATATAAATCAAAACTTTAAAAATATAACTGTAAATTTATATCACAAGAGAAATTATGAAAGTTGCTCATAATGTATCTATATAAACTTGC…	764M	ATGAGGCTCCCTGCTCAGCTCCTGGGGCTGCTAATGCTCTGGGTCCCTG	49M	GTAAGGACAGAAAGAGATGAGGGAGGACAACCGGGTGGGAGGTGAGCTCTGTGGGCTCCACAGCTTCACATGTTTATTCCAGTAACGTGATAGAGTCACATGGTCTATGCTCCAGGGAATGGAATTCAGGTTTGTCTTATGAATAATCAGGATTCACCTCCAGGGAACGATGACCAGTGCTCTGATTAAGAACTTGAAAAAAAAGAGTTCCCTTGTGGCTAATAAATAATGAGTCTATTTTAGAAAGTCTACTTTTCATGATATAAATCAAAACTTTAAAAATATAACTGTAAATTTATATCACAAGAGAAATTATGAAAGTTGCTCATAATGTATCTATATAAACTTGCACTTCTCTGTTATTATTTCAG	371M	GATCCAGTGAG	11M	GTTATTGTGATGACCCAGACTCCACTCTCCCTGCCCGTCACCCCTGGAGAGCCGGCCTCCATCTCCTGCAGGTCTAGTCAGAGCCTCTTGGATAGTGATGATGGAAACACCTATTTGGATTGTTACCTGCAGAAGCCAGGGCAGTCTCCACAGCTCCTTATCTATACGCTTTCCTATCGGGCCTCTGGAGTCCCAGACAGGTTCAGTGACAGTGGGTCAGGCACTGATTTCACACTGAAAATCAGCAGGGTGGAGGCTGAGGATGTTGGAGTTTATTACTGCATGCAACGTATAGAGTTTCCTTC	305M	GTTATTGTGATGACCCAGACTCCACTCTCCCTGCCCGTCACCCCTGGAGAGCCGGCCTCCATCTCCTGCAGGTCTAGTCAGAGCCTCTTGGATAGTGATGATGGAAACACCTATTTGGATTGTTACCTGCAGAAGCCAGGGCAGTCTCCACAGCTCCTTATCTATACGCTT.....................TCCTATCGGGCCTCTGGAGTCCCA...GACAGGTTCAGTGACAGTGGG......TCAGGCACTGATTTCACACTGAAAATCAGCAGGGTGGAGGCTGAGGATGTTGGAGTTTATTACTGCATGCAACGTATAGAGTTTCCTTC	CACAGTG	7M	GTACAGCCCTGA	12M	ACAGAAACC	9M
HG03196	hap2	h2tg000003l_hap2_distal	IGKV2D-40	IGKV2D-40*01_a2t_c120t_g123t_g233a	IGKV2D-40_N3	IGKV2D-40*01	+	98.69	GATATTGTGATGACCCAGACTCCACTCTCCCTGCCCGTCACCCCTGGAGAGCCGGCCTCCATCTCCTGCAGGTCTAGTCAGAGCCTCTTGGATAGTGATGATGGAAACACCTATTTGGACTGGTACCTGCAGAAGCCAGGGCAGTCTCCACAGCTCCTGATCTATACGCTTTCCTATCGGGCCTCTGGAGTCCCAGACAGGTTCAGTGGCAGTGGGTCAGGCACTGATTTCACACTGAAAATCAGCAGGGTGGAGGCTGAGGATGTTGGAGTTTATTACTGCATGCAACGTATAGAGTTTCCTTC	1	NS		Conserved Trp not found	9936	10240	305	69.8689	67	55	0	305	0:0:0:0:0:0:0:0:0:0:0:0:0:0:0:0:0:0:0:0:0:0:0:0:0:3:0:3:0:1:0:0:0:0:0:0:0:0:0:0:0:0:0:0:0:0:0:0:0:0:0:0:3:3:0:4:0:0:0:0:0:0:0:0:0:2:0:0:0:0:0:0:0:0:0:0:0:0:0:0:0:0:0:0:0:0:3:1:0:0:0:0:0:0:0:0:0:0:0:0:0:0:0:3:0:0:0:0:9:2:0:0:0:0:0:0:0:0:0:0:0:0:0:0:0:0:0:0:0:0:1:0:0:0:0:0:0:3:1:0:0:0:0:0:0:0:0:0:0:0:0:0:0:0:0:0:0:0:0:3:0:0:0:0:0:0:0:0:0:0:0:0:0:0:0:0:0:6:1:0:0:0:0:0:3:1:0:0:0:0:3:1:0:0:0:0:0:0:0:0…	68:68:68:68:68:68:68:68:68:68:68:68:68:68:68:68:68:68:68:68:68:68:68:68:68:68:68:68:68:67:68:68:68:68:68:68:68:68:68:68:68:68:68:68:68:68:68:68:68:68:68:68:68:68:69:69:69:69:69:69:69:69:69:69:69:70:70:70:70:70:70:70:70:70:70:70:70:70:70:70:70:70:70:70:70:70:70:69:70:70:70:70:70:70:70:70:70:70:70:70:70:70:70:70:70:70:70:70:70:68:70:70:70:70:70:70:70:70:70:70:70:70:70:70:70:70:70:70:70:70:69:70:70:…	100	305	ATGAGGCTCCCTGCTCAGCTCCTGGGGCTGCTAATGCTCTGGGTCCCTGGTAAGGACAGAAAGAGATGAGGGAGGACAACCGGGTGGGAGGTGAGCTCTGTGGGCTCCACAGCTTCACATGTTTATTCCAGTAACGTGATAGAGTCACATGGTCTATGCTCCAGGGAATGGAATTCAGGTTTGTCTTATGAATAATCAGGATTCACCTCCAGGGAACGATGACCAGTGCTCTGATTAAGAACTTGAAAAAAAAGAGTTCCCTTGTGGCTAATAAATAATGAGTCTATTTTAGAAAGTCTACTTTTCATGATATAAATCAAAACTTTAAAAATGTAACTGTAAATTTATATCACAAGAGAAATTATGAAAGTTGCTCATAATGTATCTATATAAACTTGC…	764M	ATGAGGCTCCCTGCTCAGCTCCTGGGGCTGCTAATGCTCTGGGTCCCTG	49M	GTAAGGACAGAAAGAGATGAGGGAGGACAACCGGGTGGGAGGTGAGCTCTGTGGGCTCCACAGCTTCACATGTTTATTCCAGTAACGTGATAGAGTCACATGGTCTATGCTCCAGGGAATGGAATTCAGGTTTGTCTTATGAATAATCAGGATTCACCTCCAGGGAACGATGACCAGTGCTCTGATTAAGAACTTGAAAAAAAAGAGTTCCCTTGTGGCTAATAAATAATGAGTCTATTTTAGAAAGTCTACTTTTCATGATATAAATCAAAACTTTAAAAATGTAACTGTAAATTTATATCACAAGAGAAATTATGAAAGTTGCTCATAATGTATCTATATAAACTTGCACTTCTCTGTTATTATTTCAG	371M	GATCCAGTGAG	11M	GTTATTGTGATGACCCAGACTCCACTCTCCCTGCCCGTCACCCCTGGAGAGCCGGCCTCCATCTCCTGCAGGTCTAGTCAGAGCCTCTTGGATAGTGATGATGGAAACACCTATTTGGATTGTTACCTGCAGAAGCCAGGGCAGTCTCCACAGCTCCTGATCTATACGCTTTCCTATCGGGCCTCTGGAGTCCCAGACAGGTTCAGTGACAGTGGGTCAGGCACTGATTTCACACTGAAAATCAGCAGGGTGGAGGCTGAGGATGTTGGAGTTTATTACTGCATGCAACGTATAGAGTTTCCTTC	305M	GTTATTGTGATGACCCAGACTCCACTCTCCCTGCCCGTCACCCCTGGAGAGCCGGCCTCCATCTCCTGCAGGTCTAGTCAGAGCCTCTTGGATAGTGATGATGGAAACACCTATTTGGATTGTTACCTGCAGAAGCCAGGGCAGTCTCCACAGCTCCTGATCTATACGCTT.....................TCCTATCGGGCCTCTGGAGTCCCA...GACAGGTTCAGTGACAGTGGG......TCAGGCACTGATTTCACACTGAAAATCAGCAGGGTGGAGGCTGAGGATGTTGGAGTTTATTACTGCATGCAACGTATAGAGTTTCCTTC	CACAGTG	7M	GTACAGCCCTGA	12M	ACAGAAACC	9M
NA12778	hap2	h1tg000041l_hap2_distal	IGKV2D-40	IGKV2D-40*01_a2t_c120t_g123t_g233a	IGKV2D-40_N3	IGKV2D-40*01	+	98.69	GATATTGTGATGACCCAGACTCCACTCTCCCTGCCCGTCACCCCTGGAGAGCCGGCCTCCATCTCCTGCAGGTCTAGTCAGAGCCTCTTGGATAGTGATGATGGAAACACCTATTTGGACTGGTACCTGCAGAAGCCAGGGCAGTCTCCACAGCTCCTGATCTATACGCTTTCCTATCGGGCCTCTGGAGTCCCAGACAGGTTCAGTGGCAGTGGGTCAGGCACTGATTTCACACTGAAAATCAGCAGGGTGGAGGCTGAGGATGTTGGAGTTTATTACTGCATGCAACGTATAGAGTTTCCTTC	1	NS		Conserved Trp not found	9876	10180	305	66.2787	61	48	0	305	0:0:0:0:0:0:0:0:0:0:0:0:9:1:0:0:0:0:0:0:3:1:0:0:0:0:0:7:2:1:0:0:6:2:0:3:0:0:0:14:3:1:0:0:2:0:0:1:0:0:6:2:0:0:0:4:1:1:1:0:0:0:1:7:2:1:0:6:1:0:0:0:0:0:0:0:0:0:0:0:0:0:3:1:0:0:0:0:3:1:0:0:0:0:0:0:0:0:0:0:0:0:0:0:0:0:0:0:0:0:0:0:0:0:0:2:0:0:0:0:0:0:0:0:3:1:0:0:0:0:0:0:0:0:6:2:0:0:0:0:0:0:0:0:5:1:1:1:0:0:0:3:1:0:3:1:0:0:0:0:0:0:0:0:4:1:1:0:0:0:0:3:1:0:0:0:0:6:2:0:3:1:0:0:0:0:0:0:0:0:3:1:6:0:2:0:0:3:1:…	64:64:64:64:64:64:64:64:64:64:64:64:64:63:64:64:64:64:64:64:64:63:64:64:64:64:64:64:62:63:64:64:64:62:64:64:64:64:64:64:61:63:64:64:65:65:65:64:65:65:65:63:65:65:65:65:64:64:64:65:65:65:64:65:63:64:65:65:64:65:65:65:65:65:65:65:65:65:65:65:65:65:65:64:65:65:65:65:65:64:65:65:65:65:65:65:65:65:65:65:65:65:65:65:65:65:65:65:65:65:65:65:65:65:65:66:66:66:66:66:66:66:66:66:66:65:66:66:66:66:66:66:66:…	100	305	ATGAGGCTCCCTGCTCAGCTCCTGGGGCTGCTAATGCTCTGGGTCCCTGGTAAGGACAGAAAGAGATGAGGGAGGACAACCGGGTGGGAGGTGAGCTCTGTGGGCTCCACAGCTTCACATGTTTATTCCAGTAACGTGATAGAGTCACATGGTCTATGCTCCAGGGAATGGAATTCAGGTTTGTCTTATGAATAATCAGGATTCACCTCCAGGGAACGATGACCAGTGCTCTGATTAAGAACTTGAAAAAAAAGAGTTCCCTTGTGGCTAATAAATAATGAGTCTATTTTAGAAAGTCTACTTTTCATGATATAAATCAAAACTTTAAAAATGTAACTGTAAATTTATATCACAAGAGAAATTATGAAAGTTGCTCATAATGTATCTATATAAACTTGC…	764M	ATGAGGCTCCCTGCTCAGCTCCTGGGGCTGCTAATGCTCTGGGTCCCTG	49M	GTAAGGACAGAAAGAGATGAGGGAGGACAACCGGGTGGGAGGTGAGCTCTGTGGGCTCCACAGCTTCACATGTTTATTCCAGTAACGTGATAGAGTCACATGGTCTATGCTCCAGGGAATGGAATTCAGGTTTGTCTTATGAATAATCAGGATTCACCTCCAGGGAACGATGACCAGTGCTCTGATTAAGAACTTGAAAAAAAAGAGTTCCCTTGTGGCTAATAAATAATGAGTCTATTTTAGAAAGTCTACTTTTCATGATATAAATCAAAACTTTAAAAATGTAACTGTAAATTTATATCACAAGAGAAATTATGAAAGTTGCTCATAATGTATCTATATAAACTTGCACTTCTCTGTTATTATTTCAG	371M	GATCCAGTGAG	11M	GTTATTGTGATGACCCAGACTCCACTCTCCCTGCCCGTCACCCCTGGAGAGCCGGCCTCCATCTCCTGCAGGTCTAGTCAGAGCCTCTTGGATAGTGATGATGGAAACACCTATTTGGATTGTTACCTGCAGAAGCCAGGGCAGTCTCCACAGCTCCTGATCTATACGCTTTCCTATCGGGCCTCTGGAGTCCCAGACAGGTTCAGTGACAGTGGGTCAGGCACTGATTTCACACTGAAAATCAGCAGGGTGGAGGCTGAGGATGTTGGAGTTTATTACTGCATGCAACGTATAGAGTTTCCTTC	305M	GTTATTGTGATGACCCAGACTCCACTCTCCCTGCCCGTCACCCCTGGAGAGCCGGCCTCCATCTCCTGCAGGTCTAGTCAGAGCCTCTTGGATAGTGATGATGGAAACACCTATTTGGATTGTTACCTGCAGAAGCCAGGGCAGTCTCCACAGCTCCTGATCTATACGCTT.....................TCCTATCGGGCCTCTGGAGTCCCA...GACAGGTTCAGTGACAGTGGG......TCAGGCACTGATTTCACACTGAAAATCAGCAGGGTGGAGGCTGAGGATGTTGGAGTTTATTACTGCATGCAACGTATAGAGTTTCCTTC	CACAGTG	7M	GTACAGCCCTGA	12M	ACAGAAACC	9M
HG02284	hap2	h1tg000024l_hap2_distal	IGKV2D-40	IGKV2D-40*01_a2t_c120t_g123t_g233a	IGKV2D-40_N3	IGKV2D-40*01	+	98.69	GATATTGTGATGACCCAGACTCCACTCTCCCTGCCCGTCACCCCTGGAGAGCCGGCCTCCATCTCCTGCAGGTCTAGTCAGAGCCTCTTGGATAGTGATGATGGAAACACCTATTTGGACTGGTACCTGCAGAAGCCAGGGCAGTCTCCACAGCTCCTGATCTATACGCTTTCCTATCGGGCCTCTGGAGTCCCAGACAGGTTCAGTGGCAGTGGGTCAGGCACTGATTTCACACTGAAAATCAGCAGGGTGGAGGCTGAGGATGTTGGAGTTTATTACTGCATGCAACGTATAGAGTTTCCTTC	1	NS		Conserved Trp not found	9937	10241	305	39.1115	39	33	0	305	1:4:1:1:0:0:0:0:0:0:1:0:0:0:0:0:0:0:0:0:0:0:0:0:0:0:0:3:1:0:0:0:6:1:0:0:0:0:0:0:0:0:0:0:3:1:0:0:1:0:0:0:0:0:0:0:0:0:0:0:0:0:0:0:0:0:0:0:0:0:0:0:0:0:0:0:1:0:0:0:0:0:0:0:0:0:0:0:0:0:0:0:0:0:0:0:0:0:0:0:0:0:0:0:0:0:0:0:0:0:0:0:0:0:0:0:0:0:0:0:0:0:0:0:0:0:0:0:0:0:0:0:0:0:0:0:0:0:0:0:0:0:0:0:0:0:0:0:0:0:0:0:0:0:0:0:0:0:0:0:0:0:0:0:0:0:0:0:0:0:0:0:0:0:0:0:0:3:0:0:6:2:0:0:0:0:0:0:0:0:0:0:0:0:0:0:0:0:3:1…	38:39:38:38:39:39:39:39:39:39:38:39:39:39:39:39:39:39:39:39:39:39:39:39:39:39:39:39:38:39:39:39:39:38:39:39:39:39:39:39:39:39:39:39:39:38:39:39:38:39:39:39:39:39:39:39:39:39:39:39:39:39:39:39:39:39:39:39:39:39:39:39:39:39:39:39:38:39:39:39:39:39:39:39:39:39:39:39:39:39:39:39:39:39:39:39:39:39:39:39:39:39:39:39:39:39:39:39:39:39:39:39:39:39:39:39:39:39:39:39:39:39:39:39:39:39:39:39:39:39:39:39:39:…	100	305	ATGAGGCTCCCTGCTCAGCTCCTGGGGCTGCTAATGCTCTGGGTCCCTGGTAAGGACAGAAAGAGATGAGGGAGGACAACCGGGTGGGAGGTGAGCTCTGTGGGCTCCACAGCTTCACATGTTTATTCCAGTAACGTGATAGAGTCACATGGTCTATGCTCCAGGGAATGGAATTCAGGTTTGTCTTATGAATAATCAGGATTCACCTCCAGGGAACGATGACCAGTGCTCTGATTAAGAACTTGAAAAAAAAGAGTTCCCTTGTGGCTAATAAATAATGAGTCTATTTTAGAAAGTCTACTTTTCATGATATAAATCAAAACTTTAAAAATATAACTGTAAATTTATATCACAAGAGAAATTATGAAAGTTGCTCATAATGTATCTATATAAACTTGC…	764M	ATGAGGCTCCCTGCTCAGCTCCTGGGGCTGCTAATGCTCTGGGTCCCTG	49M	GTAAGGACAGAAAGAGATGAGGGAGGACAACCGGGTGGGAGGTGAGCTCTGTGGGCTCCACAGCTTCACATGTTTATTCCAGTAACGTGATAGAGTCACATGGTCTATGCTCCAGGGAATGGAATTCAGGTTTGTCTTATGAATAATCAGGATTCACCTCCAGGGAACGATGACCAGTGCTCTGATTAAGAACTTGAAAAAAAAGAGTTCCCTTGTGGCTAATAAATAATGAGTCTATTTTAGAAAGTCTACTTTTCATGATATAAATCAAAACTTTAAAAATATAACTGTAAATTTATATCACAAGAGAAATTATGAAAGTTGCTCATAATGTATCTATATAAACTTGCACTTCTCTGTTATTATTTCAG	371M	GATCCAGTGAG	11M	GTTATTGTGATGACCCAGACTCCACTCTCCCTGCCCGTCACCCCTGGAGAGCCGGCCTCCATCTCCTGCAGGTCTAGTCAGAGCCTCTTGGATAGTGATGATGGAAACACCTATTTGGATTGTTACCTGCAGAAGCCAGGGCAGTCTCCACAGCTCCTGATCTATACGCTTTCCTATCGGGCCTCTGGAGTCCCAGACAGGTTCAGTGACAGTGGGTCAGGCACTGATTTCACACTGAAAATCAGCAGGGTGGAGGCTGAGGATGTTGGAGTTTATTACTGCATGCAACGTATAGAGTTTCCTTC	305M	GTTATTGTGATGACCCAGACTCCACTCTCCCTGCCCGTCACCCCTGGAGAGCCGGCCTCCATCTCCTGCAGGTCTAGTCAGAGCCTCTTGGATAGTGATGATGGAAACACCTATTTGGATTGTTACCTGCAGAAGCCAGGGCAGTCTCCACAGCTCCTGATCTATACGCTT.....................TCCTATCGGGCCTCTGGAGTCCCA...GACAGGTTCAGTGACAGTGGG......TCAGGCACTGATTTCACACTGAAAATCAGCAGGGTGGAGGCTGAGGATGTTGGAGTTTATTACTGCATGCAACGTATAGAGTTTCCTTC	CACAGTG	7M	GTACAGCCCTGA	12M	ACAGAAACC	9M
HG03718	hap2	h1tg000095l_hap2_distal	IGKV2D-40	IGKV2D-40*01_c120t_g123t_g233a	IGKV2D-40_N5	IGKV2D-40*01	+	99.02	GATATTGTGATGACCCAGACTCCACTCTCCCTGCCCGTCACCCCTGGAGAGCCGGCCTCCATCTCCTGCAGGTCTAGTCAGAGCCTCTTGGATAGTGATGATGGAAACACCTATTTGGACTGGTACCTGCAGAAGCCAGGGCAGTCTCCACAGCTCCTGATCTATACGCTTTCCTATCGGGCCTCTGGAGTCCCAGACAGGTTCAGTGGCAGTGGGTCAGGCACTGATTTCACACTGAAAATCAGCAGGGTGGAGGCTGAGGATGTTGGAGTTTATTACTGCATGCAACGTATAGAGTTTCCTTC	3	NS		Conserved Trp not found	9876	10180	305	59.8754	56	44	0	305	0:0:0:0:0:0:0:0:0:0:0:0:0:0:0:0:0:0:0:0:0:3:0:0:0:0:0:6:2:0:0:0:0:0:0:0:0:0:0:3:1:0:0:0:0:0:0:0:0:0:0:0:3:1:0:2:0:0:0:0:0:0:0:0:0:0:0:0:0:0:1:0:0:0:0:0:0:0:0:0:0:0:0:0:0:0:0:0:0:0:0:0:0:0:0:0:0:0:0:0:0:0:0:0:0:0:0:0:0:0:0:0:0:0:0:0:0:0:0:0:0:0:0:0:0:0:0:0:0:0:0:0:0:0:0:0:0:0:0:0:0:0:0:0:0:0:0:0:0:0:0:0:0:0:3:1:0:0:0:0:0:0:0:0:0:0:0:0:0:0:0:1:0:0:0:0:0:0:0:0:3:1:0:0:0:0:0:0:0:0:3:0:0:0:0:0:0:0:0:0…	59:59:59:59:59:59:59:59:59:59:59:59:59:59:59:59:59:59:59:59:59:59:59:59:59:59:59:59:57:59:59:59:59:59:59:59:59:59:59:59:58:59:59:59:59:59:59:59:59:59:59:59:59:58:59:60:60:60:60:60:60:60:60:60:60:60:60:60:60:60:59:60:60:60:60:60:60:60:60:60:60:60:60:60:60:60:60:60:60:60:60:60:60:60:60:60:60:60:60:60:60:60:60:60:60:60:60:60:60:60:60:60:60:60:60:60:60:60:60:60:60:60:60:60:60:60:60:60:60:60:60:60:60:…	100	305	ATGAGGCTCCCTGCTCAGCTCCTGGGGCTGCTAATGCTCTGGGTCCCTGGTAAGGACAGAAAGAGATGAGGGAGGACAACCGGGTGGGAGGTGAGCTCTGTGGGCTCCACAGCTTCACATGTTTATTCCAGTAACGTGATAGAGTCACATGGTCTATGCTCCAGGGAATGGAATTCAGGTTTGTCTTATGAATAATCAGGATTCACCTCCAGGGAACGATGACCAGTGCTCTGATTAAGAACTTGAAAAAAAAGAGTTCCCTTGTGGCTAATAAATAATGAGTCTATTTTAGAAAGTCTACTTTTCATGATATAAATCAAAACTTTAAAAATGTAACTGTAAATTTATATCACAAGAGAAATTATGAAAGTTGCTCATAATGTATCTATATAAACTTGC…	764M	ATGAGGCTCCCTGCTCAGCTCCTGGGGCTGCTAATGCTCTGGGTCCCTG	49M	GTAAGGACAGAAAGAGATGAGGGAGGACAACCGGGTGGGAGGTGAGCTCTGTGGGCTCCACAGCTTCACATGTTTATTCCAGTAACGTGATAGAGTCACATGGTCTATGCTCCAGGGAATGGAATTCAGGTTTGTCTTATGAATAATCAGGATTCACCTCCAGGGAACGATGACCAGTGCTCTGATTAAGAACTTGAAAAAAAAGAGTTCCCTTGTGGCTAATAAATAATGAGTCTATTTTAGAAAGTCTACTTTTCATGATATAAATCAAAACTTTAAAAATGTAACTGTAAATTTATATCACAAGAGAAATTATGAAAGTTGCTCATAATGTATCTATATAAACTTGCACTTCTCTGTTATTATTTCAG	371M	GATCCAGTGAG	11M	GATATTGTGATGACCCAGACTCCACTCTCCCTGCCCGTCACCCCTGGAGAGCCGGCCTCCATCTCCTGCAGGTCTAGTCAGAGCCTCTTGGATAGTGATGATGGAAACACCTATTTGGATTGTTACCTGCAGAAGCCAGGGCAGTCTCCACAGCTCCTGATCTATACGCTTTCCTATCGGGCCTCTGGAGTCCCAGACAGGTTCAGTGACAGTGGGTCAGGCACTGATTTCACACTGAAAATCAGCAGGGTGGAGGCTGAGGATGTTGGAGTTTATTACTGCATGCAACGTATAGAGTTTCCTTC	305M	GATATTGTGATGACCCAGACTCCACTCTCCCTGCCCGTCACCCCTGGAGAGCCGGCCTCCATCTCCTGCAGGTCTAGTCAGAGCCTCTTGGATAGTGATGATGGAAACACCTATTTGGATTGTTACCTGCAGAAGCCAGGGCAGTCTCCACAGCTCCTGATCTATACGCTT.....................TCCTATCGGGCCTCTGGAGTCCCA...GACAGGTTCAGTGACAGTGGG......TCAGGCACTGATTTCACACTGAAAATCAGCAGGGTGGAGGCTGAGGATGTTGGAGTTTATTACTGCATGCAACGTATAGAGTTTCCTTC	CACAGTG	7M	GTACAGCCCTGA	12M	ACAGAAACC	9M
HG01616	hap1	h1tg000030l_distal_hap1	IGKV2D-40	IGKV2D-40*01_c195t	IGKV2D-40_N2	IGKV2D-40*01	+	99.67	GATATTGTGATGACCCAGACTCCACTCTCCCTGCCCGTCACCCCTGGAGAGCCGGCCTCCATCTCCTGCAGGTCTAGTCAGAGCCTCTTGGATAGTGATGATGGAAACACCTATTTGGACTGGTACCTGCAGAAGCCAGGGCAGTCTCCACAGCTCCTGATCTATACGCTTTCCTATCGGGCCTCTGGAGTCCCAGACAGGTTCAGTGGCAGTGGGTCAGGCACTGATTTCACACTGAAAATCAGCAGGGTGGAGGCTGAGGATGTTGGAGTTTATTACTGCATGCAACGTATAGAGTTTCCTTC	4	S	IGKV2E-40*01_c195t		10004	10308	305	188.518	181	144	0	305	0:0:0:0:0:0:0:0:0:0:0:0:4:1:1:0:0:0:0:0:6:0:0:0:0:0:0:9:3:0:0:0:4:7:1:1:3:1:0:7:2:0:1:3:0:0:0:2:0:0:0:0:0:0:3:0:0:3:1:0:0:0:0:1:0:0:0:0:0:0:0:0:0:0:0:0:0:6:0:0:0:0:0:0:0:0:3:0:0:0:0:0:0:0:0:3:0:0:0:0:0:0:0:3:0:0:0:0:0:0:0:0:0:0:0:3:0:0:0:0:0:0:0:0:3:0:3:0:0:0:0:0:0:0:0:0:0:0:0:0:0:0:0:0:0:0:3:1:0:0:3:1:1:0:3:1:3:0:0:0:0:0:0:0:3:0:0:5:0:0:0:3:3:1:4:1:0:9:3:0:3:1:0:0:0:0:0:0:2:0:6:1:0:0:0:0:0:0:0:0…	188:188:188:188:188:188:188:188:188:188:188:188:187:187:187:188:188:188:188:188:188:188:188:188:188:188:188:188:185:188:188:188:187:187:187:187:188:188:189:189:186:188:188:187:187:187:187:188:188:188:188:188:188:188:188:188:188:188:187:188:188:188:188:187:188:188:188:188:188:188:188:188:188:188:188:188:188:188:188:188:188:188:188:188:188:188:188:188:188:188:188:188:188:188:188:188:188:188:188:188…	100	305	ATGAGGCTCCCTGCTCAGCTCCTGGGGCTGCTAATGCTCTGGGTCCCTGGTAAGGACAGAAAGAGATGAGGGAGGACAACTGGGTGGGAGGTGAGCTCTGTGGGCTCCACAGCTTCACATGTTTATTCCAATAATGTGATAGAGGCACATGGTCTATGCTCCAGGGAATGGAATTCAGGTTTGTCTTATGAATAATCAGGATTCACCTCCAGGGAACGATGACCAGTGCTCTGATTAAGAACTTGAAAAAAAAGAGTTCCCTTGTGGCTAATAAATAATGGGTCTATTTTAGAAAGTCTACTTTTCATGATATAAATCAAAACTTTAAAAATGTAACTGTAAATTTATATCACAAGAGAAATTATGAAAGTTGCTCATAATGTATCTATATAAACTTGC…	764M	ATGAGGCTCCCTGCTCAGCTCCTGGGGCTGCTAATGCTCTGGGTCCCTG	49M	GTAAGGACAGAAAGAGATGAGGGAGGACAACTGGGTGGGAGGTGAGCTCTGTGGGCTCCACAGCTTCACATGTTTATTCCAATAATGTGATAGAGGCACATGGTCTATGCTCCAGGGAATGGAATTCAGGTTTGTCTTATGAATAATCAGGATTCACCTCCAGGGAACGATGACCAGTGCTCTGATTAAGAACTTGAAAAAAAAGAGTTCCCTTGTGGCTAATAAATAATGGGTCTATTTTAGAAAGTCTACTTTTCATGATATAAATCAAAACTTTAAAAATGTAACTGTAAATTTATATCACAAGAGAAATTATGAAAGTTGCTCATAATGTATCTATATAAACTTGCACTTCTCTGTTATTATTTCAG	371M	GATCCAGTGAG	11M	GATATTGTGATGACCCAGACTCCACTCTCCCTGCCCGTCACCCCTGGAGAGCCGGCCTCCATCTCCTGCAGGTCTAGTCAGAGCCTCTTGGATAGTGATGATGGAAACACCTATTTGGACTGGTACCTGCAGAAGCCAGGGCAGTCTCCACAGCTCCTGATCTATACGCTTTCTTATCGGGCCTCTGGAGTCCCAGACAGGTTCAGTGGCAGTGGGTCAGGCACTGATTTCACACTGAAAATCAGCAGGGTGGAGGCTGAGGATGTTGGAGTTTATTACTGCATGCAACGTATAGAGTTTCCTTC	305M	GATATTGTGATGACCCAGACTCCACTCTCCCTGCCCGTCACCCCTGGAGAGCCGGCCTCCATCTCCTGCAGGTCTAGTCAGAGCCTCTTGGATAGTGATGATGGAAACACCTATTTGGACTGGTACCTGCAGAAGCCAGGGCAGTCTCCACAGCTCCTGATCTATACGCTT.....................TCTTATCGGGCCTCTGGAGTCCCA...GACAGGTTCAGTGGCAGTGGG......TCAGGCACTGATTTCACACTGAAAATCAGCAGGGTGGAGGCTGAGGATGTTGGAGTTTATTACTGCATGCAACGTATAGAGTTTCCTTC	CACAGTG	7M	GTACAGCCCTGA	12M	ACAGAAACC	9M
NA19735	hap1	hap1_distal_1/0/0_8_5_5	IGKV2D-40	IGKV2D-40*01_c195t	IGKV2D-40_N2	IGKV2D-40*01	+	99.67	GATATTGTGATGACCCAGACTCCACTCTCCCTGCCCGTCACCCCTGGAGAGCCGGCCTCCATCTCCTGCAGGTCTAGTCAGAGCCTCTTGGATAGTGATGATGGAAACACCTATTTGGACTGGTACCTGCAGAAGCCAGGGCAGTCTCCACAGCTCCTGATCTATACGCTTTCCTATCGGGCCTCTGGAGTCCCAGACAGGTTCAGTGGCAGTGGGTCAGGCACTGATTTCACACTGAAAATCAGCAGGGTGGAGGCTGAGGATGTTGGAGTTTATTACTGCATGCAACGTATAGAGTTTCCTTC	4	S	IGKV2E-40*01_c195t		10004	10308	305	96.8	94	78	0	305	3:1:0:0:0:0:0:0:0:0:0:0:5:0:0:0:0:0:0:0:0:0:0:0:0:0:0:9:1:0:0:0:6:0:0:0:0:0:0:0:0:0:0:0:0:3:0:0:0:0:0:0:3:1:0:0:0:0:0:0:0:0:0:3:1:0:0:0:0:1:0:0:0:0:0:0:0:0:0:2:0:0:0:0:0:0:0:0:0:0:0:0:0:0:0:0:0:0:0:0:0:3:0:3:1:0:0:0:0:0:0:0:0:0:0:0:0:0:0:0:1:0:0:0:0:0:0:0:0:3:0:0:0:0:0:0:0:6:0:0:0:1:0:0:0:0:0:0:0:0:0:0:0:0:0:0:0:0:0:0:0:0:0:0:0:0:0:0:0:2:0:0:3:1:0:0:0:0:0:0:0:0:0:0:0:0:0:0:0:0:6:1:0:0:0:0:0:0:0:0…	95:94:95:95:95:95:95:95:95:95:95:95:96:96:96:96:96:96:96:96:96:96:96:96:96:96:96:96:95:96:96:96:96:96:96:96:96:96:96:96:96:96:96:96:96:96:96:96:96:96:96:96:96:95:96:96:96:96:96:96:96:96:96:96:95:96:96:96:96:95:96:96:96:96:96:96:96:96:96:97:97:97:97:97:97:97:97:97:97:97:97:97:97:97:97:97:97:97:97:97:97:97:97:97:96:97:97:97:97:97:97:97:97:97:97:97:97:97:97:97:97:96:96:96:96:96:96:96:96:96:96:96:96:…	100	305	ATGAGGCTCCCTGCTCAGCTCCTGGGGCTGCTAATGCTCTGGGTCCCTGGTAAGGACAGAAAGAGATGAGGGAGGACAACTGGGTGGGAGGTGAGCTCTGTGGGCTCCACAGCTTCACATGTTTATTCCAATAATGTGATAGAGGCACATGGTCTATGCTCCAGGGAATGGAATTCAGGTTTGTCTTATGAATAATCAGGATTCACCTCCAGGGAACGATGACCAGTGCTCTGATTAAGAACTTGAAAAAAAAGAGTTCCCTTGTGGCTAATAAATAATGGGTCTATTTTAGAAAGTCTACTTTTCATGATATAAATCAAAACTTTAAAAATGTAACTGTAAATTTATATCACAAGAGAAATTATGAAAGTTGCTCATAATGTATCTATATAAACTTGC…	764M	ATGAGGCTCCCTGCTCAGCTCCTGGGGCTGCTAATGCTCTGGGTCCCTG	49M	GTAAGGACAGAAAGAGATGAGGGAGGACAACTGGGTGGGAGGTGAGCTCTGTGGGCTCCACAGCTTCACATGTTTATTCCAATAATGTGATAGAGGCACATGGTCTATGCTCCAGGGAATGGAATTCAGGTTTGTCTTATGAATAATCAGGATTCACCTCCAGGGAACGATGACCAGTGCTCTGATTAAGAACTTGAAAAAAAAGAGTTCCCTTGTGGCTAATAAATAATGGGTCTATTTTAGAAAGTCTACTTTTCATGATATAAATCAAAACTTTAAAAATGTAACTGTAAATTTATATCACAAGAGAAATTATGAAAGTTGCTCATAATGTATCTATATAAACTTGCACTTCTCTGTTATTATTTCAG	371M	GATCCAGTGAG	11M	GATATTGTGATGACCCAGACTCCACTCTCCCTGCCCGTCACCCCTGGAGAGCCGGCCTCCATCTCCTGCAGGTCTAGTCAGAGCCTCTTGGATAGTGATGATGGAAACACCTATTTGGACTGGTACCTGCAGAAGCCAGGGCAGTCTCCACAGCTCCTGATCTATACGCTTTCTTATCGGGCCTCTGGAGTCCCAGACAGGTTCAGTGGCAGTGGGTCAGGCACTGATTTCACACTGAAAATCAGCAGGGTGGAGGCTGAGGATGTTGGAGTTTATTACTGCATGCAACGTATAGAGTTTCCTTC	305M	GATATTGTGATGACCCAGACTCCACTCTCCCTGCCCGTCACCCCTGGAGAGCCGGCCTCCATCTCCTGCAGGTCTAGTCAGAGCCTCTTGGATAGTGATGATGGAAACACCTATTTGGACTGGTACCTGCAGAAGCCAGGGCAGTCTCCACAGCTCCTGATCTATACGCTT.....................TCTTATCGGGCCTCTGGAGTCCCA...GACAGGTTCAGTGGCAGTGGG......TCAGGCACTGATTTCACACTGAAAATCAGCAGGGTGGAGGCTGAGGATGTTGGAGTTTATTACTGCATGCAACGTATAGAGTTTCCTTC	CACAGTG	7M	GTACAGCCCTGA	12M	ACAGAAACC	9M
HG03018	hap2	hap2_distal_0/0/0_8_8_8	IGKV2D-40	IGKV2D-40*01_c195t	IGKV2D-40_N2	IGKV2D-40*01	+	99.67	GATATTGTGATGACCCAGACTCCACTCTCCCTGCCCGTCACCCCTGGAGAGCCGGCCTCCATCTCCTGCAGGTCTAGTCAGAGCCTCTTGGATAGTGATGATGGAAACACCTATTTGGACTGGTACCTGCAGAAGCCAGGGCAGTCTCCACAGCTCCTGATCTATACGCTTTCCTATCGGGCCTCTGGAGTCCCAGACAGGTTCAGTGGCAGTGGGTCAGGCACTGATTTCACACTGAAAATCAGCAGGGTGGAGGCTGAGGATGTTGGAGTTTATTACTGCATGCAACGTATAGAGTTTCCTTC	4	S	IGKV2E-40*01_c195t		9991	10295	305	89.3607	86	64	0	305	0:0:0:3:1:1:0:0:0:0:0:0:0:0:0:0:0:0:0:0:0:0:0:0:0:0:0:3:4:0:0:0:0:0:0:0:0:0:0:3:1:0:0:0:3:1:0:0:0:0:0:0:0:0:0:0:0:2:0:0:0:0:0:0:0:1:0:0:0:3:1:0:0:0:0:3:0:0:0:3:1:3:3:1:3:0:3:1:2:0:0:0:0:0:0:0:0:0:0:0:0:0:0:6:2:0:0:0:0:0:0:0:3:1:0:3:1:0:0:0:0:0:0:0:0:0:0:0:0:0:0:0:0:0:0:0:0:3:1:0:0:0:0:2:0:3:0:0:0:0:0:0:0:0:0:0:0:0:0:0:0:0:0:0:0:0:0:0:0:0:0:0:2:8:0:0:0:3:1:0:0:0:0:0:0:0:0:0:0:0:12:3:0:0:0:0:0:0:0:…	89:89:89:89:88:89:88:88:88:88:88:88:88:88:88:88:88:88:88:88:88:88:88:88:88:88:88:88:87:88:88:88:88:88:88:88:88:88:88:88:87:88:88:88:88:87:88:88:88:88:88:88:88:88:88:88:88:89:89:89:89:89:89:89:89:88:89:89:89:89:88:89:89:89:89:89:89:89:89:89:88:89:89:88:89:89:89:88:90:90:90:90:90:90:90:90:90:90:90:90:90:90:90:90:89:89:89:89:89:89:89:89:89:88:89:89:88:89:89:89:89:89:89:89:89:89:89:89:89:89:89:89:89:…	100	305	ATGAGGCTCCCTGCTCAGCTCCTGGGGCTGCTAATGCTCTGGGTCCCTGGTAAGGACAGAAAGAGATGAGGGAGGACAACTGGGTGGGAGGTGAGCTCTGTGGGCTCCACAGCTTCACATGTTTATTCCAATAATGTGATAGAGGCACATGGTCTATGCTCCAGGGAATGGAATTCAGGTTTGTCTTATGAATAATCAGGATTCACCTCCAGGGAACGATGACCAGTGCTCTGATTAAGAACTTGAAAAAAAAGAGTTCCCTTGTGGCTAATAAATAATGGGTCTATTTTAGAAAGTCTACTTTTCATGATATAAATCAAAACTTTAAAAATGTAACTGTAAATTTATATCACAAGAGAAATTATGAAAGTTGCTCATAATGTATCTATATAAACTTGC…	764M	ATGAGGCTCCCTGCTCAGCTCCTGGGGCTGCTAATGCTCTGGGTCCCTG	49M	GTAAGGACAGAAAGAGATGAGGGAGGACAACTGGGTGGGAGGTGAGCTCTGTGGGCTCCACAGCTTCACATGTTTATTCCAATAATGTGATAGAGGCACATGGTCTATGCTCCAGGGAATGGAATTCAGGTTTGTCTTATGAATAATCAGGATTCACCTCCAGGGAACGATGACCAGTGCTCTGATTAAGAACTTGAAAAAAAAGAGTTCCCTTGTGGCTAATAAATAATGGGTCTATTTTAGAAAGTCTACTTTTCATGATATAAATCAAAACTTTAAAAATGTAACTGTAAATTTATATCACAAGAGAAATTATGAAAGTTGCTCATAATGTATCTATATAAACTTGCACTTCTCTGTTATTATTTCAG	371M	GATCCAGTGAG	11M	GATATTGTGATGACCCAGACTCCACTCTCCCTGCCCGTCACCCCTGGAGAGCCGGCCTCCATCTCCTGCAGGTCTAGTCAGAGCCTCTTGGATAGTGATGATGGAAACACCTATTTGGACTGGTACCTGCAGAAGCCAGGGCAGTCTCCACAGCTCCTGATCTATACGCTTTCTTATCGGGCCTCTGGAGTCCCAGACAGGTTCAGTGGCAGTGGGTCAGGCACTGATTTCACACTGAAAATCAGCAGGGTGGAGGCTGAGGATGTTGGAGTTTATTACTGCATGCAACGTATAGAGTTTCCTTC	305M	GATATTGTGATGACCCAGACTCCACTCTCCCTGCCCGTCACCCCTGGAGAGCCGGCCTCCATCTCCTGCAGGTCTAGTCAGAGCCTCTTGGATAGTGATGATGGAAACACCTATTTGGACTGGTACCTGCAGAAGCCAGGGCAGTCTCCACAGCTCCTGATCTATACGCTT.....................TCTTATCGGGCCTCTGGAGTCCCA...GACAGGTTCAGTGGCAGTGGG......TCAGGCACTGATTTCACACTGAAAATCAGCAGGGTGGAGGCTGAGGATGTTGGAGTTTATTACTGCATGCAACGTATAGAGTTTCCTTC	CACAGTG	7M	GTACAGCCCTGA	12M	ACAGAAACC	9M
NA20351	hap1	hap1_distal_2/0/0_8_7_7	IGKV2D-40	IGKV2D-40*01_c195t	IGKV2D-40_N2	IGKV2D-40*01	+	99.67	GATATTGTGATGACCCAGACTCCACTCTCCCTGCCCGTCACCCCTGGAGAGCCGGCCTCCATCTCCTGCAGGTCTAGTCAGAGCCTCTTGGATAGTGATGATGGAAACACCTATTTGGACTGGTACCTGCAGAAGCCAGGGCAGTCTCCACAGCTCCTGATCTATACGCTTTCCTATCGGGCCTCTGGAGTCCCAGACAGGTTCAGTGGCAGTGGGTCAGGCACTGATTTCACACTGAAAATCAGCAGGGTGGAGGCTGAGGATGTTGGAGTTTATTACTGCATGCAACGTATAGAGTTTCCTTC	4	S	IGKV2E-40*01_c195t		9993	10297	305	71.9443	66	56	0	305	0:5:0:0:0:1:0:0:0:1:0:0:3:3:0:0:0:3:1:0:0:0:0:0:0:2:0:0:0:0:0:0:0:0:0:0:0:0:0:6:1:0:0:0:6:2:0:0:0:0:0:0:0:0:0:0:0:0:0:0:0:0:0:3:1:0:0:3:0:0:0:3:1:0:0:1:0:0:0:0:0:0:0:0:0:0:0:0:0:0:0:0:0:0:0:0:0:0:0:0:0:0:0:3:0:0:0:0:0:0:0:0:0:0:0:0:0:0:0:4:0:0:4:0:4:0:0:1:0:0:0:0:0:0:0:0:1:0:0:0:0:0:0:0:3:0:1:0:0:0:0:0:0:0:0:0:0:1:3:0:0:0:0:0:0:0:0:0:0:0:0:0:3:4:0:1:0:3:1:0:0:0:0:0:0:0:0:0:0:0:5:0:0:0:0:0:0:0:0:0…	75:70:75:75:75:75:74:74:74:74:73:73:73:73:73:73:73:73:72:73:73:73:73:73:73:74:74:74:74:74:74:74:74:74:74:74:74:74:74:74:73:74:74:74:74:72:74:74:74:74:74:74:74:74:74:74:74:74:74:74:74:74:74:74:73:74:74:74:74:74:74:74:73:74:74:74:73:73:73:73:73:73:73:73:73:73:73:73:73:73:73:73:73:73:73:73:73:73:73:73:73:73:73:73:73:73:73:73:73:73:73:73:73:73:73:73:73:73:73:69:73:73:69:73:73:73:73:72:73:73:73:73:73:…	100	305	ATGAGGCTCCCTGCTCAGCTCCTGGGGCTGCTAATGCTCTGGGTCCCTGGTAAGGACAGAAAGAGATGAGGGAGGACAACTGGGTGGGAGGTGAGCTCTGTGGGCTCCACAGCTTCACATGTTTATTCCAATAATGTGATAGAGGCACATGGTCTATGCTCCAGGGAATGGAATTCAGGTTTGTCTTATGAATAATCAGGATTCACCTCCAGGGAACGATGACCAGTGCTCTGATTAAGAACTTGAAAAAAAAGAGTTCCCTTGTGGCTAATAAATAATGGGTCTATTTTAGAAAGTCTACTTTTCATGATATAAATCAAAACTTTAAAAATGTAACTGTAAATTTATATCACAAGAGAAATTATGAAAGTTGCTCATAATGTATCTATATAAACTTGC…	764M	ATGAGGCTCCCTGCTCAGCTCCTGGGGCTGCTAATGCTCTGGGTCCCTG	49M	GTAAGGACAGAAAGAGATGAGGGAGGACAACTGGGTGGGAGGTGAGCTCTGTGGGCTCCACAGCTTCACATGTTTATTCCAATAATGTGATAGAGGCACATGGTCTATGCTCCAGGGAATGGAATTCAGGTTTGTCTTATGAATAATCAGGATTCACCTCCAGGGAACGATGACCAGTGCTCTGATTAAGAACTTGAAAAAAAAGAGTTCCCTTGTGGCTAATAAATAATGGGTCTATTTTAGAAAGTCTACTTTTCATGATATAAATCAAAACTTTAAAAATGTAACTGTAAATTTATATCACAAGAGAAATTATGAAAGTTGCTCATAATGTATCTATATAAACTTGCACTTCTCTGTTATTATTTCAG	371M	GATCCAGTGAG	11M	GATATTGTGATGACCCAGACTCCACTCTCCCTGCCCGTCACCCCTGGAGAGCCGGCCTCCATCTCCTGCAGGTCTAGTCAGAGCCTCTTGGATAGTGATGATGGAAACACCTATTTGGACTGGTACCTGCAGAAGCCAGGGCAGTCTCCACAGCTCCTGATCTATACGCTTTCTTATCGGGCCTCTGGAGTCCCAGACAGGTTCAGTGGCAGTGGGTCAGGCACTGATTTCACACTGAAAATCAGCAGGGTGGAGGCTGAGGATGTTGGAGTTTATTACTGCATGCAACGTATAGAGTTTCCTTC	305M	GATATTGTGATGACCCAGACTCCACTCTCCCTGCCCGTCACCCCTGGAGAGCCGGCCTCCATCTCCTGCAGGTCTAGTCAGAGCCTCTTGGATAGTGATGATGGAAACACCTATTTGGACTGGTACCTGCAGAAGCCAGGGCAGTCTCCACAGCTCCTGATCTATACGCTT.....................TCTTATCGGGCCTCTGGAGTCCCA...GACAGGTTCAGTGGCAGTGGG......TCAGGCACTGATTTCACACTGAAAATCAGCAGGGTGGAGGCTGAGGATGTTGGAGTTTATTACTGCATGCAACGTATAGAGTTTCCTTC	CACAGTG	7M	GTACAGCCCTGA	12M	ACAGAAACC	9M
HG02513	hap2	hap2_distal_2/0/0_8_4_4	IGKV2D-40	IGKV2D-40*01_t26c	IGKV2D-40_N4	IGKV2D-40*01	+	99.67	GATATTGTGATGACCCAGACTCCACTCTCCCTGCCCGTCACCCCTGGAGAGCCGGCCTCCATCTCCTGCAGGTCTAGTCAGAGCCTCTTGGATAGTGATGATGGAAACACCTATTTGGACTGGTACCTGCAGAAGCCAGGGCAGTCTCCACAGCTCCTGATCTATACGCTTTCCTATCGGGCCTCTGGAGTCCCAGACAGGTTCAGTGGCAGTGGGTCAGGCACTGATTTCACACTGAAAATCAGCAGGGTGGAGGCTGAGGATGTTGGAGTTTATTACTGCATGCAACGTATAGAGTTTCCTTC	8	NS			9991	10295	305	56.5803	55	41	0	305	0:0:0:3:1:0:0:0:0:0:2:0:3:1:0:0:0:3:1:0:0:0:0:0:0:6:0:0:0:0:0:3:0:0:0:0:3:1:0:6:2:0:0:0:6:2:0:0:0:0:0:0:1:1:0:1:0:0:0:0:0:0:0:0:4:1:1:0:3:1:0:0:0:0:0:0:0:0:0:0:0:1:0:1:0:0:0:0:0:0:0:0:0:0:0:0:0:0:0:0:0:0:0:0:0:0:0:0:0:0:0:0:6:2:0:3:1:0:0:0:0:0:0:0:0:0:0:0:0:0:0:0:0:0:0:0:0:0:0:0:0:0:0:3:1:0:0:0:0:0:0:0:0:0:0:0:1:0:0:0:0:0:0:0:0:0:1:1:6:2:0:0:0:0:0:4:1:4:1:1:0:0:0:0:0:3:1:0:0:0:0:0:0:0:0:0:8:1:4:1…	55:55:55:55:54:55:55:55:55:55:56:56:56:55:56:56:56:56:55:56:56:56:56:56:56:50:56:56:56:56:56:56:56:56:56:56:56:55:56:56:54:56:56:56:56:54:56:56:56:56:56:56:55:55:56:55:56:56:56:56:56:56:56:56:56:55:55:56:56:55:56:56:56:56:56:56:56:56:56:56:56:55:56:55:56:56:56:56:56:56:56:56:56:56:56:56:56:56:56:56:56:56:56:56:56:56:56:56:56:56:56:56:56:54:56:56:55:56:56:56:56:56:56:56:56:56:56:56:56:56:56:56:56:…	100	305	ATGAGGCTCCCTGCTCAGCTCCTGGGGCTGCTAATGCTCTGGGTCCCTGGTAAGGACAGAAAGAGATGAGGGAGGACAACTGGGTGGGAGGTGAGCTCTGTGGGCTCCACAGCTTCACATGTTTATTCCAATAATGTGATAGAGGCACATGGTCTATGCTCCAGGGAATGGAATTCAGGTTTGTCTTATGAATAATCAGGATTCACCTCCAGGGAACGATGACCAGTGCTCTGATTAAGAACTTGAAAAAAAAGAGTTCCCTTGTGGCTAATAAATAATGGGTCTATTTTAGAAAGTCTACTTTTCATGATATAAATCAAAACTTTAAAAATGTAACTGTAAATTTATATCACAAGAGAAATTATGAAAGTTGCTCATAATGTATCTATATAAACTTGC…	764M	ATGAGGCTCCCTGCTCAGCTCCTGGGGCTGCTAATGCTCTGGGTCCCTG	49M	GTAAGGACAGAAAGAGATGAGGGAGGACAACTGGGTGGGAGGTGAGCTCTGTGGGCTCCACAGCTTCACATGTTTATTCCAATAATGTGATAGAGGCACATGGTCTATGCTCCAGGGAATGGAATTCAGGTTTGTCTTATGAATAATCAGGATTCACCTCCAGGGAACGATGACCAGTGCTCTGATTAAGAACTTGAAAAAAAAGAGTTCCCTTGTGGCTAATAAATAATGGGTCTATTTTAGAAAGTCTACTTTTCATGATATAAATCAAAACTTTAAAAATGTAACTGTAAATTTATATCACAAGAGAAATTATGAAAGTTGCTCATAATGTATCTATATAAACTTGCACTTCTCTGTTATTATTTCAG	371M	GATCCAGTGAG	11M	GATATTGTGATGACCCAGACTCCACCCTCCCTGCCCGTCACCCCTGGAGAGCCGGCCTCCATCTCCTGCAGGTCTAGTCAGAGCCTCTTGGATAGTGATGATGGAAACACCTATTTGGACTGGTACCTGCAGAAGCCAGGGCAGTCTCCACAGCTCCTGATCTATACGCTTTCCTATCGGGCCTCTGGAGTCCCAGACAGGTTCAGTGGCAGTGGGTCAGGCACTGATTTCACACTGAAAATCAGCAGGGTGGAGGCTGAGGATGTTGGAGTTTATTACTGCATGCAACGTATAGAGTTTCCTTC	305M	GATATTGTGATGACCCAGACTCCACCCTCCCTGCCCGTCACCCCTGGAGAGCCGGCCTCCATCTCCTGCAGGTCTAGTCAGAGCCTCTTGGATAGTGATGATGGAAACACCTATTTGGACTGGTACCTGCAGAAGCCAGGGCAGTCTCCACAGCTCCTGATCTATACGCTT.....................TCCTATCGGGCCTCTGGAGTCCCA...GACAGGTTCAGTGGCAGTGGG......TCAGGCACTGATTTCACACTGAAAATCAGCAGGGTGGAGGCTGAGGATGTTGGAGTTTATTACTGCATGCAACGTATAGAGTTTCCTTC	CACAGTG	7M	GTACAGCCCTGA	12M	ACAGAAACC	9M
HG01700	hap2	hap2_proximal_0/0/0_8_2_2	IGKV3-15	IGKV3-15*01_c141g	IGKV3-15_N2	IGKV3-15*01	-	99.65	GAAATAGTGATGACGCAGTCTCCAGCCACCCTGTCTGTGTCTCCAGGGGAAAGAGCCACCCTCTCCTGCAGGGCCAGTCAGAGTGTTAGCAGCAACTTAGCCTGGTACCAGCAGAAACCTGGCCAGGCTCCCAGGCTCCTCATCTATGGTGCATCCACCAGGGCCACTGGTATCCCAGCCAGGTTCAGTGGCAGTGGGTCTGGGACAGAGTTCACTCTCACCATCAGCAGCCTGCAGTCTGAAGATTTTGCAGTTTATTACTGTCAGCAGTATAATAACTGGCCTCC	1	S	IGKV3-15*01_c141g		223259	223545	287	33.4808	33	24	0	287	0:0:0:0:0:0:0:0:0:0:0:0:0:0:0:0:0:0:0:0:0:0:0:0:0:0:0:0:0:0:0:0:0:0:0:0:0:0:0:0:0:0:0:0:0:0:0:0:0:0:0:0:0:0:0:0:0:0:0:0:0:0:0:0:0:0:0:0:0:0:0:0:0:0:0:0:0:0:0:0:0:0:0:0:0:0:0:0:0:0:0:0:0:0:0:0:0:0:0:1:0:3:1:0:0:0:0:0:0:0:0:0:0:0:0:0:0:0:0:0:0:6:0:0:0:0:0:0:0:0:0:0:0:0:0:0:0:0:0:3:1:0:0:0:0:0:0:3:1:0:0:0:0:0:0:0:0:0:0:0:0:0:0:0:0:0:0:0:4:4:1:0:0:0:0:0:0:0:0:0:0:0:0:0:3:0:0:0:0:0:0:3:1:0:0:0:0:0:0:0…	34:34:34:34:34:34:34:34:34:34:34:34:34:34:34:34:34:34:34:34:34:34:34:34:34:34:34:34:34:34:34:34:34:34:34:34:34:34:34:34:34:34:34:34:34:34:34:34:34:34:34:34:34:34:34:34:34:34:34:34:34:34:34:34:34:34:34:34:34:34:34:34:34:34:34:34:34:34:34:34:34:34:34:34:34:34:34:34:34:34:34:34:34:34:34:34:34:34:34:34:33:33:32:33:33:33:33:33:33:33:33:33:33:33:33:33:33:33:33:33:33:33:33:33:33:33:33:33:33:33:33:33:33:…	100	287	ATGGAAGCCCCAGCGCAGCTTCTCTTCCTCCTGCTACTCTGGCTCCCAGGTGAGGGGAATATGAGGTGGTTTTGCACATCAGTGAAAACTCCTGCCACCTCTGCTCAGCAAGAAATATAATTAAAATTCAATGTAGATCAACAATTTTGGCTCTACTTAAAGACAGTGGGTTTGATTTTGATTACATGAGTGCATTTCTGTTTTATTTCCAATTTCAGATACCACTGGAGAAATAGTGATGACGCAGTCTCCAGCCACCCTGTCTGTGTCTCCAGGGGAAAGAGCCACCCTCTCCTGCAGGGCCAGTCAGAGTGTTAGCAGCAACTTAGCCTGGTACCAGCAGAAACCTGGGCAGGCTCCCAGGCTCCTCATCTATGGTGCATCCACCAGGGCCACTGG…	544M	ATGGAAGCCCCAGCGCAGCTTCTCTTCCTCCTGCTACTCTGGCTCCCAG	49M	GTGAGGGGAATATGAGGTGGTTTTGCACATCAGTGAAAACTCCTGCCACCTCTGCTCAGCAAGAAATATAATTAAAATTCAATGTAGATCAACAATTTTGGCTCTACTTAAAGACAGTGGGTTTGATTTTGATTACATGAGTGCATTTCTGTTTTATTTCCAATTTCAG	169M	ATACCACTGGA	11M	GAAATAGTGATGACGCAGTCTCCAGCCACCCTGTCTGTGTCTCCAGGGGAAAGAGCCACCCTCTCCTGCAGGGCCAGTCAGAGTGTTAGCAGCAACTTAGCCTGGTACCAGCAGAAACCTGGGCAGGCTCCCAGGCTCCTCATCTATGGTGCATCCACCAGGGCCACTGGTATCCCAGCCAGGTTCAGTGGCAGTGGGTCTGGGACAGAGTTCACTCTCACCATCAGCAGCCTGCAGTCTGAAGATTTTGCAGTTTATTACTGTCAGCAGTATAATAACTGGCCTCC	287M	GAAATAGTGATGACGCAGTCTCCAGCCACCCTGTCTGTGTCTCCAGGGGAAAGAGCCACCCTCTCCTGCAGGGCCAGTCAGAGTGTT..................AGCAGCAACTTAGCCTGGTACCAGCAGAAACCTGGGCAGGCTCCCAGGCTCCTCATCTATGGTGCA.....................TCCACCAGGGCCACTGGTATCCCA...GCCAGGTTCAGTGGCAGTGGG......TCTGGGACAGAGTTCACTCTCACCATCAGCAGCCTGCAGTCTGAAGATTTTGCAGTTTATTACTGTCAGCAGTATAATAACTGGCCTCC	CACAGTG	7M	ATTCAACATGAA	12M	ACAAAAACC	9M
HG02433	hap1	hap1_proximal_0/0/0_8_0_a_0	IGKV3-15	IGKV3-15*01_t5c	IGKV3-15_N1	IGKV3-15*01	-	99.65	GAAATAGTGATGACGCAGTCTCCAGCCACCCTGTCTGTGTCTCCAGGGGAAAGAGCCACCCTCTCCTGCAGGGCCAGTCAGAGTGTTAGCAGCAACTTAGCCTGGTACCAGCAGAAACCTGGCCAGGCTCCCAGGCTCCTCATCTATGGTGCATCCACCAGGGCCACTGGTATCCCAGCCAGGTTCAGTGGCAGTGGGTCTGGGACAGAGTTCACTCTCACCATCAGCAGCCTGCAGTCTGAAGATTTTGCAGTTTATTACTGTCAGCAGTATAATAACTGGCCTCC	1	NS			285387	285673	287	43.8606	41	35	0	287	0:0:0:0:0:0:0:0:0:0:0:0:0:2:0:0:0:0:0:0:0:0:0:0:0:0:0:0:0:0:0:0:0:0:0:0:0:0:0:0:0:0:0:0:0:0:0:0:0:0:0:0:0:0:0:0:0:0:0:0:0:0:0:0:0:0:0:0:0:0:0:3:1:0:3:0:0:0:1:0:0:0:0:0:0:0:0:0:0:0:0:0:0:0:0:0:0:0:0:0:0:3:1:0:0:0:0:0:0:0:0:0:0:3:1:0:3:0:0:0:0:0:0:6:2:0:0:0:0:0:0:0:0:0:0:0:0:0:1:0:0:0:0:0:0:0:0:0:0:0:0:0:0:0:3:1:0:0:0:0:0:0:0:0:0:0:0:0:0:0:0:0:0:0:0:0:0:0:0:0:0:0:0:0:0:0:0:0:0:0:0:0:0:0:0:0:0:0:0:0…	44:44:44:44:44:44:44:44:44:44:44:44:44:45:45:45:45:45:45:45:45:45:45:45:45:45:45:45:45:45:45:45:45:45:45:45:45:45:45:45:45:45:45:45:45:45:45:45:45:45:45:45:45:45:45:45:45:45:45:45:45:45:45:45:45:45:45:45:45:45:45:45:44:45:45:45:45:45:45:44:44:44:44:44:44:44:44:44:44:44:44:44:44:44:44:44:44:44:44:44:44:44:43:44:44:44:44:44:44:44:44:44:44:44:43:44:44:44:44:44:44:44:44:44:42:44:44:44:44:44:44:44:44:…	100	287	ATGGAAGCCCCAGCGCAGCTTCTCTTCCTCCTGCTACTCTGGCTCCCAGGTGAGGGGAATATGAGGTGGTTTTGCACATCAGTGAAAACTCCTGCCACCTCTGCTCAGCAAGAAATATAATTAAAATTCAATGTAGATCAACAATTTTGGCTCTACTTAAAGACAGTGGGTTTGATTTTGATTACATGAGTGCATTTCTGTTTTATTTCCAATTTCAGATACCACTGGAGAAACAGTGATGACGCAGTCTCCAGCCACCCTGTCTGTGTCTCCAGGGGAAAGAGCCACCCTCTCCTGCAGGGCCAGTCAGAGTGTTAGCAGCAACTTAGCCTGGTACCAGCAGAAACCTGGCCAGGCTCCCAGGCTCCTCATCTATGGTGCATCCACCAGGGCCACTGG…	544M	ATGGAAGCCCCAGCGCAGCTTCTCTTCCTCCTGCTACTCTGGCTCCCAG	49M	GTGAGGGGAATATGAGGTGGTTTTGCACATCAGTGAAAACTCCTGCCACCTCTGCTCAGCAAGAAATATAATTAAAATTCAATGTAGATCAACAATTTTGGCTCTACTTAAAGACAGTGGGTTTGATTTTGATTACATGAGTGCATTTCTGTTTTATTTCCAATTTCAG	169M	ATACCACTGGA	11M	GAAACAGTGATGACGCAGTCTCCAGCCACCCTGTCTGTGTCTCCAGGGGAAAGAGCCACCCTCTCCTGCAGGGCCAGTCAGAGTGTTAGCAGCAACTTAGCCTGGTACCAGCAGAAACCTGGCCAGGCTCCCAGGCTCCTCATCTATGGTGCATCCACCAGGGCCACTGGTATCCCAGCCAGGTTCAGTGGCAGTGGGTCTGGGACAGAGTTCACTCTCACCATCAGCAGCCTGCAGTCTGAAGATTTTGCAGTTTATTACTGTCAGCAGTATAATAACTGGCCTCC	287M	GAAACAGTGATGACGCAGTCTCCAGCCACCCTGTCTGTGTCTCCAGGGGAAAGAGCCACCCTCTCCTGCAGGGCCAGTCAGAGTGTT..................AGCAGCAACTTAGCCTGGTACCAGCAGAAACCTGGCCAGGCTCCCAGGCTCCTCATCTATGGTGCA.....................TCCACCAGGGCCACTGGTATCCCA...GCCAGGTTCAGTGGCAGTGGG......TCTGGGACAGAGTTCACTCTCACCATCAGCAGCCTGCAGTCTGAAGATTTTGCAGTTTATTACTGTCAGCAGTATAATAACTGGCCTCC	CACAGTG	7M	ATTCAACATGAA	12M	ACAAAAACC	9M
HG03196	hap2	hap2_proximal_4/0/0_8_2_2	IGKV3-20	IGKV3-20*01_a143t_t147g_g167a	IGKV3-20_N1	IGKV3-20*01	-	98.97	GAAATTGTGTTGACGCAGTCTCCAGGCACCCTGTCTTTGTCTCCAGGGGAAAGAGCCACCCTCTCCTGCAGGGCCAGTCAGAGTGTTAGCAGCAGCTACTTAGCCTGGTACCAGCAGAAACCTGGCCAGGCTCCCAGGCTCCTCATCTATGGTGCATCCAGCAGGGCCACTGGCATCCCAGACAGGTTCAGTGGCAGTGGGTCTGGGACAGACTTCACTCTCACCATCAGCAGACTGGAGCCTGAAGATTTTGCAGTGTATTACTGTCAGCAGTATGGTAGCTCACCTCC	1	NS			69914	70203	290	76.3655	73	47	0	290	18:0:0:0:0:0:0:1:0:0:0:0:0:0:2:0:0:0:0:0:0:0:0:0:0:0:0:2:0:0:0:3:0:0:1:0:1:6:1:0:0:0:0:0:0:0:0:0:0:0:0:0:0:1:0:0:0:4:0:0:0:0:0:0:3:2:0:0:0:0:0:0:0:0:0:0:0:1:0:0:0:0:0:0:0:0:0:0:0:0:0:0:2:1:0:0:0:0:0:0:0:0:0:0:0:0:0:0:0:0:0:0:0:0:0:0:0:0:0:0:0:4:0:3:1:0:0:0:0:0:0:1:0:0:0:0:3:0:0:1:0:0:0:0:0:0:0:3:0:0:0:0:0:0:0:0:0:0:0:0:0:0:0:0:1:0:0:0:0:0:0:0:0:0:0:0:0:0:0:0:3:0:0:0:0:3:0:0:0:0:0:0:0:1:8:5:0:0:4:…	76:76:76:76:76:76:76:76:75:75:75:75:75:75:76:76:76:76:76:76:76:76:76:76:76:76:76:77:77:77:77:77:77:77:76:77:76:77:76:77:77:77:77:77:77:77:77:77:77:77:77:77:77:76:77:77:77:73:77:77:77:77:77:77:77:75:77:77:77:77:77:77:77:77:77:77:77:77:76:76:76:76:76:76:76:76:76:76:76:76:76:76:74:75:76:76:76:76:76:76:76:76:76:76:76:76:76:76:76:76:76:76:76:76:76:76:76:76:76:76:76:72:76:76:75:76:76:76:76:76:76:75:76:…	100	290	ATGGAAACCCCAGCGCAGCTTCTCTTCCTCCTGCTACTCTGGCTCCCAGGTGAGGGGAACATGGGATGGTTTTGCATGTCAGTGAAAACCCTCTCAAGTCCTGTTACCTGGCAACTCTGCTCAGTCAATACAATAATTAAAGCTCAATATAAAGCAATAATTCTGGCTCTTCTGGGAAGACAATGGGTTTGATTTAGATTACATGGGTGACTTTTCTGTTTTATTTCCAATCTCAGATACCACCGGAGAAATTGTGTTGACGCAGTCTCCAGGCACCCTGTCTTTGTCTCCAGGGGAAAGAGCCACCCTCTCCTGCAGGGCCAGTCAGAGTGTTAGCAGCAGCTACTTAGCCTGGTACCAGCAGAAACCTGGCCTGGCGCCCAGGCTCCTCATCTATGA…	565M	ATGGAAACCCCAGCGCAGCTTCTCTTCCTCCTGCTACTCTGGCTCCCAG	49M	GTGAGGGGAACATGGGATGGTTTTGCATGTCAGTGAAAACCCTCTCAAGTCCTGTTACCTGGCAACTCTGCTCAGTCAATACAATAATTAAAGCTCAATATAAAGCAATAATTCTGGCTCTTCTGGGAAGACAATGGGTTTGATTTAGATTACATGGGTGACTTTTCTGTTTTATTTCCAATCTCAG	187M	ATACCACCGGA	11M	GAAATTGTGTTGACGCAGTCTCCAGGCACCCTGTCTTTGTCTCCAGGGGAAAGAGCCACCCTCTCCTGCAGGGCCAGTCAGAGTGTTAGCAGCAGCTACTTAGCCTGGTACCAGCAGAAACCTGGCCTGGCGCCCAGGCTCCTCATCTATGATGCATCCAGCAGGGCCACTGGCATCCCAGACAGGTTCAGTGGCAGTGGGTCTGGGACAGACTTCACTCTCACCATCAGCAGACTGGAGCCTGAAGATTTTGCAGTGTATTACTGTCAGCAGTATGGTAGCTCACCTCC	290M	GAAATTGTGTTGACGCAGTCTCCAGGCACCCTGTCTTTGTCTCCAGGGGAAAGAGCCACCCTCTCCTGCAGGGCCAGTCAGAGTGTTAGC...............AGCAGCTACTTAGCCTGGTACCAGCAGAAACCTGGCCTGGCGCCCAGGCTCCTCATCTATGATGCA.....................TCCAGCAGGGCCACTGGCATCCCA...GACAGGTTCAGTGGCAGTGGG......TCTGGGACAGACTTCACTCTCACCATCAGCAGACTGGAGCCTGAAGATTTTGCAGTGTATTACTGTCAGCAGTATGGTAGCTCACCTCC	CACAGTG	7M	ATTCAGCTTGAA	12M	ACAAAAACC	9M
HG03196	hap2	hap2_proximal_3/0/0_8_0_0	IGKV3-7	IGKV3-7*04_t56c	IGKV3-7_N2	IGKV3-7*04	-	99.66	GAAATTGTAATGACACAGTCTCCACCCACCCTGTCTTTGTCTCCAGGGGAAAGAGTCACCCTCTCCTGCAGGGCCAGTCAGAGTGTTAGCAGCAGCTACTTAACCTGGTATCAGCAGAAACCTGGCCAGGCGCCCAGGCTCCTCATCTATGGTGCATCCACCAGGGCCACTAGCATCCCAGCCAGGTTCAGTGGCAGTGGGTCTGGGACAGACTTCACTCTCACCATCAGCAGCCTGCAGCCTGAAGATTTTGCAGTTTATTACTGTCAGCAGGATTATAACTTACCTCC	1	NS			175931	176220	290	49.5655	46	32	0	290	0:0:0:0:0:0:0:0:0:0:0:0:0:0:0:0:0:0:0:0:1:0:3:1:0:0:0:0:0:0:0:0:0:0:0:2:0:3:1:0:0:0:0:0:0:0:0:0:0:0:0:0:0:0:3:1:0:1:0:0:0:0:0:3:0:0:0:0:0:0:0:0:0:0:0:0:1:2:0:0:0:0:3:1:0:0:0:0:3:1:0:0:0:0:0:6:2:0:0:0:0:0:0:3:0:0:0:0:0:0:0:0:2:0:0:0:0:0:0:0:0:0:0:0:0:0:0:3:1:0:0:0:1:0:0:0:0:0:0:0:0:0:0:0:0:0:0:0:0:0:0:0:3:0:3:0:0:0:0:3:1:2:0:0:0:0:0:0:0:0:0:0:0:0:2:0:0:0:0:0:0:0:0:0:0:0:0:0:0:0:0:0:0:0:0:0:0:0:0:0…	47:47:47:47:47:47:47:47:47:47:47:47:47:47:47:47:47:47:47:47:46:47:47:46:47:47:47:47:47:47:47:47:47:47:47:48:48:48:47:48:48:48:48:48:48:48:48:48:48:48:48:48:48:48:48:47:48:47:48:48:48:48:48:48:48:48:48:48:48:48:48:48:48:48:48:48:48:48:48:48:48:48:48:47:48:48:48:48:48:47:48:48:48:48:48:48:46:48:48:48:48:48:48:48:48:48:48:48:48:48:48:48:49:49:49:49:49:49:49:49:49:49:49:49:49:49:49:49:48:49:49:49:48:…	100	290	ATGGAAGCCCCAGCGCAGCTTCTCTTCCTCCTGCTACTCTGGCTCCCAGGTGAGGGGAACATGAGGTGGTTTTGCACATCAGTGAAAACTCCTGCCACCTCTGCTCAGCAAGAAATATAATTAAAATTCAATGTAGATCAACAATTTTGGCTCTACTCAAAGACAGCTGGTTTGATCTAGATTACATGAGTGCATTTCTGTTTTATTTCCAATCTCGGATACCACCAGAGAAATTGTAATGACACAGTCTCCACCCACCCTGTCTTTGTCTCCAGGGGAAAGAGCCACCCTCTCCTGCAGGGCCAGTCAGAGTGTTAGCAGCAGCTACTTAACCTGGTATCAGCAGAAACCTGGCCAGGCGCCCAGGCTCCTCATCTATGGTGCATCCACCAGGGCCAC…	547M	ATGGAAGCCCCAGCGCAGCTTCTCTTCCTCCTGCTACTCTGGCTCCCAG	49M	GTGAGGGGAACATGAGGTGGTTTTGCACATCAGTGAAAACTCCTGCCACCTCTGCTCAGCAAGAAATATAATTAAAATTCAATGTAGATCAACAATTTTGGCTCTACTCAAAGACAGCTGGTTTGATCTAGATTACATGAGTGCATTTCTGTTTTATTTCCAATCTCGG	169M	ATACCACCAGA	11M	GAAATTGTAATGACACAGTCTCCACCCACCCTGTCTTTGTCTCCAGGGGAAAGAGCCACCCTCTCCTGCAGGGCCAGTCAGAGTGTTAGCAGCAGCTACTTAACCTGGTATCAGCAGAAACCTGGCCAGGCGCCCAGGCTCCTCATCTATGGTGCATCCACCAGGGCCACTAGCATCCCAGCCAGGTTCAGTGGCAGTGGGTCTGGGACAGACTTCACTCTCACCATCAGCAGCCTGCAGCCTGAAGATTTTGCAGTTTATTACTGTCAGCAGGATTATAACTTACCTCC	290M	GAAATTGTAATGACACAGTCTCCACCCACCCTGTCTTTGTCTCCAGGGGAAAGAGCCACCCTCTCCTGCAGGGCCAGTCAGAGTGTTAGC...............AGCAGCTACTTAACCTGGTATCAGCAGAAACCTGGCCAGGCGCCCAGGCTCCTCATCTATGGTGCA.....................TCCACCAGGGCCACTAGCATCCCA...GCCAGGTTCAGTGGCAGTGGG......TCTGGGACAGACTTCACTCTCACCATCAGCAGCCTGCAGCCTGAAGATTTTGCAGTTTATTACTGTCAGCAGGATTATAACTTACCTCC	CACAGTG	7M	ATTCAACATGAA	12M	ACAAAAACC	9M
HG03718	hap1	hap1_proximal_2/0/0_8_0_0	IGKV3-7	IGKV3-7*05_c74g	IGKV3-7_N1	IGKV3-7*05	-	99.66	GAAATTGTAATGACACAGTCTCCACCCACCCTGTCTTTGTCTCCAGGGGAAAGAGTCACCCTCTCCTGCAGGGCCAGTCAGAGTGTTAGCAGCAGCTACTTAACCTGGTATCAGCAGAAACCTGGCCAGGCGCCCAGGCTCCTCATCTATGGTGCATCCACCAGGGCCACTGGCATCCCAGCCAGGTTCAGTGGCAGTGGGTCTGGGACAGACTTCACTCTCACCATCAGCAGCCTGCAGCCTGAAGATTTTGCAGTTTATTACTGTCAGCAGGATTATAACTTACCTCC	1	NS			177505	177794	290	26.7793	25	17	0	290	0:0:0:0:0:0:0:0:3:0:0:0:0:0:0:0:0:0:0:0:0:0:0:0:0:0:0:0:0:0:0:0:0:0:0:0:0:3:1:0:0:0:0:0:0:0:0:0:0:0:0:0:0:0:0:1:0:3:0:0:0:0:0:2:0:0:2:0:0:0:0:0:0:0:0:0:0:0:0:0:0:0:0:0:0:0:0:0:0:0:0:0:0:0:0:0:0:0:0:0:0:0:0:0:0:0:0:0:0:0:0:0:0:0:0:0:0:0:0:0:0:0:0:0:0:0:0:0:0:0:0:0:0:0:0:0:0:0:0:0:0:0:0:0:0:0:0:0:0:0:0:0:0:0:3:1:0:0:0:0:0:0:0:0:3:1:0:0:0:3:0:0:0:0:0:0:0:0:0:0:0:0:0:0:0:0:0:0:0:0:0:0:0:0:0:0:0:0:0:0…	25:25:25:25:25:25:25:25:25:25:25:25:25:25:25:25:25:25:25:25:25:25:25:25:25:25:25:25:25:25:25:25:25:25:25:25:25:25:24:25:25:25:25:25:25:25:25:25:25:25:25:25:25:25:25:24:25:25:25:25:25:25:25:26:26:26:27:27:27:27:27:27:27:27:27:27:27:27:27:27:27:27:27:27:27:27:27:27:27:27:27:27:27:27:27:27:27:27:27:27:27:27:27:27:27:27:27:27:27:27:27:27:27:27:27:27:27:27:27:27:27:27:27:27:27:27:27:27:27:27:27:27:27:…	100	290	ATGGAAGCCCCAGCGCAGCTTCTCTTCCTCCTGCTACTCTGGCTCCCAGGTGAGGGGAACATGAGGTGGTTTTGCACATCAGTGAAAACTCCTGCCACCTCTGCTCAGCAAGAAATATAATTAAAATTCAATGTAGATCAACAATTTTGGCTCTACTCAAAGACAGCTGGTTTGATCTAGATTACATGAGTGCATTTCTGTTTTATTTCCAATCTTGGATACCACCAGAGAAATTGTAATGACACAGTCTCCACCCACCCTGTCTTTGTCTCCAGGGGAAAGAGTCACCCTCTCCTGCAGGGGCAGTCAGAGTGTTAGCAGCAGCTACTTAACCTGGTATCAGCAGAAACCTGGCCAGGCGCCCAGGCTCCTCATCTATGGTGCATCCACCAGGGCCAC…	547M	ATGGAAGCCCCAGCGCAGCTTCTCTTCCTCCTGCTACTCTGGCTCCCAG	49M	GTGAGGGGAACATGAGGTGGTTTTGCACATCAGTGAAAACTCCTGCCACCTCTGCTCAGCAAGAAATATAATTAAAATTCAATGTAGATCAACAATTTTGGCTCTACTCAAAGACAGCTGGTTTGATCTAGATTACATGAGTGCATTTCTGTTTTATTTCCAATCTTGG	169M	ATACCACCAGA	11M	GAAATTGTAATGACACAGTCTCCACCCACCCTGTCTTTGTCTCCAGGGGAAAGAGTCACCCTCTCCTGCAGGGGCAGTCAGAGTGTTAGCAGCAGCTACTTAACCTGGTATCAGCAGAAACCTGGCCAGGCGCCCAGGCTCCTCATCTATGGTGCATCCACCAGGGCCACTGGCATCCCAGCCAGGTTCAGTGGCAGTGGGTCTGGGACAGACTTCACTCTCACCATCAGCAGCCTGCAGCCTGAAGATTTTGCAGTTTATTACTGTCAGCAGGATTATAACTTACCTCC	290M	GAAATTGTAATGACACAGTCTCCACCCACCCTGTCTTTGTCTCCAGGGGAAAGAGTCACCCTCTCCTGCAGGGGCAGTCAGAGTGTTAGC...............AGCAGCTACTTAACCTGGTATCAGCAGAAACCTGGCCAGGCGCCCAGGCTCCTCATCTATGGTGCA.....................TCCACCAGGGCCACTGGCATCCCA...GCCAGGTTCAGTGGCAGTGGG......TCTGGGACAGACTTCACTCTCACCATCAGCAGCCTGCAGCCTGAAGATTTTGCAGTTTATTACTGTCAGCAGGATTATAACTTACCTCC	CACAGTG	7M	ATTCAACATGAA	12M	ACAAAAACC	9M
HG02391	hap1	hap1_distal_2/0/0_8_8_8	IGKV3D-11	IGKV3D-11*01_a197c	IGKV3D-11_N2	IGKV3D-11*01	+	99.65	GAAATTGTGTTGACACAGTCTCCAGCCACCCTGTCTTTGTCTCCAGGGGAAAGAGCCACCCTCTCCTGCAGGGCCAGTCAGGGTGTTAGCAGCTACTTAGCCTGGTACCAGCAGAAACCTGGCCAGGCTCCCAGGCTCCTCATCTATGATGCATCCAACAGGGCCACTGGCATCCCAGCCAGGTTCAGTGGCAGTGGGCCTGGGACAGACTTCACTCTCACCATCAGCAGCCTAGAGCCTGAAGATTTTGCAGTTTATTACTGTCAGCAGCGTAGCAACTGGCATCC	1	NS			254883	255169	287	94.3415	93	72	0	287	6:2:0:0:0:0:0:0:0:0:0:0:3:1:0:0:0:0:0:0:3:0:0:0:0:0:0:6:1:0:0:0:0:0:0:0:0:0:3:0:0:0:0:0:15:6:0:0:3:0:0:0:0:0:0:0:0:3:0:0:0:0:0:0:0:0:0:0:0:0:1:0:0:3:0:0:0:0:0:0:0:0:0:0:3:1:0:0:0:0:0:0:0:0:0:3:0:0:0:0:0:0:5:0:0:0:0:0:3:0:0:0:0:3:0:0:0:0:0:6:1:0:0:0:0:0:0:0:9:3:0:0:3:1:3:1:1:0:0:0:0:0:0:0:0:0:0:0:0:0:0:0:0:3:1:0:0:0:0:0:0:0:0:0:0:0:0:0:0:0:0:0:3:1:0:0:0:0:0:0:0:0:0:0:0:0:0:0:0:0:0:0:0:0:3:1:0:0:0:…	94:92:94:94:94:94:94:94:94:94:94:94:94:93:94:94:94:94:94:94:94:94:94:94:94:94:94:94:93:94:94:94:94:94:94:94:94:94:94:94:94:94:94:94:94:89:93:93:93:93:93:93:93:93:93:93:93:93:93:93:93:93:93:93:93:93:93:93:93:93:92:93:93:93:94:94:94:94:94:94:94:94:94:94:94:93:94:94:94:94:94:94:94:94:94:94:94:94:94:94:94:94:94:94:94:94:94:94:94:94:94:94:94:94:94:94:94:94:94:94:93:94:94:94:94:94:94:94:94:91:94:94:94:…	100	287	ATGGAAGCCCCAGCGCAGCTTCTCTTCCTCCTGCTACTCTGGCTCCCAGGTGAGGGGAATATGAGGTGTCTTTGCACATCAGTGAAAACTCCTGCCACCTCTGCTCAGCAAGAAATATAATTAAAATTCAAAATAGATCAACAATTTTGGCTCTACTCAAAGACAGTGGGTTTGATTTTGATTACATGAGTGCATTTCTGTTTTATTTCCAATTTCAGATACCACCGGAGAAATTGTGTTGACACAGTCTCCAGCCACCCTGTCTTTGTCTCCAGGGGAAAGAGCCACCCTCTCCTGCAGGGCCAGTCAGGGTGTTAGCAGCTACTTAGCCTGGTACCAGCAGAAACCTGGCCAGGCTCCCAGGCTCCTCATCTATGATGCATCCACCAGGGCCACTGG…	544M	ATGGAAGCCCCAGCGCAGCTTCTCTTCCTCCTGCTACTCTGGCTCCCAG	49M	GTGAGGGGAATATGAGGTGTCTTTGCACATCAGTGAAAACTCCTGCCACCTCTGCTCAGCAAGAAATATAATTAAAATTCAAAATAGATCAACAATTTTGGCTCTACTCAAAGACAGTGGGTTTGATTTTGATTACATGAGTGCATTTCTGTTTTATTTCCAATTTCAG	169M	ATACCACCGGA	11M	GAAATTGTGTTGACACAGTCTCCAGCCACCCTGTCTTTGTCTCCAGGGGAAAGAGCCACCCTCTCCTGCAGGGCCAGTCAGGGTGTTAGCAGCTACTTAGCCTGGTACCAGCAGAAACCTGGCCAGGCTCCCAGGCTCCTCATCTATGATGCATCCACCAGGGCCACTGGCATCCCAGCCAGGTTCAGTGGCAGTGGGCCTGGGACAGACTTCACTCTCACCATCAGCAGCCTAGAGCCTGAAGATTTTGCAGTTTATTACTGTCAGCAGCGTAGCAACTGGCATCC	287M	GAAATTGTGTTGACACAGTCTCCAGCCACCCTGTCTTTGTCTCCAGGGGAAAGAGCCACCCTCTCCTGCAGGGCCAGTCAGGGTGTT..................AGCAGCTACTTAGCCTGGTACCAGCAGAAACCTGGCCAGGCTCCCAGGCTCCTCATCTATGATGCA.....................TCCACCAGGGCCACTGGCATCCCA...GCCAGGTTCAGTGGCAGTGGG......CCTGGGACAGACTTCACTCTCACCATCAGCAGCCTAGAGCCTGAAGATTTTGCAGTTTATTACTGTCAGCAGCGTAGCAACTGGCATCC	CACAGTG	7M	ATTCCACATGAA	12M	ACAAAAACC	9M
HG00117	hap1	hap1_distal_0/0/0_8_7_7	IGKV3D-11	IGKV3D-11*02_g53a	IGKV3D-11_N1	IGKV3D-11*02	+	99.65	GAAATTGTGTTGACACAGTCTCCAGCCACCCTGTCTTTGTCTCCAGGGGAAAGAGCCACCCTCTCCTGCAGGGCCAGTCAGAGTGTTAGCAGCTACTTAGCCTGGTACCAGCAGAAACCTGGCCAGGCTCCCAGGCTCCTCATCTATGATGCATCCAACAGGGCCACTGGCATCCCAGCCAGGTTCAGTGGCAGTGGGCCTGGGACAGACTTCACTCTCACCATCAGCAGCCTAGAGCCTGAAGATTTTGCAGTTTATTACTGTCAGCAGCGTAGCAACTGGCATCC	1	NS			254980	255266	287	158.303	156	117	0	287	3:1:0:4:0:0:0:3:0:0:0:0:3:1:3:0:0:0:0:0:3:1:0:0:0:0:0:0:0:0:0:0:0:0:6:2:0:0:0:0:0:0:0:4:38:12:0:0:9:0:0:0:0:3:1:0:0:0:0:0:0:0:0:0:0:0:0:0:3:12:4:0:3:1:0:3:0:0:0:0:0:0:0:0:0:0:0:3:0:0:0:0:0:4:0:0:0:0:3:0:0:0:6:0:3:8:0:0:0:0:0:0:0:3:1:0:0:0:0:0:0:3:1:0:3:1:0:3:15:5:0:0:0:0:0:0:0:0:0:0:0:0:0:0:0:1:0:0:0:0:0:0:0:0:0:0:0:0:0:0:0:0:0:0:0:0:3:3:1:0:0:0:4:0:1:0:0:0:0:0:6:2:0:0:0:0:0:0:3:1:0:0:0:0:9:2:0:0…	156:155:156:155:156:156:156:156:156:156:156:156:156:155:156:156:156:156:156:156:156:155:156:156:156:156:156:156:156:156:156:156:156:156:156:154:156:156:156:156:156:156:156:155:154:144:156:156:156:156:156:156:156:156:155:156:156:156:156:156:156:156:156:156:156:156:156:156:156:156:152:156:156:155:156:156:156:156:156:156:156:156:156:156:156:156:156:156:156:156:156:156:156:158:158:158:158:158:158:158…	100	287	ATGGAAGCCCCAGCGCAGCTTCTCTTCCTCCTGCTACTCTGGCTCCCAGGTGAGGGGAATATGAGGTGTCTTTGAACATCAGTGAAAACTCCTGCCACCTCTGCTCAGCAAGAAATATAATTAAAATTCAAAATAGATCAACAATTTTGGCTCTACTCAAAGACAGTGGGTTTGATTTTGATTGCATGAGTGCATTTCTGTTTTATTTCCAATTTCAGATACCACCGGAGAAATTGTGTTGACACAGTCTCCAGCCACCCTGTCTTTGTCTCCAGGGGAAAAAGCCACCCTCTCCTGCAGGGCCAGTCAGAGTGTTAGCAGCTACTTAGCCTGGTACCAGCAGAAACCTGGCCAGGCTCCCAGGCTCCTCATCTATGATGCATCCAACAGGGCCACTGG…	544M	ATGGAAGCCCCAGCGCAGCTTCTCTTCCTCCTGCTACTCTGGCTCCCAG	49M	GTGAGGGGAATATGAGGTGTCTTTGAACATCAGTGAAAACTCCTGCCACCTCTGCTCAGCAAGAAATATAATTAAAATTCAAAATAGATCAACAATTTTGGCTCTACTCAAAGACAGTGGGTTTGATTTTGATTGCATGAGTGCATTTCTGTTTTATTTCCAATTTCAG	169M	ATACCACCGGA	11M	GAAATTGTGTTGACACAGTCTCCAGCCACCCTGTCTTTGTCTCCAGGGGAAAAAGCCACCCTCTCCTGCAGGGCCAGTCAGAGTGTTAGCAGCTACTTAGCCTGGTACCAGCAGAAACCTGGCCAGGCTCCCAGGCTCCTCATCTATGATGCATCCAACAGGGCCACTGGCATCCCAGCCAGGTTCAGTGGCAGTGGGCCTGGGACAGACTTCACTCTCACCATCAGCAGCCTAGAGCCTGAAGATTTTGCAGTTTATTACTGTCAGCAGCGTAGCAACTGGCATCC	287M	GAAATTGTGTTGACACAGTCTCCAGCCACCCTGTCTTTGTCTCCAGGGGAAAAAGCCACCCTCTCCTGCAGGGCCAGTCAGAGTGTT..................AGCAGCTACTTAGCCTGGTACCAGCAGAAACCTGGCCAGGCTCCCAGGCTCCTCATCTATGATGCA.....................TCCAACAGGGCCACTGGCATCCCA...GCCAGGTTCAGTGGCAGTGGG......CCTGGGACAGACTTCACTCTCACCATCAGCAGCCTAGAGCCTGAAGATTTTGCAGTTTATTACTGTCAGCAGCGTAGCAACTGGCATCC	CACAGTG	7M	ATTCCACATGAA	12M	ACAAAAACC	9M
HG00117	hap1	hap1_distal_0/0/0_8_7_7	IGKV3D-15	IGKV3D-15*01_c14t	IGKV3D-15_N1	IGKV3D-15*01	+	99.65	GAAATAGTGATGACGCAGTCTCCAGCCACCCTGTCTGTGTCTCCAGGGGAAAGAGCCACCCTCTCCTGCAGGGCCAGTCAGAGTGTTAGCAGCAACTTAGCCTGGTACCAGCAGAAACCTGGCCAGGCTCCCAGGCTCCTCATCTATGGTGCATCCACCAGGGCCACTGGCATCCCAGCCAGGTTCAGTGGCAGTGGGTCTGGGACAGAGTTCACTCTCACCATCAGCAGCCTGCAGTCTGAAGATTTTGCAGTTTATTACTGTCAGCAGTATAATAACTGGCCTCC	1	NS			196962	197248	287	169.902	166	132	0	287	10:3:0:0:0:0:0:0:0:0:1:0:0:0:0:0:0:0:0:0:3:0:0:2:0:0:0:0:0:0:0:0:0:3:0:0:0:0:0:0:0:0:0:0:12:3:2:0:0:0:0:0:0:0:0:0:0:3:0:0:1:0:0:3:1:0:0:0:0:3:1:0:0:0:0:0:0:0:0:0:0:0:1:3:2:0:0:4:0:0:0:0:0:0:0:0:0:0:0:3:4:0:0:0:3:1:0:0:4:0:0:0:0:3:0:0:3:0:0:0:0:3:1:0:0:0:0:0:15:4:0:0:0:0:4:0:4:0:0:0:0:0:0:0:0:1:6:2:1:0:0:0:0:6:2:0:0:0:0:0:0:0:9:3:0:0:0:9:3:0:0:0:0:0:0:0:0:0:0:0:1:4:3:1:0:0:0:0:3:1:0:0:0:0:0:0:0:0:…	170:168:169:169:169:169:169:169:169:169:169:168:168:168:168:168:168:168:168:168:168:168:168:169:169:169:169:169:169:169:169:169:169:169:169:169:169:169:169:169:169:169:169:169:169:166:170:170:170:170:170:170:170:170:170:170:170:170:170:170:169:170:170:170:169:170:170:170:170:170:169:170:170:170:170:170:170:170:170:170:170:170:169:170:169:169:169:169:169:169:169:169:169:169:169:169:169:169:169:169…	100	287	ATGGAAGCCCCAGCGCAGCTTCTCTTCCTCCTGCTACTCTGGCTCCCAGGTGAGGGGAATATGAGGTGGTTTTGCACATCAGTGAAAACTCCTGCCACCTCTGCTCAGCAAGAAATATAATTAAAATTCAATGTAGATCAACAATTTTGGCTCTACTTAAAGACAGTGGGTTTGATTTTGATTACATGAGTGCATTTCTGTTTTATTTCCAATTTCAGATACCACTGGAGAAATAGTGATGATGCAGTCTCCAGCCACCCTGTCTGTGTCTCCAGGGGAAAGAGCCACCCTCTCCTGCAGGGCCAGTCAGAGTGTTAGCAGCAACTTAGCCTGGTACCAGCAGAAACCTGGCCAGGCTCCCAGGCTCCTCATCTATGGTGCATCCACCAGGGCCACTGG…	544M	ATGGAAGCCCCAGCGCAGCTTCTCTTCCTCCTGCTACTCTGGCTCCCAG	49M	GTGAGGGGAATATGAGGTGGTTTTGCACATCAGTGAAAACTCCTGCCACCTCTGCTCAGCAAGAAATATAATTAAAATTCAATGTAGATCAACAATTTTGGCTCTACTTAAAGACAGTGGGTTTGATTTTGATTACATGAGTGCATTTCTGTTTTATTTCCAATTTCAG	169M	ATACCACTGGA	11M	GAAATAGTGATGATGCAGTCTCCAGCCACCCTGTCTGTGTCTCCAGGGGAAAGAGCCACCCTCTCCTGCAGGGCCAGTCAGAGTGTTAGCAGCAACTTAGCCTGGTACCAGCAGAAACCTGGCCAGGCTCCCAGGCTCCTCATCTATGGTGCATCCACCAGGGCCACTGGCATCCCAGCCAGGTTCAGTGGCAGTGGGTCTGGGACAGAGTTCACTCTCACCATCAGCAGCCTGCAGTCTGAAGATTTTGCAGTTTATTACTGTCAGCAGTATAATAACTGGCCTCC	287M	GAAATAGTGATGATGCAGTCTCCAGCCACCCTGTCTGTGTCTCCAGGGGAAAGAGCCACCCTCTCCTGCAGGGCCAGTCAGAGTGTT..................AGCAGCAACTTAGCCTGGTACCAGCAGAAACCTGGCCAGGCTCCCAGGCTCCTCATCTATGGTGCA.....................TCCACCAGGGCCACTGGCATCCCA...GCCAGGTTCAGTGGCAGTGGG......TCTGGGACAGAGTTCACTCTCACCATCAGCAGCCTGCAGTCTGAAGATTTTGCAGTTTATTACTGTCAGCAGTATAATAACTGGCCTCC	CACAGTG	7M	ATTCAACATGAA	12M	ACAAAAACC	9M
HG02513	hap1	hap1_distal_0/0/0_8_8_8	IGKV3D-15	IGKV3D-15*01_c14t	IGKV3D-15_N1	IGKV3D-15*01	+	99.65	GAAATAGTGATGACGCAGTCTCCAGCCACCCTGTCTGTGTCTCCAGGGGAAAGAGCCACCCTCTCCTGCAGGGCCAGTCAGAGTGTTAGCAGCAACTTAGCCTGGTACCAGCAGAAACCTGGCCAGGCTCCCAGGCTCCTCATCTATGGTGCATCCACCAGGGCCACTGGCATCCCAGCCAGGTTCAGTGGCAGTGGGTCTGGGACAGAGTTCACTCTCACCATCAGCAGCCTGCAGTCTGAAGATTTTGCAGTTTATTACTGTCAGCAGTATAATAACTGGCCTCC	1	NS			196759	197045	287	91.4913	89	69	0	287	0:0:0:4:1:0:0:0:0:0:0:0:0:0:0:0:0:0:0:0:0:0:0:0:0:0:0:0:0:0:3:1:0:0:0:0:0:1:0:0:0:3:1:0:15:5:0:0:0:0:0:0:0:3:0:0:3:0:0:0:0:0:0:0:0:0:0:0:2:3:1:0:3:1:0:0:0:0:0:0:0:0:0:0:0:0:0:0:0:0:0:0:0:0:0:0:0:0:0:0:0:0:0:0:0:0:0:0:0:0:0:0:0:0:0:0:0:0:0:3:1:3:1:0:0:0:0:0:3:1:0:0:0:0:0:0:0:0:0:0:0:0:0:0:0:3:0:0:0:0:0:0:0:0:0:3:4:1:0:0:0:0:0:0:0:0:0:0:0:0:0:0:6:1:0:0:0:0:0:0:0:0:0:0:0:3:1:0:0:0:0:0:0:0:3:1:0:0:0:…	90:90:90:89:89:90:90:90:90:90:90:90:90:90:90:90:90:90:90:90:90:90:90:90:90:90:90:90:90:90:90:89:90:90:90:90:90:89:90:90:90:90:89:90:90:85:90:90:90:90:90:90:90:90:90:90:90:90:90:90:90:90:90:90:90:90:90:90:91:91:90:91:91:90:91:91:91:91:91:91:91:91:91:91:91:91:91:91:91:91:91:91:91:91:91:91:91:91:91:91:91:91:91:91:91:91:91:91:91:91:91:91:91:91:91:91:91:91:91:91:90:91:90:91:91:91:91:91:91:90:91:91:91:…	100	287	ATGGAAGCCCCAGCGCAGCTTCTCTTCCTCCTGCTACTCTGGCTCCCAGGTGAGGGGAATATGAGGTGGTTTTGCACATCAGTGAAAACTCCTGCCACCTCTGCTCAGCAAGAAATATAATTAAAATTCAATGTAGATCAACAATTTTGGCTCTACTTAAAGACAGTGGGTTTGATTTTGATTACATGAGTGCATTTCTGTTTTATTTCCAATTTCAGATACCACTGGAGAAATAGTGATGATGCAGTCTCCAGCCACCCTGTCTGTGTCTCCAGGGGAAAGAGCCACCCTCTCCTGCAGGGCCAGTCAGAGTGTTAGCAGCAACTTAGCCTGGTACCAGCAGAAACCTGGCCAGGCTCCCAGGCTCCTCATCTATGGTGCATCCACCAGGGCCACTGG…	544M	ATGGAAGCCCCAGCGCAGCTTCTCTTCCTCCTGCTACTCTGGCTCCCAG	49M	GTGAGGGGAATATGAGGTGGTTTTGCACATCAGTGAAAACTCCTGCCACCTCTGCTCAGCAAGAAATATAATTAAAATTCAATGTAGATCAACAATTTTGGCTCTACTTAAAGACAGTGGGTTTGATTTTGATTACATGAGTGCATTTCTGTTTTATTTCCAATTTCAG	169M	ATACCACTGGA	11M	GAAATAGTGATGATGCAGTCTCCAGCCACCCTGTCTGTGTCTCCAGGGGAAAGAGCCACCCTCTCCTGCAGGGCCAGTCAGAGTGTTAGCAGCAACTTAGCCTGGTACCAGCAGAAACCTGGCCAGGCTCCCAGGCTCCTCATCTATGGTGCATCCACCAGGGCCACTGGCATCCCAGCCAGGTTCAGTGGCAGTGGGTCTGGGACAGAGTTCACTCTCACCATCAGCAGCCTGCAGTCTGAAGATTTTGCAGTTTATTACTGTCAGCAGTATAATAACTGGCCTCC	287M	GAAATAGTGATGATGCAGTCTCCAGCCACCCTGTCTGTGTCTCCAGGGGAAAGAGCCACCCTCTCCTGCAGGGCCAGTCAGAGTGTT..................AGCAGCAACTTAGCCTGGTACCAGCAGAAACCTGGCCAGGCTCCCAGGCTCCTCATCTATGGTGCA.....................TCCACCAGGGCCACTGGCATCCCA...GCCAGGTTCAGTGGCAGTGGG......TCTGGGACAGAGTTCACTCTCACCATCAGCAGCCTGCAGTCTGAAGATTTTGCAGTTTATTACTGTCAGCAGTATAATAACTGGCCTCC	CACAGTG	7M	ATTCAACATGAA	12M	ACAAAAACC	9M
HG03196	hap1	hap1_distal_1/0/0_8_11_11	IGKV3D-15	IGKV3D-15*01_c14t	IGKV3D-15_N1	IGKV3D-15*01	+	99.65	GAAATAGTGATGACGCAGTCTCCAGCCACCCTGTCTGTGTCTCCAGGGGAAAGAGCCACCCTCTCCTGCAGGGCCAGTCAGAGTGTTAGCAGCAACTTAGCCTGGTACCAGCAGAAACCTGGCCAGGCTCCCAGGCTCCTCATCTATGGTGCATCCACCAGGGCCACTGGCATCCCAGCCAGGTTCAGTGGCAGTGGGTCTGGGACAGAGTTCACTCTCACCATCAGCAGCCTGCAGTCTGAAGATTTTGCAGTTTATTACTGTCAGCAGTATAATAACTGGCCTCC	1	NS			195770	196056	287	83.4774	79	67	0	287	0:0:0:0:0:0:0:0:0:0:0:0:0:0:0:0:0:0:0:0:0:0:0:0:0:0:2:0:0:0:0:0:0:0:0:0:0:0:0:0:0:0:0:0:9:1:0:0:0:0:0:0:0:3:0:0:0:0:0:0:0:0:0:0:0:0:0:3:0:0:0:0:0:0:0:0:4:0:0:0:0:0:0:1:0:0:0:0:0:0:0:0:0:0:0:1:0:0:0:0:0:0:6:0:0:0:0:0:0:0:0:0:0:0:0:0:0:0:0:0:0:0:1:0:0:0:0:0:3:0:0:0:3:0:0:0:0:0:0:0:0:0:0:0:0:0:3:1:0:0:0:0:0:0:1:0:3:1:0:0:0:0:0:0:0:0:0:0:0:0:0:0:0:0:0:0:0:0:0:0:0:0:2:0:0:0:0:0:0:0:0:0:5:0:0:0:0:0:0:3…	82:82:82:82:82:82:82:82:82:82:82:82:82:82:82:82:82:82:82:82:82:82:82:82:82:82:83:83:83:83:83:83:83:83:83:83:83:83:83:83:83:83:83:83:83:82:83:83:83:83:83:83:83:83:83:83:83:83:83:83:83:83:83:83:83:83:83:83:83:83:83:83:83:83:83:83:85:85:85:85:85:85:85:85:84:84:84:84:84:84:84:84:84:84:84:84:83:83:83:83:83:83:83:83:83:83:83:83:83:83:83:83:83:83:83:83:83:83:83:83:83:83:82:83:83:83:83:83:83:83:83:83:83:…	100	287	ATGGAAGCCCCAGCGCAGCTTCTCTTCCTCCTGCTACTCTGGCTCCCAGGTGAGGGGAATATGAGGTGGTTTTGCACATCAGTGAAAACTCCTGCCACCTCTGCTCAGCAAGAAATATAATTAAAATTCAATGTAGATCAACAATTTTGGCTCTACTTAAAGACAGTGGGTTTGATTTTGATTACATGAGTGCATTTCTGTTTTATTTCCAATTTCAGATACCACTGGAGAAATAGTGATGATGCAGTCTCCAGCCACCCTGTCTGTGTCTCCAGGGGAAAGAGCCACCCTCTCCTGCAGGGCCAGTCAGAGTGTTAGCAGCAACTTAGCCTGGTACCAGCAGAAACCTGGCCAGGCTCCCAGGCTCCTCATCTATGGTGCATCCACCAGGGCCACTGG…	544M	ATGGAAGCCCCAGCGCAGCTTCTCTTCCTCCTGCTACTCTGGCTCCCAG	49M	GTGAGGGGAATATGAGGTGGTTTTGCACATCAGTGAAAACTCCTGCCACCTCTGCTCAGCAAGAAATATAATTAAAATTCAATGTAGATCAACAATTTTGGCTCTACTTAAAGACAGTGGGTTTGATTTTGATTACATGAGTGCATTTCTGTTTTATTTCCAATTTCAG	169M	ATACCACTGGA	11M	GAAATAGTGATGATGCAGTCTCCAGCCACCCTGTCTGTGTCTCCAGGGGAAAGAGCCACCCTCTCCTGCAGGGCCAGTCAGAGTGTTAGCAGCAACTTAGCCTGGTACCAGCAGAAACCTGGCCAGGCTCCCAGGCTCCTCATCTATGGTGCATCCACCAGGGCCACTGGCATCCCAGCCAGGTTCAGTGGCAGTGGGTCTGGGACAGAGTTCACTCTCACCATCAGCAGCCTGCAGTCTGAAGATTTTGCAGTTTATTACTGTCAGCAGTATAATAACTGGCCTCC	287M	GAAATAGTGATGATGCAGTCTCCAGCCACCCTGTCTGTGTCTCCAGGGGAAAGAGCCACCCTCTCCTGCAGGGCCAGTCAGAGTGTT..................AGCAGCAACTTAGCCTGGTACCAGCAGAAACCTGGCCAGGCTCCCAGGCTCCTCATCTATGGTGCA.....................TCCACCAGGGCCACTGGCATCCCA...GCCAGGTTCAGTGGCAGTGGG......TCTGGGACAGAGTTCACTCTCACCATCAGCAGCCTGCAGTCTGAAGATTTTGCAGTTTATTACTGTCAGCAGTATAATAACTGGCCTCC	CACAGTG	7M	ATTCAACATGAA	12M	ACAAAAACC	9M
HG01756	hap1	hap1_distal_1/0/0_8_6_6	IGKV3D-15	IGKV3D-15*01_c14t	IGKV3D-15_N1	IGKV3D-15*01	+	99.65	GAAATAGTGATGACGCAGTCTCCAGCCACCCTGTCTGTGTCTCCAGGGGAAAGAGCCACCCTCTCCTGCAGGGCCAGTCAGAGTGTTAGCAGCAACTTAGCCTGGTACCAGCAGAAACCTGGCCAGGCTCCCAGGCTCCTCATCTATGGTGCATCCACCAGGGCCACTGGCATCCCAGCCAGGTTCAGTGGCAGTGGGTCTGGGACAGAGTTCACTCTCACCATCAGCAGCCTGCAGTCTGAAGATTTTGCAGTTTATTACTGTCAGCAGTATAATAACTGGCCTCC	1	NS			196838	197124	287	69.5087	69	54	0	287	1:0:0:1:0:0:0:0:0:0:0:0:0:0:0:0:0:0:0:0:3:1:0:0:0:0:0:0:0:0:0:0:0:0:0:3:0:0:0:0:0:0:0:0:15:4:0:0:0:0:0:0:0:0:0:0:0:0:0:0:0:0:1:0:0:0:0:0:0:0:0:0:3:1:0:0:0:0:0:0:0:0:0:3:1:0:0:0:0:0:0:0:0:0:0:0:0:0:0:0:0:0:0:0:0:0:0:0:0:0:0:0:0:0:0:0:0:0:0:6:2:6:2:0:0:0:0:0:6:2:0:0:0:0:0:0:0:0:0:0:0:0:0:0:0:0:0:0:0:0:0:0:0:3:1:0:0:0:0:0:0:0:0:0:0:0:0:6:2:0:0:0:3:1:0:0:0:0:0:0:0:0:3:1:0:0:0:0:3:0:0:0:0:0:0:0:0:0:0:…	70:71:71:71:70:70:70:70:70:70:70:70:70:70:70:70:70:70:70:70:70:69:70:70:70:70:70:70:70:70:70:70:70:70:70:70:70:70:70:70:70:70:70:70:70:66:70:70:70:70:70:70:70:70:70:70:70:70:70:70:70:70:70:69:69:69:69:69:69:69:69:69:69:68:69:69:69:69:69:69:69:69:69:69:68:69:69:69:69:69:69:69:69:69:69:69:69:69:69:69:69:69:69:69:69:69:69:69:69:69:69:69:69:69:69:69:69:69:69:69:67:69:67:69:69:69:69:69:69:67:69:69:69:…	100	287	ATGGAAGCCCCAGCGCAGCTTCTCTTCCTCCTGCTACTCTGGCTCCCAGGTGAGGGGAATATGAGGTGGTTTTGCACATCAGTGAAAACTCCTGCCACCTCTGCTCAGCAAGAAATATAATTAAAATTCAATGTAGATCAACAATTTTGGCTCTACTTAAAGACAGTGGGTTTGATTTTGATTACATGAGTGCATTTCTGTTTTATTTCCAATTTCAGATACCACTGGAGAAATAGTGATGATGCAGTCTCCAGCCACCCTGTCTGTGTCTCCAGGGGAAAGAGCCACCCTCTCCTGCAGGGCCAGTCAGAGTGTTAGCAGCAACTTAGCCTGGTACCAGCAGAAACCTGGCCAGGCTCCCAGGCTCCTCATCTATGGTGCATCCACCAGGGCCACTGG…	544M	ATGGAAGCCCCAGCGCAGCTTCTCTTCCTCCTGCTACTCTGGCTCCCAG	49M	GTGAGGGGAATATGAGGTGGTTTTGCACATCAGTGAAAACTCCTGCCACCTCTGCTCAGCAAGAAATATAATTAAAATTCAATGTAGATCAACAATTTTGGCTCTACTTAAAGACAGTGGGTTTGATTTTGATTACATGAGTGCATTTCTGTTTTATTTCCAATTTCAG	169M	ATACCACTGGA	11M	GAAATAGTGATGATGCAGTCTCCAGCCACCCTGTCTGTGTCTCCAGGGGAAAGAGCCACCCTCTCCTGCAGGGCCAGTCAGAGTGTTAGCAGCAACTTAGCCTGGTACCAGCAGAAACCTGGCCAGGCTCCCAGGCTCCTCATCTATGGTGCATCCACCAGGGCCACTGGCATCCCAGCCAGGTTCAGTGGCAGTGGGTCTGGGACAGAGTTCACTCTCACCATCAGCAGCCTGCAGTCTGAAGATTTTGCAGTTTATTACTGTCAGCAGTATAATAACTGGCCTCC	287M	GAAATAGTGATGATGCAGTCTCCAGCCACCCTGTCTGTGTCTCCAGGGGAAAGAGCCACCCTCTCCTGCAGGGCCAGTCAGAGTGTT..................AGCAGCAACTTAGCCTGGTACCAGCAGAAACCTGGCCAGGCTCCCAGGCTCCTCATCTATGGTGCA.....................TCCACCAGGGCCACTGGCATCCCA...GCCAGGTTCAGTGGCAGTGGG......TCTGGGACAGAGTTCACTCTCACCATCAGCAGCCTGCAGTCTGAAGATTTTGCAGTTTATTACTGTCAGCAGTATAATAACTGGCCTCC	CACAGTG	7M	ATTCAACATGAA	12M	ACAAAAACC	9M
NA19916	hap2	hap2_distal_1/0/0_8_11_11	IGKV3D-15	IGKV3D-15*01_c14t	IGKV3D-15_N1	IGKV3D-15*01	+	99.65	GAAATAGTGATGACGCAGTCTCCAGCCACCCTGTCTGTGTCTCCAGGGGAAAGAGCCACCCTCTCCTGCAGGGCCAGTCAGAGTGTTAGCAGCAACTTAGCCTGGTACCAGCAGAAACCTGGCCAGGCTCCCAGGCTCCTCATCTATGGTGCATCCACCAGGGCCACTGGCATCCCAGCCAGGTTCAGTGGCAGTGGGTCTGGGACAGAGTTCACTCTCACCATCAGCAGCCTGCAGTCTGAAGATTTTGCAGTTTATTACTGTCAGCAGTATAATAACTGGCCTCC	1	NS			197213	197499	287	69.4983	67	52	0	287	0:0:0:0:0:0:0:0:0:0:0:0:0:0:0:0:0:0:3:0:3:1:0:0:0:0:0:0:0:0:0:0:0:0:0:0:0:0:0:0:0:0:0:0:9:1:0:0:0:0:0:0:0:0:0:0:0:0:0:0:0:0:3:2:0:0:0:0:0:0:0:0:0:0:0:0:0:0:0:0:0:0:0:1:0:0:0:0:0:0:0:0:3:0:0:3:1:0:0:0:0:0:0:0:0:0:0:0:0:0:0:0:0:0:0:0:0:0:0:0:0:0:0:0:1:0:0:0:6:1:0:0:3:1:0:0:0:0:0:0:0:0:0:0:0:0:0:0:0:0:0:0:0:0:0:0:0:0:0:3:1:0:6:1:0:0:0:4:1:0:0:0:3:1:0:0:0:0:0:0:0:0:0:0:0:0:0:0:0:0:0:0:0:0:6:4:0:0:0:0…	69:69:69:69:69:69:69:69:69:69:69:69:69:69:69:69:69:69:69:69:69:68:69:69:69:69:69:69:69:69:69:69:69:69:69:69:69:69:69:69:69:69:69:69:69:68:69:69:69:69:69:69:69:69:69:69:69:69:69:69:69:69:69:70:70:70:70:70:70:70:70:70:70:70:70:70:70:70:70:70:70:70:70:69:70:70:70:70:70:70:70:70:70:70:70:70:69:70:70:70:70:70:70:70:70:70:70:70:70:70:70:70:70:70:70:70:70:70:70:70:70:70:70:70:69:70:70:70:70:69:70:70:70:…	100	287	ATGGAAGCCCCAGCGCAGCTTCTCTTCCTCCTGCTACTCTGGCTCCCAGGTGAGGGGAATATGAGGTGGTTTTGCACATCAGTGAAAACTCCTGCCACCTCTGCTCAGCAAGAAATATAATTAAAATTCAATGTAGATCAACAATTTTGGCTCTACTTAAAGACAGTGGGTTTGATTTTGATTACATGAGTGCATTTCTGTTTTATTTCCAATTTCAGATACCACTGGAGAAATAGTGATGATGCAGTCTCCAGCCACCCTGTCTGTGTCTCCAGGGGAAAGAGCCACCCTCTCCTGCAGGGCCAGTCAGAGTGTTAGCAGCAACTTAGCCTGGTACCAGCAGAAACCTGGCCAGGCTCCCAGGCTCCTCATCTATGGTGCATCCACCAGGGCCACTGG…	544M	ATGGAAGCCCCAGCGCAGCTTCTCTTCCTCCTGCTACTCTGGCTCCCAG	49M	GTGAGGGGAATATGAGGTGGTTTTGCACATCAGTGAAAACTCCTGCCACCTCTGCTCAGCAAGAAATATAATTAAAATTCAATGTAGATCAACAATTTTGGCTCTACTTAAAGACAGTGGGTTTGATTTTGATTACATGAGTGCATTTCTGTTTTATTTCCAATTTCAG	169M	ATACCACTGGA	11M	GAAATAGTGATGATGCAGTCTCCAGCCACCCTGTCTGTGTCTCCAGGGGAAAGAGCCACCCTCTCCTGCAGGGCCAGTCAGAGTGTTAGCAGCAACTTAGCCTGGTACCAGCAGAAACCTGGCCAGGCTCCCAGGCTCCTCATCTATGGTGCATCCACCAGGGCCACTGGCATCCCAGCCAGGTTCAGTGGCAGTGGGTCTGGGACAGAGTTCACTCTCACCATCAGCAGCCTGCAGTCTGAAGATTTTGCAGTTTATTACTGTCAGCAGTATAATAACTGGCCTCC	287M	GAAATAGTGATGATGCAGTCTCCAGCCACCCTGTCTGTGTCTCCAGGGGAAAGAGCCACCCTCTCCTGCAGGGCCAGTCAGAGTGTT..................AGCAGCAACTTAGCCTGGTACCAGCAGAAACCTGGCCAGGCTCCCAGGCTCCTCATCTATGGTGCA.....................TCCACCAGGGCCACTGGCATCCCA...GCCAGGTTCAGTGGCAGTGGG......TCTGGGACAGAGTTCACTCTCACCATCAGCAGCCTGCAGTCTGAAGATTTTGCAGTTTATTACTGTCAGCAGTATAATAACTGGCCTCC	CACAGTG	7M	ATTCAACATGAA	12M	ACAAAAACC	9M
NA18979	hap1	hap1_distal_0/0/0_8_7_7	IGKV3D-15	IGKV3D-15*01_c14t	IGKV3D-15_N1	IGKV3D-15*01	+	99.65	GAAATAGTGATGACGCAGTCTCCAGCCACCCTGTCTGTGTCTCCAGGGGAAAGAGCCACCCTCTCCTGCAGGGCCAGTCAGAGTGTTAGCAGCAACTTAGCCTGGTACCAGCAGAAACCTGGCCAGGCTCCCAGGCTCCTCATCTATGGTGCATCCACCAGGGCCACTGGCATCCCAGCCAGGTTCAGTGGCAGTGGGTCTGGGACAGAGTTCACTCTCACCATCAGCAGCCTGCAGTCTGAAGATTTTGCAGTTTATTACTGTCAGCAGTATAATAACTGGCCTCC	1	NS			196848	197134	287	58.1638	58	47	0	287	3:0:0:0:0:0:0:0:0:0:0:3:0:0:3:0:0:0:0:0:0:0:0:0:3:1:0:3:0:0:0:0:0:0:0:0:0:0:0:0:0:0:0:1:3:0:0:0:0:0:0:3:0:0:0:0:0:0:0:0:0:0:0:0:0:0:0:0:0:0:0:0:0:1:0:0:0:0:0:0:0:0:0:0:0:0:0:0:0:0:0:0:0:0:0:0:0:0:0:0:0:0:6:0:0:0:0:0:0:0:0:0:0:0:0:0:0:0:0:0:0:0:0:0:0:0:0:0:0:0:0:0:0:0:0:0:0:0:0:0:0:0:0:0:0:0:3:1:0:0:0:0:0:0:0:0:0:0:0:0:0:0:0:0:0:0:0:0:0:0:0:0:0:0:0:0:0:0:0:0:0:0:0:0:0:0:0:0:0:0:0:0:0:0:0:0:0:0:0:0…	58:58:58:58:58:58:58:58:58:58:58:58:58:58:58:58:58:58:58:58:58:58:58:58:58:57:58:58:58:58:58:58:58:58:58:58:58:58:58:58:58:58:58:57:58:58:58:58:58:58:58:58:58:58:58:58:58:58:58:58:58:58:58:58:58:58:58:58:58:58:58:58:58:57:58:58:58:58:58:58:58:58:58:58:58:58:58:58:58:58:58:58:58:58:58:58:58:58:58:58:58:58:58:58:58:58:58:58:58:58:58:58:58:58:58:58:58:58:58:58:58:58:58:58:58:58:58:58:58:58:58:58:58:…	100	287	ATGGAAGCCCCAGCGCAGCTTCTCTTCCTCCTGCTACTCTGGCTCCCAGGTGAGGGGAATATGAGGTGGTTTTGCACATCAGTGAAAACTCCTGCCACCTCTGCTCAGCAAGAAATATAATTAAAATTCAATGTAGATCAACAATTTTGGCTCTACTTAAAGACAGTGGGTTTGATTTTGATTACATGAGTGCATTTCTGTTTTATTTCCAATTTCAGATACCACTGGAGAAATAGTGATGATGCAGTCTCCAGCCACCCTGTCTGTGTCTCCAGGGGAAAGAGCCACCCTCTCCTGCAGGGCCAGTCAGAGTGTTAGCAGCAACTTAGCCTGGTACCAGCAGAAACCTGGCCAGGCTCCCAGGCTCCTCATCTATGGTGCATCCACCAGGGCCACTGG…	544M	ATGGAAGCCCCAGCGCAGCTTCTCTTCCTCCTGCTACTCTGGCTCCCAG	49M	GTGAGGGGAATATGAGGTGGTTTTGCACATCAGTGAAAACTCCTGCCACCTCTGCTCAGCAAGAAATATAATTAAAATTCAATGTAGATCAACAATTTTGGCTCTACTTAAAGACAGTGGGTTTGATTTTGATTACATGAGTGCATTTCTGTTTTATTTCCAATTTCAG	169M	ATACCACTGGA	11M	GAAATAGTGATGATGCAGTCTCCAGCCACCCTGTCTGTGTCTCCAGGGGAAAGAGCCACCCTCTCCTGCAGGGCCAGTCAGAGTGTTAGCAGCAACTTAGCCTGGTACCAGCAGAAACCTGGCCAGGCTCCCAGGCTCCTCATCTATGGTGCATCCACCAGGGCCACTGGCATCCCAGCCAGGTTCAGTGGCAGTGGGTCTGGGACAGAGTTCACTCTCACCATCAGCAGCCTGCAGTCTGAAGATTTTGCAGTTTATTACTGTCAGCAGTATAATAACTGGCCTCC	287M	GAAATAGTGATGATGCAGTCTCCAGCCACCCTGTCTGTGTCTCCAGGGGAAAGAGCCACCCTCTCCTGCAGGGCCAGTCAGAGTGTT..................AGCAGCAACTTAGCCTGGTACCAGCAGAAACCTGGCCAGGCTCCCAGGCTCCTCATCTATGGTGCA.....................TCCACCAGGGCCACTGGCATCCCA...GCCAGGTTCAGTGGCAGTGGG......TCTGGGACAGAGTTCACTCTCACCATCAGCAGCCTGCAGTCTGAAGATTTTGCAGTTTATTACTGTCAGCAGTATAATAACTGGCCTCC	CACAGTG	7M	ATTCAACATGAA	12M	ACAAAAACC	9M
NA18533	hap1	hap1_distal_2/0/0_8_6	IGKV3D-15	IGKV3D-15*01_c14t	IGKV3D-15_N1	IGKV3D-15*01	+	99.65	GAAATAGTGATGACGCAGTCTCCAGCCACCCTGTCTGTGTCTCCAGGGGAAAGAGCCACCCTCTCCTGCAGGGCCAGTCAGAGTGTTAGCAGCAACTTAGCCTGGTACCAGCAGAAACCTGGCCAGGCTCCCAGGCTCCTCATCTATGGTGCATCCACCAGGGCCACTGGCATCCCAGCCAGGTTCAGTGGCAGTGGGTCTGGGACAGAGTTCACTCTCACCATCAGCAGCCTGCAGTCTGAAGATTTTGCAGTTTATTACTGTCAGCAGTATAATAACTGGCCTCC	1	NS			196708	196994	287	64.338	64	46	0	287	0:0:0:0:1:0:3:0:0:0:0:0:3:0:0:0:0:0:0:0:0:0:0:0:0:0:0:6:1:0:0:0:3:0:0:0:0:0:0:0:3:3:1:0:9:2:0:0:0:0:0:0:0:0:3:1:0:3:0:0:0:0:0:0:0:0:0:3:0:0:0:0:3:1:0:0:0:0:0:0:0:0:0:0:0:0:0:0:0:0:0:0:3:1:0:3:1:0:0:0:0:0:0:1:0:0:10:2:0:0:0:0:0:0:0:0:3:1:0:0:0:0:0:0:0:0:0:0:3:1:0:0:0:0:0:0:0:0:0:0:0:0:0:0:0:0:0:0:0:0:0:0:0:0:0:0:0:0:0:0:0:0:0:0:0:0:0:0:0:0:0:0:6:2:0:0:0:0:0:0:0:0:0:0:0:0:0:0:0:0:0:0:0:0:0:0:0:0:1:…	64:64:64:64:63:64:64:64:64:64:64:64:64:64:64:64:64:64:64:64:64:64:64:64:64:64:64:64:63:64:64:64:64:64:64:64:64:64:64:64:64:64:63:64:64:62:64:64:64:64:64:64:64:64:64:63:64:64:64:64:64:64:64:64:64:64:64:64:64:64:64:64:64:63:64:64:64:64:64:64:64:64:64:64:64:64:64:64:64:64:64:64:64:63:64:64:63:64:64:64:64:64:64:63:64:64:64:62:64:64:64:64:64:64:64:64:64:63:64:64:64:64:64:64:64:64:64:64:64:63:64:64:64:…	100	287	ATGGAAGCCCCAGCGCAGCTTCTCTTCCTCCTGCTACTCTGGCTCCCAGGTGAGGGGAATATGAGGTGGTTTTGCACATCAGTGAAAACTCCTGCCACCTCTGCTCAGCAAGAAATATAATTAAAATTCAATGTAGATCAACAATTTTGGCTCTACTTAAAGACAGTGGGTTTGATTTTGATTACATGAGTGCATTTCTGTTTTATTTCCAATTTCAGATACCACTGGAGAAATAGTGATGATGCAGTCTCCAGCCACCCTGTCTGTGTCTCCAGGGGAAAGAGCCACCCTCTCCTGCAGGGCCAGTCAGAGTGTTAGCAGCAACTTAGCCTGGTACCAGCAGAAACCTGGCCAGGCTCCCAGGCTCCTCATCTATGGTGCATCCACCAGGGCCACTGG…	544M	ATGGAAGCCCCAGCGCAGCTTCTCTTCCTCCTGCTACTCTGGCTCCCAG	49M	GTGAGGGGAATATGAGGTGGTTTTGCACATCAGTGAAAACTCCTGCCACCTCTGCTCAGCAAGAAATATAATTAAAATTCAATGTAGATCAACAATTTTGGCTCTACTTAAAGACAGTGGGTTTGATTTTGATTACATGAGTGCATTTCTGTTTTATTTCCAATTTCAG	169M	ATACCACTGGA	11M	GAAATAGTGATGATGCAGTCTCCAGCCACCCTGTCTGTGTCTCCAGGGGAAAGAGCCACCCTCTCCTGCAGGGCCAGTCAGAGTGTTAGCAGCAACTTAGCCTGGTACCAGCAGAAACCTGGCCAGGCTCCCAGGCTCCTCATCTATGGTGCATCCACCAGGGCCACTGGCATCCCAGCCAGGTTCAGTGGCAGTGGGTCTGGGACAGAGTTCACTCTCACCATCAGCAGCCTGCAGTCTGAAGATTTTGCAGTTTATTACTGTCAGCAGTATAATAACTGGCCTCC	287M	GAAATAGTGATGATGCAGTCTCCAGCCACCCTGTCTGTGTCTCCAGGGGAAAGAGCCACCCTCTCCTGCAGGGCCAGTCAGAGTGTT..................AGCAGCAACTTAGCCTGGTACCAGCAGAAACCTGGCCAGGCTCCCAGGCTCCTCATCTATGGTGCA.....................TCCACCAGGGCCACTGGCATCCCA...GCCAGGTTCAGTGGCAGTGGG......TCTGGGACAGAGTTCACTCTCACCATCAGCAGCCTGCAGTCTGAAGATTTTGCAGTTTATTACTGTCAGCAGTATAATAACTGGCCTCC	CACAGTG	7M	ATTCAACATGAA	12M	ACAAAAACC	9M
NA19108	hap2	hap2_distal_0/0/0_8_10_10	IGKV3D-15	IGKV3D-15*01_c14t	IGKV3D-15_N1	IGKV3D-15*01	+	99.65	GAAATAGTGATGACGCAGTCTCCAGCCACCCTGTCTGTGTCTCCAGGGGAAAGAGCCACCCTCTCCTGCAGGGCCAGTCAGAGTGTTAGCAGCAACTTAGCCTGGTACCAGCAGAAACCTGGCCAGGCTCCCAGGCTCCTCATCTATGGTGCATCCACCAGGGCCACTGGCATCCCAGCCAGGTTCAGTGGCAGTGGGTCTGGGACAGAGTTCACTCTCACCATCAGCAGCCTGCAGTCTGAAGATTTTGCAGTTTATTACTGTCAGCAGTATAATAACTGGCCTCC	1	NS			196637	196923	287	48.1672	47	39	0	287	3:0:0:0:0:0:3:1:0:0:0:0:0:0:0:0:2:0:0:0:0:0:0:0:0:0:0:0:0:0:0:0:0:0:0:0:0:0:0:0:0:0:3:0:9:2:0:0:0:0:0:0:0:0:0:0:0:0:0:0:0:0:0:0:0:0:0:0:0:0:0:0:0:0:0:0:0:0:0:0:0:0:0:0:0:0:0:0:0:3:0:0:0:0:0:0:0:0:0:0:6:0:0:0:0:0:0:0:0:0:0:0:0:0:0:0:0:0:0:0:0:3:1:0:3:0:0:0:3:0:0:0:0:0:0:0:0:0:0:0:0:0:0:0:0:0:3:1:0:0:0:0:0:0:0:0:0:0:0:0:0:0:0:0:3:0:0:0:3:0:3:0:8:2:0:0:0:0:0:0:0:0:0:0:0:0:0:0:0:0:0:0:0:0:0:0:0:0:0:0…	47:47:47:47:47:47:47:46:47:47:47:47:47:47:47:47:48:48:48:48:48:48:48:48:48:48:48:48:48:48:48:48:48:48:48:48:48:48:48:48:48:48:48:48:48:46:48:48:48:48:48:48:48:48:48:48:48:48:48:48:48:48:48:48:48:48:48:48:48:48:48:48:48:48:48:48:48:48:48:48:48:48:48:48:48:48:48:48:48:48:48:48:48:48:48:48:48:48:48:48:48:48:48:48:48:48:48:48:48:48:48:48:48:48:48:48:48:48:48:48:48:48:47:48:48:48:48:48:48:48:48:48:48:…	100	287	ATGGAAGCCCCAGCGCAGCTTCTCTTCCTCCTGCTACTCTGGCTCCCAGGTGAGGGGAATATGAGGTGGTTTTGCACATCAGTGAAAACTCCTGCCACCTCTGCTCAGCAAGAAATATAATTAAAATTCAATGTAGATCAACAATTTTGGCTCTACTTAAAGACAGTGGGTTTGATTTTGATTACATGAGTGCATTTCTGTTTTATTTCCAATTTCAGATACCACTGGAGAAATAGTGATGATGCAGTCTCCAGCCACCCTGTCTGTGTCTCCAGGGGAAAGAGCCACCCTCTCCTGCAGGGCCAGTCAGAGTGTTAGCAGCAACTTAGCCTGGTACCAGCAGAAACCTGGCCAGGCTCCCAGGCTCCTCATCTATGGTGCATCCACCAGGGCCACTGG…	544M	ATGGAAGCCCCAGCGCAGCTTCTCTTCCTCCTGCTACTCTGGCTCCCAG	49M	GTGAGGGGAATATGAGGTGGTTTTGCACATCAGTGAAAACTCCTGCCACCTCTGCTCAGCAAGAAATATAATTAAAATTCAATGTAGATCAACAATTTTGGCTCTACTTAAAGACAGTGGGTTTGATTTTGATTACATGAGTGCATTTCTGTTTTATTTCCAATTTCAG	169M	ATACCACTGGA	11M	GAAATAGTGATGATGCAGTCTCCAGCCACCCTGTCTGTGTCTCCAGGGGAAAGAGCCACCCTCTCCTGCAGGGCCAGTCAGAGTGTTAGCAGCAACTTAGCCTGGTACCAGCAGAAACCTGGCCAGGCTCCCAGGCTCCTCATCTATGGTGCATCCACCAGGGCCACTGGCATCCCAGCCAGGTTCAGTGGCAGTGGGTCTGGGACAGAGTTCACTCTCACCATCAGCAGCCTGCAGTCTGAAGATTTTGCAGTTTATTACTGTCAGCAGTATAATAACTGGCCTCC	287M	GAAATAGTGATGATGCAGTCTCCAGCCACCCTGTCTGTGTCTCCAGGGGAAAGAGCCACCCTCTCCTGCAGGGCCAGTCAGAGTGTT..................AGCAGCAACTTAGCCTGGTACCAGCAGAAACCTGGCCAGGCTCCCAGGCTCCTCATCTATGGTGCA.....................TCCACCAGGGCCACTGGCATCCCA...GCCAGGTTCAGTGGCAGTGGG......TCTGGGACAGAGTTCACTCTCACCATCAGCAGCCTGCAGTCTGAAGATTTTGCAGTTTATTACTGTCAGCAGTATAATAACTGGCCTCC	CACAGTG	7M	ATTCAACATGAA	12M	ACAAAAACC	9M
[truncated: 10 more rows]

## Sheet: Table S4
pop	gene	vdjbase_allele	sample_count	novel_v	novel_id	substitution_type	mismatches
EUR	IGKV4-1	IGKV4-1*01_t97c_a107t_a151g	1	TRUE	IGKV4-1_N1	NS	1
AFR	IGKV4-1	IGKV4-1*02_a109c	1	TRUE	IGKV4-1_N2	NS	1
EUR	IGKV1-5	IGKV1-5*03_a144c	1	TRUE	IGKV1-5_N2	NS	1
AFR	IGKV1-5	IGKV1-5*03_a258t	1	TRUE	IGKV1-5_N1	NS	1
AFR	IGKV1-5	IGKV1-5*03_a144c	1	TRUE	IGKV1-5_N2	NS	1
EUR	IGKV1-6	IGKV1-6*01_g9a	3	TRUE	IGKV1-6_N1	S	1
SAS	IGKV1-6	IGKV1-6*01_g9a	4	TRUE	IGKV1-6_N1	S	1
EAS	IGKV1-6	IGKV1-6*01_c252g	1	TRUE	IGKV1-6_N2	S	1
AFR	IGKV3-7	IGKV3-7*04_t56c	1	TRUE	IGKV3-7_N2	NS	1
SAS	IGKV3-7	IGKV3-7*05_c74g	1	TRUE	IGKV3-7_N1	NS	1
SAS	IGKV1-9	IGKV1-9*01_c75a	1	TRUE	IGKV1-9_N1	S	1
AFR	IGKV1-9	IGKV1-9*01_a2c	1	TRUE	IGKV1-9_N2	NS	1
AFR	IGKV1-12	IGKV1-12*01_c270t	1	TRUE	IGKV1-12_N1	S	1
AFR	IGKV1-12	IGKV1-12*01_c59t	1	TRUE	IGKV1-12_N2	NS	1
EUR	IGKV1-13	IGKV1-13*01_a123g	4	TRUE	IGKV1-13_N1	NS	1
AFR	IGKV1-13	IGKV1-13*01_a123g	7	TRUE	IGKV1-13_N1	NS	1
EAS	IGKV1-13	IGKV1-13*01_a123g	6	TRUE	IGKV1-13_N1	NS	1
SAS	IGKV1-13	IGKV1-13*01_a123g	4	TRUE	IGKV1-13_N1	NS	1
AFR	IGKV1-13	IGKV1-13*01_a123g_g311c	1	TRUE	IGKV1-13_N3	NS	1
EAS	IGKV1-13	IGKV1-13*01_g71a	1	TRUE	IGKV1-13_N2	NS	2
AMR	IGKV1-13	IGKV1-13*01_a123g	1	TRUE	IGKV1-13_N1	NS	1
EUR	IGKV3-15	IGKV3-15*01_c141g	1	TRUE	IGKV3-15_N2	S	1
AFR	IGKV3-15	IGKV3-15*01_t5c	1	TRUE	IGKV3-15_N1	NS	1
AFR	IGKV1-16	IGKV1-16*02_a30c	1	TRUE	IGKV1-16_N1	S	1
EAS	IGKV1-16	IGKV1-16*02_g278a	1	TRUE	IGKV1-16_N2	NS	3
AFR	IGKV3-20	IGKV3-20*01_a143t_t147g_g167a	1	TRUE	IGKV3-20_N1	NS	1
AFR	IGKV6-21	IGKV6-21*01_c302t	1	TRUE	IGKV6-21_N1	NS	1
AFR	IGKV2-24	IGKV2-24*01_a169g	1	TRUE	IGKV2-24_N1	NS	1
AFR	IGKV2-24	IGKV2-24*02_a33g	1	TRUE	IGKV2-24_N3	S	1
EAS	IGKV2-24	IGKV2-24*01_a335-	1	TRUE	IGKV2-24_N2	S	1
SAS	IGKV2-24	IGKV2-24*01_a335-	1	TRUE	IGKV2-24_N2	S	1
SAS	IGKV2-24	IGKV2-24*01_g122c	1	TRUE	IGKV2-24_N4	NS	2
AFR	IGKV1-27	IGKV1-27*01_a196g_i207g	4	TRUE	IGKV1-27_N1	FS	4
AFR	IGKV2-29	IGKV2-29*03_t145c_g197a_g319a_c327g	1	TRUE	IGKV2-29_N1	NS	1
EUR	IGKV2-29	IGKV2-29*01_t222c	1	TRUE	IGKV2-29_N2	S	1
AFR	IGKV2-30	IGKV2-30*01_c199t	1	TRUE	IGKV2-30_N1	NS	1
AFR	IGKV1-33	IGKV1-33*01_a85g	1	TRUE	IGKV1-33_N1	NS	1
AFR	IGKV2-40	IGKV2-40*01_a2t_c120t_g123t_g159t_g233a	3	TRUE	IGKV2-40_N2	NS	4
AFR	IGKV2-40	IGKV2-40*01_c195t	1	TRUE	IGKV2-40_N1	S	5
AFR	IGKV2-40	IGKV2-40*01_a2t_c120t_g123t_g233a	1	TRUE	IGKV2-40_N3	NS	5
[truncated: 431 more rows]

## Sheet: Table S5
Sample	population	1KGP_unique	Long_Read_unique	Common	Total	percent_1KGP_unique	percent_Common	percent_Long_read_unique
[truncated: 33 more rows]

[truncated: 6 more sheets: Table S6, Table S7, Table S8, Table S9, Table S10, Table S11]
